# Supplementary material for: The airway smooth muscle sodium/calcium exchanger NCLX is critical for airway remodeling and hyperresponsiveness in asthma
Source: J Biol Chem. 2022 Jul 14;298(8):102259. doi: 10.1016/j.jbc.2022.102259 (PMC9372629; doi:10.1016/j.jbc.2022.102259)
Supplement: metabolomics source data [file mmc1.xlsx]

## Sheet: metabolomics source data
	Metabolite	Formula	Ion Type	mz	ppm	RT	RT_range	Detection	Skeleton_Metabolite	shScramble-1	shScramble-2	shScramble-3	shScramble-4	shNCLX #2-1	shNCLX #2-2	shNCLX #2-3	shNCLX #2-4	shNCLX #3-1	shNCLX #3-2	shNCLX #3-3	shNCLX #3-4	shNCLX#2_vs_shNCLX#3_ttest_pval	shNCLX#2_vs_shNCLX#3_Log2FoldChange	shNCLX#2_vs_shNCLX#3_impact_score	shNCLX#2_vs_shScramble_ttest_pval	shNCLX#2_vs_shScramble_Log2FoldChange	shNCLX#2_vs_shScramble_impact_score	shNCLX#3_vs_shNCLX#2_ttest_pval	shNCLX#3_vs_shNCLX#2_Log2FoldChange	shNCLX#3_vs_shNCLX#2_impact_score	shNCLX#3_vs_shScramble_ttest_pval	shNCLX#3_vs_shScramble_Log2FoldChange	shNCLX#3_vs_shScramble_impact_score	shScramble_vs_shNCLX#2_ttest_pval	shScramble_vs_shNCLX#2_Log2FoldChange	shScramble_vs_shNCLX#2_impact_score	shScramble_vs_shNCLX#3_ttest_pval	shScramble_vs_shNCLX#3_Log2FoldChange	shScramble_vs_shNCLX#3_impact_score
0	1 1-Methylnicotinamide	C7H8N2O	[M+H]+	137.071	-0.3	19.09	0.33	12	1-Methylnicotinamide	104362	124481	156769	208861	76722	99041	387123	91445	83884	92192	93997	74868	0.340892	0.923671	1	0.854297	0.138409	0	0.340892	-0.923671	1	0.0361889	-0.785262	6	0.854297	-0.138409	0	0.0361889	0.785262	6
1	2 2,3-Diphosphoglyceric acid	C3H8O10P2	[M-H]-	264.952	-3.8	14.46	0.42	9	2,3-Diphosphoglyceric acid	77314	36540	-	59240	15195	-	82680	65628	52725	31488	-	14546	0.443917	0.654063	0	0.917729	-0.0758719	0	0.443917	-0.654063	0	0.302357	-0.729935	0	0.917729	0.0758719	0	0.302357	0.729935	0
2	3 3-Hydroxybutyric acid	C4H8O3	[M-H]-	103.04	-11.3	6.24	0.13	0	3-Hydroxybutyric acid	-	-	-	-	-	-	-	-	-	-	-	-	NA	0	0	NA	0	0	NA	0	0	NA	0	0	NA	0	0	NA	0	0
3	4 3-Phosphoglyceric acid	C3H7O7P	[M-H]-	184.986	-5.8	13.94	0.49	12	3-Phosphoglyceric acid	4039806	1055708	3179810	4300432	1967105	732648	4320868	2485932	2272069	1235160	1630906	3329621	0.77643	0.166943	3	0.49143	-0.403651	7	0.77643	-0.166943	3	0.280752	-0.570594	14	0.49143	0.403651	7	0.280752	0.570594	14
4	5 4,5-Dihydroorotic acid	C5H6N2O4	[M-H]-	157.025	-6.3	8.73	0.42	12	4,5-Dihydroorotic acid	62852	48283	49092	68428	35038	47437	99709	31694	28510	30475	25073	27759	0.157911	0.935649	0	0.830893	-0.0963844	0	0.157911	-0.935649	0	0.00129297	-1.03203	67	0.830893	0.0963844	0	0.00129297	1.03203	67
5	6 4-Hydroxyproline	C5H9NO3	[M+H]+	132.065	14.2	10.98	0.27	12	4-Hydroxyproline	4023052	3888010	5141566	7384428	3776842	4183326	6080870	4201933	2621006	3173266	3969465	4047985	0.123366	0.401448	43	0.588262	-0.163847	9	0.123366	-0.401448	43	0.108015	-0.565294	59	0.588262	0.163847	9	0.108015	0.565294	59
6	7 5'-Methylthioadenosine	C11H15N5O3S	[M+H]+	298.097	-2.5	4.25	0.19	10	5'-Methylthioadenosine	1074918	1595366	1505992	-	1853306	1803530	677829	-	832929	1405610	1285352	1319333	0.929183	0.0393321	1	0.924819	0.0466583	1	0.929183	-0.0393321	1	0.981523	0.00732621	1	0.924819	-0.0466583	1	0.981523	-0.00732621	1
7	8 5-Phosphoribosylamine	C5H12NO7P	[M-H]-	228.028	-2.5	12.75	0.22	0	5-Phosphoribosylamine	-	-	-	-	-	-	-	-	-	-	-	-	NA	0	0	NA	0	0	NA	0	0	NA	0	0	NA	0	0	NA	0	0
8	9 6-Phosphogluconic acid	C6H13O10P	[M-H]-	275.017	-1	14.94	0.43	9	6-Phosphogluconic acid	62742	-	40208	56657	28996	-	71046	29368	36711	-	21414	31440	0.43465	0.442808	0	0.623571	-0.263397	0	0.43465	-0.442808	0	0.131539	-0.706205	0	0.623571	0.263397	0	0.131539	0.706205	0
9	10 Acetoacetic acid	C4H6O3	[M-H]-	101.024	-11.1	9.69	0.42	4	Acetoacetic acid	114478	-	134241	171262	-	-	191677	-	-	-	-	-	0.355918	0.265869	0	0.879092	-0.0458199	0	0.355918	-0.265869	0	0.12913	-0.311688	1	0.879092	0.0458199	0	0.12913	0.311688	1
10	11 Acetyl-CoA	C23H38N7O17P3S	[M+H]+	810.133	-1.6	9.36	0.23	12	Acetyl-CoA	33679	27527	62050	70780	44895	39921	30267	35407	36016	31715	42391	54889	0.563258	-0.132895	0	0.361269	-0.366657	0	0.563258	0.132895	0	0.558224	-0.233762	0	0.361269	0.366657	0	0.558224	0.233762	0
11	12 Acetylcysteine	C5H9NO3S	[M+H]+	164.038	-1.2	7.3	0.14	12	Acetylcysteine	124342	131287	153311	212386	74148	140209	361315	69547	90733	119802	121247	135514	0.544332	0.465452	0	0.936094	0.0544385	0	0.544332	-0.465452	0	0.131941	-0.411014	1	0.936094	-0.0544385	0	0.131941	0.411014	1
12	13 Adenine	C5H5N5	[M+H]+	136.062	-2	6.28	0.13	6	Adenine	1871898	16264246	12324386	-	-	-	3846498	-	-	7195634	10456339	-	0.220223	-1.19665	40	0.173147	-1.79774	104	0.220223	1.19665	40	0.542192	-0.601086	19	0.173147	1.79774	104	0.542192	0.601086	19
13	14 Adenosine	C10H13N5O4	[M+H]+	268.104	-3.1	5.96	0.11	12	Adenosine	4596974	32839204	3220983	5472204	2787333	5331521	11747972	5807136	4976206	8628889	15771268	2396270	0.675737	-0.307479	13	0.513474	-0.845379	31	0.675737	0.307479	13	0.657061	-0.537901	22	0.513474	0.845379	31	0.657061	0.537901	22
14	15 Adenosine diphosphate ribose	C15H23N5O14P2	[M-H]-	558.064	0.7	11.77	0.25	8	Adenosine diphosphate ribose	39163	27128	32499	40265	26913	27917	-	-	26970	-	27419	-	0.846352	0.0059574	0	0.04155	-0.377816	1	0.846352	-0.0059574	0	0.0390492	-0.383773	1	0.04155	0.377816	1	0.0390492	0.383773	1
15	16 Adenosine monophosphate	C10H14N5O7P	[M+H]+	348.07	-3.3	10.73	0.13	9	Adenosine monophosphate	4310324	7885412	8705374	4434185	-	2828113	-	-	2197116	2582393	5306330	2613699	0.243756	-0.521902	16	0.0121659	-1.51827	1006	0.243756	0.521902	16	0.0579742	-0.996373	164	0.0121659	1.51827	1006	0.0579742	0.996373	164
16	17 Adenosine triphosphate	C10H16N5O13P3	[M-H]-	505.988	-0.4	13.63	0.25	12	Adenosine triphosphate	3133622	646631	2227472	4796832	2048980	1260668	4382054	2536621	2614599	1393247	1410682	1981495	0.365877	0.466968	8	0.899305	-0.0790703	3	0.365877	-0.466968	8	0.387745	-0.546038	9	0.899305	0.0790703	3	0.387745	0.546038	9
17	18 Adenylsuccinic acid	C14H18N5O11P	[M-H]-	462.067	1.1	15.28	0.26	5	Adenylsuccinic acid	20066	-	19700	33425	-	-	30571	-	-	-	20947	-	0.498665	0.176811	0	0.717015	-0.122203	0	0.498665	-0.176811	0	0.295445	-0.299013	0	0.717015	0.122203	0	0.295445	0.299013	0
18	19 ADP	C10H15N5O10P2	[M-H]-	426.022	0.1	12.2	0.19	12	ADP	2582849	1169180	2440080	2539562	1909996	1130212	1903738	1829759	2196174	1609206	1784572	1910646	0.451059	-0.14706	4	0.254085	-0.366313	10	0.451059	0.14706	4	0.426674	-0.219252	6	0.254085	0.366313	10	0.426674	0.219252	6
19	20 Allantoin	C4H6N4O3	[M-H]-	157.037	-7.1	10.56	0.22	12	Allantoin	693629	912484	786504	764964	484839	617604	763318	711779	608332	617433	636742	611636	0.688755	0.0590659	1	0.105944	-0.292825	8	0.688755	-0.0590659	1	0.00993545	-0.351891	90	0.105944	0.292825	8	0.00993545	0.351891	90
20	21 Aminoadipic acid	C6H11NO4	[M-H]-	160.061	-7.1	7.36	0.17	12	Aminoadipic acid	612111	574966	717914	1012711	365609	576943	1168606	410962	488584	544397	553202	498735	0.577656	0.274646	1	0.654202	-0.210196	1	0.577656	-0.274646	1	0.0836337	-0.484842	10	0.654202	0.210196	1	0.0836337	0.484842	10
21	22 Argininosuccinic acid	C10H18N4O6	[M-H]-	289.115	-0.6	13.5	0.16	12	Argininosuccinic acid	178756	159400	233531	292942	75229	155273	416605	129061	138590	146241	174314	165810	0.638713	0.312617	0	0.79582	-0.155712	0	0.638713	-0.312617	0	0.102805	-0.468329	3	0.79582	0.155712	0	0.102805	0.468329	3
22	23 Beta-Alanine	C3H7NO2	[M+H]+	90.055	6	10.37	0.33	12	Beta-Alanine	538365	679123	634602	915586	309502	560810	1080460	360627	460980	486960	546913	412966	0.591978	0.276842	1	0.576969	-0.259909	1	0.591978	-0.276842	1	0.0444754	-0.536751	19	0.576969	0.259909	1	0.0444754	0.536751	19
23	24 Betaine	C5H11NO2	[M+H]+	118.086	1.2	7.93	0.09	12	Betaine	74847144	69683912	93448392	120718728	49550804	72032520	112773800	58115068	60709528	62787684	62055296	51432832	0.368026	0.303502	222	0.396757	-0.294471	252	0.368026	-0.303502	222	0.0422881	-0.597973	2665	0.396757	0.294471	252	0.0422881	0.597973	2665
24	25 Butyrylcarnitine	C11H21NO4	[M+H]+	232.154	-2.3	5.64	0.4	12	Butyrylcarnitine	2832251	2478328	3117344	4506821	1554283	2343336	5435368	1819123	2461336	2443928	2544213	2426016	0.734425	0.175392	4	0.671894	-0.213935	5	0.734425	-0.175392	4	0.136338	-0.389327	27	0.671894	0.213935	5	0.136338	0.389327	27
25	26 Carbamoyl phosphate	CH4NO5P	[M-H]-	139.975	-6.7	27.2	0.42	0	Carbamoyl phosphate	-	-	-	-	-	-	-	-	-	-	-	-	NA	0	0	NA	0	0	NA	0	0	NA	0	0	NA	0	0	NA	0	0
26	27 Carnosine	C9H14N4O3	[M+H]+	227.114	-2.5	11.66	0.32	12	Carnosine	584466	525620	613327	686406	420746	463809	660016	496661	486910	578603	495965	482056	0.992272	-0.00162608	1	0.187962	-0.239485	3	0.992272	0.00162608	1	0.0640737	-0.237859	10	0.187962	0.239485	3	0.0640737	0.237859	10
27	28 CDP	C9H15N3O11P2	[M+H]+	404.026	-1.9	13.99	0.23	10	CDP	195594	-	212480	252840	150923	-	217252	174605	172861	103612	128821	136200	0.391005	0.252038	0	0.487475	-0.242686	0	0.391005	-0.252038	0	0.164355	-0.494724	1	0.487475	0.242686	0	0.164355	0.494724	1
28	29 Choline	C5H14NO	[Cat]+	104.107	2	13.15	0.19	12	Choline	63895676	73679904	103024664	118811720	48627952	87549968	139433536	69992936	71574056	71371856	78481912	81614632	0.605945	0.189602	153	0.886581	-0.0565169	103	0.605945	-0.189602	153	0.31975	-0.246119	307	0.886581	0.0565169	103	0.31975	0.246119	307
29	30 cis-Aconitic acid	C6H6O6	[M-H]-	173.009	-6.7	15.01	0.12	12	cis-Aconitic acid	3905543	3613350	4140840	5933135	2837816	3958238	7166056	3489274	3858811	3902926	4491548	4385890	0.842058	0.0687576	5	0.975281	-0.0116492	5	0.842058	-0.0687576	5	0.678514	-0.0804068	7	0.975281	0.0116492	5	0.678514	0.0804068	7
30	31 Citric acid	C6H8O7	[M-H]-	191.02	-6.4	15.16	0.12	12	Citric acid	22607356	14167240	23880928	30585830	18221554	15784362	32689700	19720788	20363618	16500458	19061838	21007896	0.566751	0.167687	40	0.819759	-0.0783827	29	0.566751	-0.167687	40	0.348145	-0.24607	72	0.819759	0.0783827	29	0.348145	0.24607	72
31	32 Citrulline	C6H13N3O3	[M+H]+	176.103	-1.5	12.07	0.09	12	Citrulline	6810136	6998625	6718286	8507708	4099392	6016306	8648646	3935542	4963521	4543064	4517556	4884831	0.423607	0.263614	15	0.226625	-0.355096	36	0.423607	-0.263614	15	0.001143	-0.61871	8051	0.226625	0.355096	36	0.001143	0.61871	8051
32	33 Creatine	C4H9N3O2	[M+H]+	132.077	-2.7	10.84	0.08	12	Creatine	754652032	844467968	946825472	1034889920	667857536	857247424	1084463616	724952000	827463872	898639616	859675904	756933056	0.983888	-0.0035399	850	0.598411	-0.102817	1551	0.983888	0.0035399	850	0.414305	-0.0992769	2238	0.598411	0.102817	1551	0.414305	0.0992769	2238
33	34 Creatinine	C4H7N3O	[M+H]+	114.066	1	6.57	0.09	12	Creatinine	20172448	24144492	28741024	36791212	13109934	22027334	41221804	17665530	19327614	18148582	18032268	16924858	0.417355	0.376385	65	0.599341	-0.224414	50	0.417355	-0.376385	65	0.0408399	-0.600799	846	0.599341	0.224414	50	0.0408399	0.600799	846
34	35 Cyclic AMP	C10H12N5O6P	[M-H]-	328.045	-0.8	6.97	0.17	12	Cyclic AMP	1064736	955644	1482550	1809589	741914	1088462	2036705	666170	1392663	1317842	1475814	1566720	0.376542	-0.343778	4	0.618503	-0.22885	2	0.376542	0.343778	4	0.608339	0.114928	2	0.618503	0.22885	2	0.608339	-0.114928	2
35	36 Cytidine	C9H13N3O5	[M+H]+	244.093	-2	8.4	0.46	12	Cytidine	438713	556124	697787	721923	553147	654717	982800	592152	548455	700247	562485	674658	0.507111	0.162809	1	0.465389	0.204793	2	0.507111	-0.162809	1	0.823422	0.0419838	1	0.465389	-0.204793	2	0.823422	-0.0419838	1
36	37 Cytidine monophosphate	C9H14N3O8P	[M+H]+	324.059	-2.9	12.32	0.35	12	Cytidine monophosphate	406572	330664	373315	561278	222889	351519	770664	257441	283097	278810	319496	345678	0.488745	0.385106	1	0.90272	-0.0610912	0	0.488745	-0.385106	1	0.0793032	-0.446197	6	0.90272	0.0610912	0	0.0793032	0.446197	6
37	38 Cytidine triphosphate	C9H16N3O14P3	[M-H]-	481.977	0.7	16.04	0.24	11	Cytidine triphosphate	91235	-	60149	116985	65397	45189	111229	77247	70739	39962	40847	50840	0.171784	0.563321	1	0.922119	-0.0425384	0	0.171784	-0.563321	1	0.202811	-0.605859	0	0.922119	0.0425384	0	0.202811	0.605859	0
38	39 Cytosine	C4H5N3O	[M+H]+	112.05	3.2	9.29	0.42	0	Cytosine	-	-	-	-	-	-	-	-	-	-	-	-	NA	0	0	NA	0	0	NA	0	0	NA	0	0	NA	0	0	NA	0	0
39	40 D-2-Hydroxyglutaric acid	C5H8O5	[M-H]-	147.03	-8.2	12.31	0.12	12	D-2-Hydroxyglutaric acid	6332602	7378431	7196691	8604727	4254252	5423649	8468047	4521350	6025143	6285504	6367732	6220154	0.585936	-0.135448	11	0.162214	-0.380711	52	0.585936	0.135448	11	0.0508719	-0.245263	158	0.162214	0.380711	52	0.0508719	0.245263	158
40	41 D-Glucose	C6H12O6	[M-H]-	179.056	-4.5	9.49	0.17	10	D-Glucose	641047	363259	352679	640055	338378	378945	701125	643461	-	-	327510	499801	0.14926	0.610604	4	0.899197	0.0461174	1	0.14926	-0.610604	4	0.154007	-0.564486	4	0.899197	-0.0461174	1	0.154007	0.564486	4
41	42 D-Glyceraldehyde 3-phosphate	C3H7O6P	[M-H]-	168.991	-6.2	13.22	0.2	12	D-Glyceraldehyde 3-phosphate	587994	308417	625570	723682	399297	414130	1078033	501928	509570	435253	516959	596866	0.629788	0.217357	1	0.847892	0.0919129	1	0.629788	-0.217357	1	0.640036	-0.125444	1	0.847892	-0.0919129	1	0.640036	0.125444	1
42	43 Dihydrofolic acid	C19H21N7O6	[M+H]+	444.163	13	14.11	0.33	0	Dihydrofolic acid	-	-	-	-	-	-	-	-	-	-	-	-	NA	0	0	NA	0	0	NA	0	0	NA	0	0	NA	0	0	NA	0	0
43	44 Dihydroxyacetone phosphate	C3H7O6P	[M-H]-	168.991	-6.2	12.31	0.18	12	Dihydroxyacetone phosphate	1708209	651388	683818	1635712	409750	460947	1702168	831125	587724	609625	789848	1576490	0.919523	-0.0661438	1	0.47326	-0.459013	3	0.919523	0.0661438	1	0.482151	-0.392869	3	0.47326	0.459013	3	0.482151	0.392869	3
44	45 D-Ribose 5-phosphate	C5H11O8P	[M-H]-	229.012	-2.1	12.66	0.26	12	D-Ribose 5-phosphate	335270	92807	282884	405183	107667	76088	281427	233837	143829	75742	81741	150438	0.288469	0.629807	1	0.256209	-0.67512	1	0.288469	-0.629807	1	0.0548322	-1.30493	9	0.256209	0.67512	1	0.0548322	1.30493	9
45	46 D-Sedoheptulose 7-phosphate	C7H15O10P	[M-H]-	289.033	-0.4	13.16	0.26	12	D-Sedoheptulose 7-phosphate	317471	311509	383643	552136	177233	278346	495209	182308	196292	209025	209677	219022	0.35443	0.442123	1	0.290678	-0.46567	2	0.35443	-0.442123	1	0.0175504	-0.907794	32	0.290678	0.46567	2	0.0175504	0.907794	32
46	47 dTDP	C10H16N2O11P2	[M-H]-	401.016	0.1	11.83	0.2	1	dTDP	-	-	-	-	-	12691	-	-	-	-	-	-	0.355918	0.0366882	0	0.355918	0.0366882	0	0.355918	-0.0366882	0	NA	0	0	0.355918	-0.0366882	0	NA	0	0
47	48 FAD	C27H33N9O15P2	[M+H]+	786.164	0.2	8.83	0.19	12	FAD	106233	87796	91149	161740	60657	82539	168536	72435	79378	84857	105773	99650	0.89086	0.0555425	0	0.619365	-0.218277	0	0.89086	-0.0555425	0	0.330002	-0.273819	0	0.619365	0.218277	0	0.330002	0.273819	0
48	49 Folic acid	C19H19N7O6	[M+H]+	442.147	15	13.23	0	0	Folic acid	-	-	-	-	-	-	-	-	-	-	-	-	NA	0	0	NA	0	0	NA	0	0	NA	0	0	NA	0	0	NA	0	0
49	50 Fructose 1,6-bisphosphate	C6H14O12P2	[M-H]-	338.989	-0.8	15.55	0.42	8	Fructose 1,6-bisphosphate	59833	-	37329	57523	28015	-	51423	36193	40425	-	-	45869	0.84744	0.0760824	0	0.405867	-0.359787	0	0.84744	-0.0760824	0	0.326979	-0.435869	0	0.405867	0.359787	0	0.326979	0.435869	0
50	51 Fructose 6-phosphate	C6H13O9P	[M-H]-	259.022	-1.3	12.77	0.2	12	Fructose 6-phosphate	1236945	876973	988947	1244536	705866	538938	1480542	728933	694426	621615	711938	976810	0.633607	0.201121	1	0.367477	-0.331769	3	0.633607	-0.201121	1	0.0315113	-0.532889	42	0.367477	0.331769	3	0.0315113	0.532889	42
51	52 Fumaric acid	C4H4O4	[M-H]-	115.004	-10.3	13.1	0.12	12	Fumaric acid	6794341	6123110	7673384	9813994	4788658	7282482	12333607	5071000	5857008	6477306	6725550	6558668	0.602837	0.202341	13	0.907759	-0.0447721	9	0.602837	-0.202341	13	0.197181	-0.247113	42	0.907759	0.0447721	9	0.197181	0.247113	42
52	53 Glucose 6-phosphate	C6H13O9P	[M-H]-	259.022	-1.3	13.65	0.22	12	Glucose 6-phosphate	1128339	706460	931585	1157165	506066	560596	1094310	600364	509432	492422	529635	621566	0.316071	0.358981	2	0.141022	-0.506793	8	0.316071	-0.358981	2	0.00642529	-0.865774	215	0.141022	0.506793	8	0.00642529	0.865774	215
53	54 Glutathione	C10H17N3O6S	[M+H]+	308.091	-3.2	11.5	0.13	12	Glutathione	62244192	58555772	75932240	112513624	45957368	66371520	129914120	61166960	64793492	56865008	54648164	57227708	0.38544	0.377634	226	0.949854	-0.0274856	82	0.38544	-0.377634	226	0.181096	-0.405119	496	0.949854	0.0274856	82	0.181096	0.405119	496
54	55 Glycerol 3-phosphate	C3H9O6P	[M-H]-	171.006	-5.9	11.96	0.21	12	Glycerol 3-phosphate	1846402	1337165	1862046	2693992	781815	989827	3205872	879146	960158	936769	1219412	1380183	0.586472	0.381269	3	0.493854	-0.402182	5	0.586472	-0.381269	3	0.0356483	-0.78345	74	0.493854	0.402182	5	0.0356483	0.78345	74
55	56 Glycine	C2H5NO2	[M+H]+	76.0393	7.8	11.89	0.13	12	Glycine	2751698	3018356	3425516	4274040	1913221	2839415	3767912	2251214	2574484	2790748	2911006	2723401	0.894605	-0.0302019	3	0.246197	-0.322454	15	0.894605	0.0302019	3	0.119058	-0.292252	31	0.246197	0.322454	15	0.119058	0.292252	31
56	57 Guanidoacetic acid	C3H7N3O2	[M+H]+	118.061	0.8	11.82	0.17	7	Guanidoacetic acid	81508	228855	-	64213	59740	-	-	79874	151318	61151	-	-	0.509024	-0.387709	0	0.311851	-0.839755	0	0.509024	0.387709	0	0.578669	-0.452047	0	0.311851	0.839755	0	0.578669	0.452047	0
57	58 Guanine	C5H5N5O	[M+H]+	152.057	-1.2	8.65	0.31	12	Guanine	992198	1016062	1289813	1201350	767876	864156	1700302	779013	786118	1015653	1001170	916196	0.686355	0.144643	2	0.695843	-0.130129	2	0.686355	-0.144643	2	0.0717293	-0.274772	17	0.695843	0.130129	2	0.0717293	0.274772	17
58	59 Guanosine	C10H13N5O5	[M+H]+	284.099	-2.6	9	0.19	12	Guanosine	436046	448579	645062	883734	611959	520690	1667055	843348	557387	683572	294221	634918	0.229225	0.747387	5	0.316565	0.594068	4	0.229225	-0.747387	5	0.670812	-0.153319	1	0.316565	-0.594068	4	0.670812	0.153319	1
59	60 Guanosine diphosphate	C10H15N5O11P2	[M-H]-	442.017	-0.1	15.04	0.28	9	Guanosine diphosphate	128259	-	101591	126209	92745	-	86818	95046	105176	-	76715	84863	0.848701	0.0333974	0	0.226961	-0.307175	1	0.848701	-0.0333974	0	0.211293	-0.340572	1	0.226961	0.307175	1	0.211293	0.340572	1
60	61 Guanosine monophosphate	C10H14N5O8P	[M+H]+	364.065	-2.7	13.54	0.17	7	Guanosine monophosphate	242852	248039	283190	206907	-	-	-	-	164875	156934	258936	-	0.295548	-0.244768	1	0.00119005	-0.659218	266	0.295548	0.244768	1	0.0834181	-0.41445	3	0.00119005	0.659218	266	0.0834181	0.41445	3
61	62 Guanosine triphosphate	C10H16N5O14P3	[M-H]-	521.983	0.2	17	0.17	6	Guanosine triphosphate	26295	-	-	50309	24886	-	23874	28262	23718	-	-	-	0.139402	0.246879	0	0.563525	-0.256167	0	0.139402	-0.246879	0	0.302473	-0.503046	0	0.563525	0.256167	0	0.302473	0.503046	0
62	63 Homocysteine	C4H9NO2S	[M-H]-	134.028	-8.4	8.64	0.18	0	Homocysteine	-	-	-	-	-	-	-	-	-	-	-	-	NA	0	0	NA	0	0	NA	0	0	NA	0	0	NA	0	0	NA	0	0
63	64 Hypotaurine	C2H7NO2S	[M+H]+	110.027	2.5	11.27	0.09	12	Hypotaurine	504206	594452	680904	951289	329193	561934	1053010	369006	519102	596394	501800	556413	0.84205	0.0896956	1	0.606478	-0.239496	1	0.84205	-0.0896956	1	0.208196	-0.329192	4	0.606478	0.239496	1	0.208196	0.329192	4
64	65 Hypoxanthine	C5H4N4O	[M+H]+	137.046	-2.1	7.68	0.11	12	Hypoxanthine	9521801	4299432	14737880	20716464	12969354	15576590	39346796	17457344	12817618	14306734	4973287	14920176	0.190555	0.860185	158	0.246172	0.79252	118	0.190555	-0.860185	158	0.897603	-0.0676653	14	0.246172	-0.79252	118	0.897603	0.0676653	14
65	66 Inosine	C10H12N4O5	[M+H]+	269.088	-3.5	7.68	0.16	12	Inosine	3123666	1399333	5027066	7172131	4524027	5220080	13424626	5841672	4557034	4834064	1628775	5187692	0.201259	0.839903	50	0.251004	0.794806	40	0.201259	-0.839903	50	0.933883	-0.045097	5	0.251004	-0.794806	40	0.933883	0.045097	5
66	67 Inosinic acid	C10H13N4O8P	[M+H]+	349.054	-2.2	12.44	0.49	12	Inosinic acid	109210	83966	171166	160032	39565	69814	82702	41085	90893	86148	155496	115157	0.0310129	-0.941156	5	0.02049	-1.16924	10	0.0310129	0.941156	5	0.489952	-0.228083	0	0.02049	1.16924	10	0.489952	0.228083	0
67	68 L-Acetylcarnitine	C9H17NO4	[M+H]+	204.123	-2.1	7.67	0.12	12	L-Acetylcarnitine	36402680	34532032	49584272	67693072	18639842	32651328	67475456	22438808	34034016	34450064	38168768	33621428	0.984055	0.00954514	36	0.417581	-0.414563	131	0.984055	-0.00954514	36	0.17171	-0.424109	321	0.417581	0.414563	131	0.17171	0.424109	321
68	69 L-Alanine	C3H7NO2	[M+H]+	90.055	4.9	11.05	0.11	12	L-Alanine	31667904	33028208	37256552	47169660	20274846	31493624	44510920	24826786	26100966	27904862	28429168	24878292	0.542171	0.174444	59	0.311073	-0.300224	134	0.542171	-0.174444	59	0.0271844	-0.474668	1639	0.311073	0.300224	134	0.0271844	0.474668	1639
69	70 L-Arginine	C6H14N4O2	[M+H]+	175.119	-2.6	18.72	0.24	2	L-Arginine	-	-	-	69003424	-	-	71257944	-	-	-	-	-	0.355918	0.0763096	178	0.8956	0.0132355	69	0.355918	-0.0763096	178	0.355918	-0.0630741	176	0.8956	-0.0132355	69	0.355918	0.0630741	176
70	71 L-Asparagine	C4H8N2O3	[M+H]+	133.061	-1.3	11.6	0.12	12	L-Asparagine	7631194	7105982	9433084	11244667	4619852	6777762	11473635	5895785	5407352	6249456	6085434	6050747	0.440531	0.27388	18	0.382845	-0.299941	26	0.440531	-0.27388	18	0.0230166	-0.573821	479	0.382845	0.299941	26	0.0230166	0.573821	479
71	72 L-Aspartic acid	C4H7NO4	[M-H]-	132.03	-10.9	11.94	0.1	12	L-Aspartic acid	58964060	57012560	67322744	81285344	44910808	58173824	92121600	47178976	46374608	48836124	51855164	48755708	0.32896	0.307762	206	0.665627	-0.126428	104	0.32896	-0.307762	206	0.0224531	-0.43419	3463	0.665627	0.126428	104	0.0224531	0.43419	3463
72	73 L-Carnitine	C7H16NO3	[Cat]+	162.113	-2.9	9.73	0.08	12	L-Carnitine	88417936	82949816	108648960	156873184	46739708	82839744	179862192	54131236	55684844	53781264	66115540	65448460	0.358731	0.593031	318	0.618976	-0.265025	194	0.358731	-0.593031	318	0.0288129	-0.858056	5331	0.618976	0.265025	194	0.0288129	0.858056	5331
73	74 L-Cystathionine	C7H14N2O4S	[M+H]+	223.075	-2.7	13.32	0.28	12	L-Cystathionine	701146	594505	841276	1191206	415487	633973	1244978	472626	493519	402227	494963	406804	0.253367	0.622354	3	0.564792	-0.266357	2	0.253367	-0.622354	3	0.0277745	-0.888711	43	0.564792	0.266357	2	0.0277745	0.888711	43
74	75 L-Cysteine	C3H7NO2S	[M+H]+	122.027	1.4	13.25	0.43	10	L-Cysteine	22362	-	26365	39830	-	17220	34739	24514	23005	20642	20841	19466	0.633565	0.142525	0	0.662511	-0.176829	0	0.633565	-0.142525	0	0.343601	-0.319353	0	0.662511	0.176829	0	0.343601	0.319353	0
75	76 L-Cystine	C6H12N2O4S2	[M-H]-	239.017	-1.6	12.6	0.31	4	L-Cystine	-	-	-	21765	-	15200	21014	-	-	12690	-	-	0.217623	0.281849	0	0.884698	0.0436248	0	0.217623	-0.281849	0	0.359428	-0.238224	0	0.884698	-0.0436248	0	0.359428	0.238224	0
76	77 L-Glutamic acid	C5H9NO4	[M+H]+	148.06	-2.3	11.73	0.14	12	L-Glutamic acid	515723168	491768832	558586496	663972032	383970784	468756864	704382080	426426464	454901888	458986400	451643488	453724416	0.587273	0.124726	883	0.476185	-0.169002	1244	0.587273	-0.124726	883	0.0358364	-0.293728	17314	0.476185	0.169002	1244	0.0358364	0.293728	17314
77	78 L-Glutamine	C5H10N2O3	[M+H]+	147.076	-2.9	11.32	0.11	12	L-Glutamine	548489536	527774144	639211840	800529856	387657280	549716672	831128064	508211008	455455552	472613280	492791392	457021728	0.330759	0.277846	1904	0.614045	-0.144183	1078	0.330759	-0.277846	1904	0.0437991	-0.422029	16801	0.614045	0.144183	1078	0.0437991	0.422029	16801
78	79 L-Histidine	C6H9N3O2	[M+H]+	156.077	-2.3	10.95	0.15	6	L-Histidine	33253798	28708996	35498800	47477312	-	29910190	45124188	-	-	-	-	-	0.303239	0.217215	117	0.583046	-0.138571	65	0.303239	-0.217215	117	0.0953585	-0.355786	433	0.583046	0.138571	65	0.0953585	0.355786	433
79	80 L-Isoleucine	C6H13NO2	[M+H]+	132.102	-1.6	7.43	0.06	12	L-Isoleucine	26703292	25176714	33287658	45405032	17532398	24218750	52923044	20715150	18828848	22790310	24470504	22452730	0.445758	0.38207	75	0.698907	-0.178343	50	0.445758	-0.38207	75	0.0691263	-0.560413	584	0.698907	0.178343	50	0.0691263	0.560413	584
80	81 L-Kynurenine	C10H12N2O3	[M+H]+	209.092	-1.3	7.37	0.24	12	L-Kynurenine	209716	205187	284387	447457	127642	183679	541133	163064	146713	175779	197280	171136	0.434871	0.55565	1	0.779105	-0.175331	0	0.434871	-0.55565	1	0.0948893	-0.730982	4	0.779105	0.175331	0	0.0948893	0.730982	4
81	82 L-Lactic acid	C3H6O3	[M-H]-	89.0244	-14.8	7.51	0.08	12	L-Lactic acid	14685555	12249769	16597455	21988398	10138963	13253914	27973008	9338068	11730240	10991474	11909631	13089652	0.485708	0.347166	35	0.810885	-0.110171	21	0.485708	-0.347166	35	0.0800698	-0.457337	243	0.810885	0.110171	21	0.0800698	0.457337	243
82	83 L-Leucine	C6H13NO2	[M+H]+	132.102	-1.6	7.45	0.03	12	L-Leucine	25796544	24322944	33049366	45203556	18263844	25570156	54358512	21253760	19484784	22072648	23726268	23949468	0.401387	0.42071	87	0.823445	-0.103973	40	0.401387	-0.42071	87	0.0916791	-0.524683	427	0.823445	0.103973	40	0.0916791	0.524683	427
83	84 L-Lysine	C6H14N2O2	[M+H]+	147.113	-2.1	18.04	0.07	2	L-Lysine	-	-	-	7577644	-	-	6817273	-	-	-	-	-	0.355918	0.0409916	18	0.656493	-0.0429628	10	0.355918	-0.0409916	18	0.355918	-0.0839544	19	0.656493	0.0429628	10	0.355918	0.0839544	19
84	85 L-Malic acid	C4H6O5	[M-H]-	133.014	-10.9	13.1	0.08	12	L-Malic acid	83819016	71527920	91033872	114157744	55774792	84255656	138407776	61238392	69960696	72908048	77608472	77833480	0.605193	0.187346	150	0.811157	-0.0859916	115	0.605193	-0.187346	150	0.140527	-0.273338	708	0.811157	0.0859916	115	0.140527	0.273338	708
85	86 L-Methionine	C5H11NO2S	[M+H]+	150.058	-0.8	8.24	0.18	12	L-Methionine	7229360	6522762	8526019	9128308	4377350	6582654	9902862	6666088	5301589	6753829	6800818	6778142	0.705828	0.10287	10	0.47873	-0.190111	18	0.705828	-0.10287	10	0.0847386	-0.292981	103	0.47873	0.190111	18	0.0847386	0.292981	103
86	87 L-Phenylalanine	C9H11NO2	[M+H]+	166.086	-2.1	6.9	0.06	12	L-Phenylalanine	34631528	32859624	41063220	61049852	20162126	30417920	69872792	26444718	24006832	27630376	31190112	29314294	0.473067	0.389489	90	0.677002	-0.207362	67	0.473067	-0.389489	90	0.0736944	-0.59685	723	0.677002	0.207362	67	0.0736944	0.59685	723
87	88 L-Proline	C5H9NO2	[M+H]+	116.071	0	9.24	0.08	12	L-Proline	645819712	636029952	718423040	901800768	436616736	621584256	900105728	530085440	539157248	534000352	569918080	510493696	0.438132	0.208484	1530	0.412587	-0.22187	1905	0.438132	-0.208484	1530	0.0245975	-0.430354	34621	0.412587	0.22187	1905	0.0245975	0.430354	34621
88	89 L-Serine	C3H7NO3	[M+H]+	106.05	3.1	12.02	0.09	12	L-Serine	4335124	4222348	5114034	5836029	2542920	3780060	5925490	3067536	3193344	3853698	4147072	4153917	0.992112	-0.00301345	4	0.25522	-0.348991	22	0.992112	0.00301345	4	0.0554851	-0.345978	100	0.25522	0.348991	22	0.0554851	0.345978	100
89	90 L-Threonine	C4H9NO3	[M-H]-	118.051	-9.9	10.91	0.17	12	L-Threonine	5438354	3795111	6941582	9902771	2106214	3415974	10844135	3006002	2590421	2359497	2908799	3144028	0.341608	0.816134	20	0.511053	-0.428826	15	0.341608	-0.816134	20	0.0281222	-1.24496	391	0.511053	0.428826	15	0.0281222	1.24496	391
90	91 L-Tryptophan	C11H12N2O2	[M+H]+	205.097	-1.7	8.2	0.23	12	L-Tryptophan	2400755	2452903	3114852	3264356	1770697	2405094	3929037	2243996	2076546	2658565	2601076	2306804	0.72917	0.101914	4	0.684173	-0.118259	4	0.72917	-0.101914	4	0.177949	-0.220173	17	0.684173	0.118259	4	0.177949	0.220173	17
91	92 L-Tyrosine	C9H11NO3	[M+H]+	182.081	-1.5	9.5	0.15	12	L-Tyrosine	11137494	10001471	13854503	17835788	7512122	9737366	20676962	8609807	8490482	9645265	10387314	9713954	0.524799	0.283385	25	0.669798	-0.182982	21	0.524799	-0.283385	25	0.0870833	-0.466367	181	0.669798	0.182982	21	0.0870833	0.466367	181
92	93 L-Valine	C5H11NO2	[M+H]+	118.086	0.4	8.98	0.07	12	L-Valine	15822587	16269400	19340562	26978962	12606191	14738454	28755428	12909286	12921701	14961071	14862735	16789746	0.570036	0.213048	33	0.630917	-0.184273	33	0.570036	-0.213048	33	0.130884	-0.397321	174	0.630917	0.184273	33	0.130884	0.397321	174
93	94 N6-Acetyl-L-lysine	C8H16N2O3	[M+H]+	189.123	-8.8	3.05	0.08	6	N6-Acetyl-L-lysine	11861194	-	828427	-	-	-	2407579	1217627	-	-	2208274	1353637	0.979383	0.019386	1	0.454964	-1.54175	15	0.979383	-0.019386	1	0.451033	-1.56114	15	0.454964	1.54175	15	0.451033	1.56114	15
94	95 N-Acetylglutamic acid	C7H11NO5	[M+H]+	190.071	-2.6	11.36	0.18	12	N-Acetylglutamic acid	495331	455944	405464	490126	356538	421626	660373	398056	438720	377099	457483	495978	0.82479	0.0538696	1	0.972503	-0.00804646	0	0.82479	-0.0538696	1	0.570008	-0.061916	1	0.972503	0.00804646	0	0.570008	0.061916	1
95	96 N-Acetylglutamine	C7H12N2O4	[M-H]-	187.072	-4.4	8.26	0.39	12	N-Acetylglutamine	281760	283964	285709	373586	167139	268906	436712	207297	223467	266831	262104	245928	0.745792	0.113515	0	0.588798	-0.181701	1	0.745792	-0.113515	0	0.0599981	-0.295215	6	0.588798	0.181701	1	0.0599981	0.295215	6
96	97 N-Acetyl-L-alanine	C5H9NO3	[M+H]+	132.065	-0.9	6.8	0.32	12	N-Acetyl-L-alanine	488913	486212	687271	752533	371403	571037	1026138	434838	399718	414690	423840	407266	0.247274	0.546548	3	0.986468	-0.00689439	1	0.247274	-0.546548	3	0.0309625	-0.553442	24	0.986468	0.00689439	1	0.0309625	0.553442	24
97	98 N-Acetyl-L-methionine	C7H13NO3S	[M+H]+	192.069	-2	4.85	0.16	12	N-Acetyl-L-methionine	329416	320993	456326	563246	238730	326160	810134	281132	273686	241273	240916	257863	0.274154	0.708154	2	0.981775	-0.0119931	0	0.274154	-0.708154	2	0.0302718	-0.720147	18	0.981775	0.0119931	0	0.0302718	0.720147	18
98	99 N-Acetyl-L-phenylalanine	C11H13NO3	[M+H]+	208.097	-1.1	3.34	0.09	0	N-Acetyl-L-phenylalanine	-	-	-	-	-	-	-	-	-	-	-	-	NA	0	0	NA	0	0	NA	0	0	NA	0	0	NA	0	0	NA	0	0
99	100 N-Acetylornithine	C7H14N2O3	[M+H]+	175.108	-1.8	9.89	0.13	12	N-Acetylornithine	4143714	3649146	4676174	7072292	2180953	3382765	7930260	2754942	2742552	3080668	3074041	3055754	0.445319	0.442969	11	0.606716	-0.266185	9	0.445319	-0.442969	11	0.0473907	-0.709154	136	0.606716	0.266185	9	0.0473907	0.709154	136
100	101 N-Acetylserine	C5H9NO4	[M-H]-	146.046	-8.1	8.39	0.06	12	N-Acetylserine	4211804	4143034	4611264	5989202	3009542	4380374	7183713	3553385	3974086	4153065	4063015	3541756	0.546677	0.204446	9	0.846185	-0.0644603	6	0.546677	-0.204446	9	0.123681	-0.268907	42	0.846185	0.0644603	6	0.123681	0.268907	42
101	102 NAD	C21H28N7O14P2	[Cat]+	664.116	-2	10.97	0.19	12	NAD	10110099	8384618	9925696	13111025	5964322	7625438	16136947	6384242	6929410	6494844	7508224	8741678	0.534844	0.283229	19	0.619795	-0.201767	18	0.534844	-0.283229	19	0.0360446	-0.484997	346	0.619795	0.201767	18	0.0360446	0.484997	346
102	103 NADH	C21H29N7O14P2	[M-H]-	664.117	2.3	10.53	0.28	12	NADH	140165	142960	210532	428628	54966	54414	440456	20763	27630	36604	102507	63895	0.432329	1.30686	1	0.493401	-0.692735	1	0.432329	-1.30686	1	0.0485461	-1.99959	12	0.493401	0.692735	1	0.0485461	1.99959	12
103	104 NADP	C21H29N7O17P3	[Cat]+	744.083	-1.9	13.62	0.21	12	NADP	269773	146437	296067	393095	175100	166711	452848	208173	218351	171278	237194	253537	0.67824	0.187914	0	0.772741	-0.140452	0	0.67824	-0.187914	0	0.336047	-0.328366	1	0.772741	0.140452	0	0.336047	0.328366	1
104	105 NADPH	C21H30N7O17P3	[M-H]-	744.084	-11.6	13.61	0.16	2	NADPH	-	-	-	13689	-	-	11656	-	-	-	-	-	0.355918	0.0306969	0	0.535897	-0.0653767	0	0.355918	-0.0306969	0	0.355918	-0.0960736	0	0.535897	0.0653767	0	0.355918	0.0960736	0
105	106 Niacinamide	C6H6N2O	[M+H]+	123.055	-0.7	4.6	0.08	3	Niacinamide	-	-	15568792	13988857	-	-	17068680	-	-	-	-	-	0.355918	0.0892096	42	0.787863	0.0279423	19	0.355918	-0.0892096	42	0.255229	-0.0612673	57	0.787863	-0.0279423	19	0.255229	0.0612673	57
106	107 Nicotinic acid	C6H5NO2	[M-H]-	122.025	-9.4	5.8	0.48	0	Nicotinic acid	-	-	-	-	-	-	-	-	-	-	-	-	NA	0	0	NA	0	0	NA	0	0	NA	0	0	NA	0	0	NA	0	0
107	108 O-Phosphoethanolamine	C2H8NO4P	[M+H]+	142.026	-0.5	12.72	0.19	12	O-Phosphoethanolamine	41061	20909	45091	67343	23925	17574	55951	30813	28859	25269	30187	35291	0.811	0.100815	0	0.398756	-0.443328	0	0.811	-0.100815	0	0.209288	-0.544143	0	0.398756	0.443328	0	0.209288	0.544143	0
108	109 Ornithine	C5H12N2O2	[M+H]+	133.097	0.3	17	0.23	3	Ornithine	-	-	538653	-	-	-	-	444217	386277	-	-	-	0.401919	0.0537272	1	0.600372	-0.0834957	1	0.401919	-0.0537272	1	0.373545	-0.137223	1	0.600372	0.0834957	1	0.373545	0.137223	1
109	110 Orotic acid	C5H4N2O4	[M-H]-	155.01	-7.3	7.88	0.29	0	Orotic acid	-	-	-	-	-	-	-	-	-	-	-	-	NA	0	0	NA	0	0	NA	0	0	NA	0	0	NA	0	0	NA	0	0
110	111 Orotidylic acid	C10H13N2O11P	[M+H]+	369.033	10.6	11.25	0.13	2	Orotidylic acid	-	-	-	-	-	-	-	15033	35044	-	-	-	0.4632	-0.530433	0	0.355918	0.170983	0	0.4632	0.530433	0	0.355918	0.701416	0	0.355918	-0.170983	0	0.355918	-0.701416	0
111	112 Oxidized glutathione	C20H32N6O12S2	[M+H]+	613.159	-2.2	14.45	0.14	12	Oxidized glutathione	10043162	6839886	10004819	9281926	6484966	5166488	13736076	4441888	4480234	5181330	6845343	6467620	0.466624	0.376701	18	0.51019	-0.27805	20	0.466624	-0.376701	18	0.0123849	-0.65475	940	0.51019	0.27805	20	0.0123849	0.65475	940
112	113 Oxoadipic acid	C6H8O5	[M-H]-	159.03	-7.5	8	0.5	0	Oxoadipic acid	-	-	-	-	-	-	-	-	-	-	-	-	NA	0	0	NA	0	0	NA	0	0	NA	0	0	NA	0	0	NA	0	0
113	114 Oxoglutaric acid	C5H6O5	[M-H]-	145.014	-7.9	12.71	0.12	12	Oxoglutaric acid	7055178	7332984	8203820	10411025	5618448	5824922	11590837	6138432	6843133	7112682	8488787	8101770	0.825269	-0.0663851	9	0.577266	-0.177982	15	0.825269	0.0663851	9	0.49992	-0.111596	17	0.577266	0.177982	15	0.49992	0.111596	17
114	115 Palmitic acid	C16H32O2	[M-H]-	255.233	-1.8	2.76	0.08	12	Palmitic acid	22946810	8900743	12614347	24176404	14222660	11917390	36423196	13878751	17934468	16680333	17769816	18249264	0.810771	0.114005	25	0.787417	0.155352	26	0.810771	-0.114005	25	0.899756	0.0413465	20	0.787417	-0.155352	26	0.899756	-0.0413465	20
115	116 Pantothenic acid	C9H17NO5	[M+H]+	220.118	-3.4	6.45	0.13	12	Pantothenic acid	93124776	84399912	100855352	137622368	62784912	92025312	171694944	70960056	73159912	72927632	74504512	73288792	0.338175	0.435597	346	0.871699	-0.0657632	122	0.338175	-0.435597	346	0.0402193	-0.501361	3123	0.871699	0.0657632	122	0.0402193	0.501361	3123
116	117 Phenol	C6H6O	[M-H]-	93.0346	-12.8	3.31	0.04	0	Phenol	-	-	-	-	-	-	-	-	-	-	-	-	NA	0	0	NA	0	0	NA	0	0	NA	0	0	NA	0	0	NA	0	0
117	118 Phosphocreatine	C4H10N3O5P	[M-H]-	210.029	-4	12.15	0.08	12	Phosphocreatine	7256959	5753828	7560901	10080375	3336330	4842048	10098343	3823970	4561963	4461576	4862812	5332856	0.662219	0.201543	9	0.278995	-0.471893	33	0.662219	-0.201543	9	0.0207971	-0.673435	478	0.278995	0.471893	33	0.0207971	0.673435	478
118	119 Phosphoenolpyruvic acid	C3H5O6P	[M-H]-	166.975	-7.2	14.44	0.06	12	Phosphoenolpyruvic acid	3295292	1568068	2671993	3577821	2036171	1539661	3884166	2316141	2019683	1758693	1880439	3401866	0.7875	0.109645	3	0.637755	-0.184934	5	0.7875	-0.109645	3	0.415893	-0.29458	7	0.637755	0.184934	5	0.415893	0.29458	7
119	120 Phosphoribosyl pyrophosphate	C5H13O14P3	[M-H]-	388.945	-5.5	16.12	0.19	0	Phosphoribosyl pyrophosphate	-	-	-	-	-	-	-	-	-	-	-	-	NA	0	0	NA	0	0	NA	0	0	NA	0	0	NA	0	0	NA	0	0
120	121 Phosphorylcholine	C5H14NO4P	[M+H]+	184.073	-2.8	11.73	0.11	12	Phosphorylcholine	314387328	290708128	347426912	441219776	232781776	310210016	587756992	274144448	269916096	262180384	289612352	294458624	0.406005	0.331907	977	0.97546	0.0114968	361	0.406005	-0.331907	977	0.0868501	-0.32041	4511	0.97546	-0.0114968	361	0.0868501	0.32041	4511
121	122 Phosphoserine	C3H8NO6P	[M+H]+	186.016	-1.1	13.27	0.19	12	Phosphoserine	117078	61314	145684	180033	35553	31224	80056	52305	63437	57910	63713	62215	0.321845	-0.312348	0	0.0320932	-1.33997	7	0.321845	0.312348	0	0.0433362	-1.02762	4	0.0320932	1.33997	7	0.0433362	1.02762	4
122	123 Pipecolic acid	C6H11NO2	[M+H]+	130.086	0.3	8.8	0.1	6	Pipecolic acid	738712	922815	715432	1357198	-	743404	1199460	-	-	-	-	-	0.250758	0.355652	4	0.52533	-0.227684	2	0.250758	-0.355652	4	0.0817368	-0.583336	14	0.52533	0.227684	2	0.0817368	0.583336	14
123	124 Propionylcarnitine	C10H19NO4	[M+H]+	218.139	-1.3	6.57	0.21	12	Propionylcarnitine	11828601	11703019	14981974	20338482	7071219	10226840	24183802	8011368	10176534	11758969	11662966	13000002	0.863517	0.0869486	15	0.619839	-0.249862	26	0.863517	-0.0869486	15	0.195581	-0.336811	85	0.619839	0.249862	26	0.195581	0.336811	85
124	125 Pyruvic acid	C3H4O3	[M-H]-	87.0088	-13.4	6.34	0.2	7	Pyruvic acid	180213	-	185290	261866	-	164037	165022	-	171863	164644	-	-	0.579969	-0.0164733	0	0.17345	-0.279338	1	0.579969	0.0164733	0	0.196614	-0.262865	1	0.17345	0.279338	1	0.196614	0.262865	1
125	126 Ribose 1-phosphate	C5H11O8P	[M-H]-	229.012	-2.5	12.01	0.2	12	Ribose 1-phosphate	151556	89093	144062	203543	84566	69185	242852	91928	80849	62811	80908	99493	0.356854	0.592185	0	0.613358	-0.267989	0	0.356854	-0.592185	0	0.0362154	-0.860174	6	0.613358	0.267989	0	0.0362154	0.860174	6
126	127 Saccharopine	C11H20N2O6	[M-H]-	275.125	-0.2	12.51	0.1	5	Saccharopine	76220	72849	90872	148540	-	-	97815	-	-	-	-	-	0.355918	0.235759	0	0.192947	-0.528042	1	0.355918	-0.235759	0	0.0635984	-0.763801	2	0.192947	0.528042	1	0.0635984	0.763801	2
127	128 S-Adenosylhomocysteine	C14H20N6O5S	[M-H]-	383.114	0	9.86	0.16	12	S-Adenosylhomocysteine	83786	82529	131745	127907	84350	131083	229954	109515	91479	80051	64905	106274	0.159655	0.695249	1	0.387661	0.381491	0	0.159655	-0.695249	1	0.243391	-0.313758	0	0.387661	-0.381491	0	0.243391	0.313758	0
128	129 S-Adenosylmethionine	C15H22N6O5S	[M+H]+	399.144	-2	11.89	0.28	12	S-Adenosylmethionine	3240622	2053065	3087144	5408818	2116455	1726054	5045523	2413712	2362294	1691758	2279915	2474612	0.450993	0.359564	7	0.568678	-0.28704	7	0.450993	-0.359564	7	0.137261	-0.646605	32	0.568678	0.28704	7	0.137261	0.646605	32
129	130 Sarcosine	C3H7NO2	[M+H]+	90.055	4.9	11.53	0.19	12	Sarcosine	2875366	5588913	3573148	4370543	2406726	3028668	4274820	2449126	2666594	3011282	3375999	2607275	0.799973	0.0603549	4	0.194319	-0.432332	25	0.799973	-0.0603549	4	0.0990978	-0.492687	50	0.194319	0.432332	25	0.0990978	0.492687	50
130	131 Succinic acid	C4H6O4	[M-H]-	117.019	-10.5	12.31	0.08	12	Succinic acid	1434502	1343497	1811724	2353608	1105643	1481133	3371380	980906	1176014	1318800	1479699	1393009	0.508866	0.370484	4	0.998641	-0.000887292	2	0.508866	-0.370484	4	0.149466	-0.371372	13	0.998641	0.000887292	2	0.149466	0.371372	13
131	132 Taurine	C2H7NO3S	[M-H]-	124.007	-8.8	11.59	0.18	12	Taurine	6447378	6358824	8130696	9878623	3990784	5487777	9740883	4709482	5264768	6415921	6363666	5280742	0.913295	0.0368726	7	0.30477	-0.364902	29	0.913295	-0.0368726	7	0.0805635	-0.401774	111	0.30477	0.364902	29	0.0805635	0.401774	111
132	133 Thymidine	C10H14N2O5	[M-H]-	241.083	-1.6	4.68	0.46	0	Thymidine	-	-	-	-	-	-	-	-	-	-	-	-	NA	0	0	NA	0	0	NA	0	0	NA	0	0	NA	0	0	NA	0	0
133	134 Uracil	C4H4N2O2	[M+H]+	113.035	3.1	6.73	0.29	12	Uracil	93754	99301	102645	195234	97487	110239	426168	146245	87747	89748	63705	129454	0.242203	1.07366	1	0.408743	0.668202	1	0.242203	-1.07366	1	0.320939	-0.405456	0	0.408743	-0.668202	1	0.320939	0.405456	0
134	135 Ureidopropionic acid	C4H8N2O3	[M-H]-	131.046	-9.3	11.56	0.12	12	Ureidopropionic acid	1807729	1679296	2286986	3118192	938223	1576399	3410642	1312980	1273813	1379658	1345967	1368422	0.42787	0.431293	5	0.541417	-0.296901	5	0.42787	-0.431293	5	0.0356975	-0.728194	83	0.541417	0.296901	5	0.0356975	0.728194	83
135	136 Ureidosuccinic acid	C5H8N2O5	[M-H]-	175.036	-5.4	13.73	0.14	12	Ureidosuccinic acid	73519	124176	88977	117623	71514	151106	139650	66647	76440	92020	83081	71106	0.284788	0.410742	0	0.815062	0.0852901	0	0.284788	-0.410742	0	0.16109	-0.325452	1	0.815062	-0.0852901	0	0.16109	0.325452	1
136	137 Uric acid	C5H4N4O3	[M+H]+	169.036	-4.2	10.28	0.09	0	Uric acid	-	-	-	-	-	-	-	-	-	-	-	-	NA	0	0	NA	0	0	NA	0	0	NA	0	0	NA	0	0	NA	0	0
137	138 Uridine	C9H12N2O6	[M-H]-	243.062	-1.9	6.79	0.16	12	Uridine	555920	483384	734169	1093024	593789	687044	1867725	828079	576613	565700	460585	739996	0.223263	0.763257	6	0.42591	0.47226	3	0.223263	-0.763257	6	0.409902	-0.290997	2	0.42591	-0.47226	3	0.409902	0.290997	2
138	139 Uridine 5'-diphosphate	C9H14N2O12P2	[M+H]+	405.01	-2.2	13.39	0.3	12	Uridine 5'-diphosphate	1215319	1125516	1472958	2019526	796304	1178148	2598395	910174	918312	1061339	1073248	1137402	0.470322	0.387917	3	0.856183	-0.089346	2	0.470322	-0.387917	3	0.09355	-0.477263	19	0.856183	0.089346	2	0.09355	0.477263	19
139	140 Uridine 5'-monophosphate	C9H13N2O9P	[M-H]-	323.029	-0.6	12.15	0.15	12	Uridine 5'-monophosphate	518246	872112	1076600	623142	347661	552345	444399	371209	398003	510778	616588	471419	0.31943	-0.218956	2	0.0424153	-0.848929	26	0.31943	0.218956	2	0.0867892	-0.629972	11	0.0424153	0.848929	26	0.0867892	0.629972	11
140	141 Uridine diphosphate glucose	C15H24N2O17P2	[M-H]-	565.048	-0.1	13.37	0.1	12	Uridine diphosphate glucose	8210745	9616437	10006197	14784513	5994784	10715804	21635020	6660036	6823750	7820901	8566784	9308707	0.425734	0.468772	32	0.882994	0.0786467	13	0.425734	-0.468772	32	0.148938	-0.390126	83	0.882994	-0.0786467	13	0.148938	0.390126	83
141	142 Uridine diphosphate-N-acetylglucosamine	C17H27N3O17P2	[M+H]+	608.089	-2.1	12.24	0.18	12	Uridine diphosphate-N-acetylglucosamine	2071915	1820356	2240694	3307820	1277945	1763472	4691366	1450083	1487955	1801116	2137529	2300462	0.674521	0.249025	4	0.943258	-0.0399623	3	0.674521	-0.249025	4	0.295693	-0.288987	9	0.943258	0.0399623	3	0.295693	0.288987	9
142	143 Uridine triphosphate	C9H15N2O15P3	[M-H]-	482.961	0.5	15.25	0.37	12	Uridine triphosphate	656853	144147	462214	944217	412909	250896	995878	497542	539964	261069	296888	361093	0.349606	0.564183	2	0.958697	-0.0331917	1	0.349606	-0.564183	2	0.336636	-0.597375	2	0.958697	0.0331917	1	0.336636	0.597375	2
143	144 Valerylcarnitine	C12H23NO4	[M+H]+	246.17	-2.4	5	0.33	12	Valerylcarnitine	220628	216553	328195	420438	100304	185379	432359	119970	193826	246976	307945	245668	0.642193	-0.246877	0	0.374711	-0.500835	1	0.642193	0.246877	0	0.41001	-0.253958	1	0.374711	0.500835	1	0.41001	0.253958	1
144	145 Xanthine	C5H4N4O2	[M-H]-	151.026	-6.9	8.7	0.1	0	Xanthine	-	-	-	-	-	-	-	-	-	-	-	-	NA	0	0	NA	0	0	NA	0	0	NA	0	0	NA	0	0	NA	0	0
145	146 Xanthosine	C10H12N4O6	[M-H]-	283.068	-1.1	8.53	0.17	0	Xanthosine	-	-	-	-	-	-	-	-	-	-	-	-	NA	0	0	NA	0	0	NA	0	0	NA	0	0	NA	0	0	NA	0	0
146	147 Xanthylic acid	C10H13N4O9P	[M-H]-	363.035	-11.1	12.02	0	0	Xanthylic acid	-	-	-	-	-	-	-	-	-	-	-	-	NA	0	0	NA	0	0	NA	0	0	NA	0	0	NA	0	0	NA	0	0
