# Supplementary material for: The airway smooth muscle sodium/calcium exchanger NCLX is critical for airway remodeling and hyperresponsiveness in asthma
Source: J Biol Chem. 2022 Jul 14;298(8):102259. doi: 10.1016/j.jbc.2022.102259 (PMC9372629; doi:10.1016/j.jbc.2022.102259)
Supplement: R3_source data NCLX asthma post image analysis [file mmc2.xlsx]

## Sheet: Fig 1
	1a	shScramble	0.00231705	0.00305015	0.00226106
		shNCLX #2	0.000666096	0.000576585	0.00033712
		shNCLX #3	0.000166546	0.000146018	0.000385852
	1d	shScramble	-0.324858	-0.291264	-0.267462	-0.165714	-0.091926	-0.235626	-0.200322	-0.293316	-0.220284	-0.336276	-0.261252	-0.28278	-0.196584	-0.053034	-0.183522	-0.350928	-0.115104	-0.125802	-0.153672	-0.12441	-0.230166	-0.345438	-0.38475	-0.668286	-0.283134	-0.37962	-0.571674	-0.610422	-0.727452	-0.095076	-0.508896	-1.2781	-0.882942	-0.53988	0.020904	-0.364314	-0.93822	-1.02686	-0.883746	-0.787812	-0.396366	-0.40389	-0.71106	-0.71106	-0.9195	-0.57894	-1.40474
		shNCLX #2	-0.040206	-0.106422	-0.080538	-0.080004	-0.23508	-0.271296	-0.206262	-0.307212	-0.211026	-0.224802	-0.475194	-0.37905	-0.239538	-0.278796	-0.338898	-0.484872	-0.471594	-0.254946	-0.152532	-0.357708	-0.396672	-0.17313	-0.454134	-0.250224	-0.226104	-0.480984	-0.327954	-0.36711	-0.449322	-0.337902	-0.434388	-0.240294	-0.2877	-0.403884	-0.42987	-0.474936	-0.310068	-0.45006	-0.412788
		shNCLX #3	-0.104094	-0.047634	-0.061884	-0.091452	-0.070338	0.00327996	-0.018762	-0.135342	-0.168648	-0.115272	-0.037866	-0.049458	-0.076818	-0.387864	-0.504066	-0.371172	-0.448578	-0.181344	-0.309846	-0.262362	-0.564162	-0.356682	-0.352272	-0.557088	-0.41664	-0.100164	-0.59661	-0.296166	-0.286314	-0.378474	-0.46128	-0.186522	-0.457566	-0.460464	-0.79503	-0.468054	-0.328872	-0.402798	-0.676116
	1e	shScramble	1.31421	1.08414	0.928405	0.614349	0.540721	0.833329	0.982224	-1	1.14843	0.904853	1.63131	1.49335	1.15268	0.822262	0.501351	0.679996	1.56832	0.69948	0.711895	0.911804	0.696077	3.52503	1.26294	0.809559	4.25052	1.99815	1.36739	3.25701	1.83562	3.84674	0.539804	2.95261	4.55458	3.27812	2.30201	0.495888	1.59373	4.60485	4.01828	4.45889	3.43264	2.85627	1.84522	3.24966	3.24966	5.0807	2.23143
		shNCLX #2	0.50476	0.862494	0.809689	1.0979	2.1038	3.12163	2.93693	3.76257	2.46007	2.09072	3.67117	2.91988	2.62048	2.98872	3.37826	3.65404	4.49479	1.59405	2.29358	3.6333	3.0235	1.01701	3.9524	1.04049	0.859139	5.1375	3.22503	3.21695	3.74816	2.6472	3.70032	1.65089	3.15189	4.55958	3.45039	4.12103	2.68734	4.31684	3.4416
		shNCLX #3	0.707401	0.0384336	0.623678	1.15635	1.05219	0.84353	1.34948	0.418102	1.63903	0.359338	1.01431	1.42444	1.6336	2.65104	2.64315	3.59087	3.43782	0.97224	2.9905	2.82933	2.74015	3.14429	4.55061	6.71761	5.84152	1.44016	5.33388	2.12549	1.7745	2.34702	1.98305	1.84015	2.49886	2.75157	9.01448	5.96755	2.73477	2.55337	6.25792
	1g	shScramble	0.693742	2.05075	0.774573	1.11322	0.868132	0.568411	1.33098	1.86919	0.625939	0.114942	0.896991	1.70773	1.64426	0.937938	0.592734	0.849498	0.833107	0.789847	1.05161	0.941666	0.731701	0.986565	1.0925	1.10281	0.965746	1.20985	1.13509	0.844396	0.968467	0.823875	1.11555	1.03077	0.787998	0.771681	0.440879	0.715798	0.717596	0.304935	0.671829	0.564614	0.776377	0.536868	0.793538	0.5505	0.49587	0.599676	0.60447
		shNCLX #2	0.720891	0.497632	0.488102	0.683223	0.748665	0.479523	0.633257	0.407141	0.623123	0.673647	0.736194	0.836955	0.944583	0.535491	0.55751	1.32314	1.14114	0.565053	0.610973	0.944274	0.8574	0.715632	0.940606	0.767501	0.722687	0.897784	0.590644	0.826629	0.922846	1.49232	0.631188	0.609067	0.60228	0.523625	0.724059	0.781463	0.853206	0.876453	0.783105	0.799557	0.865919	1.15213	0.701566	0.665018	0.514196	0.870031	0.519189
		shNCLX #3	0.964761	0.433502	0.556664	0.66035	0.543187	0.744739	0.701096	0.878627	0.936391	1.0161	0.866703	0.779737	1.18192	0.755282	0.520831	0.668186	0.303497	0.464922	0.471972	0.491487	0.393891	0.437014	0.655036	0.424705	0.458853	0.398029	0.66457	0.897736	0.682143	0.907048	0.557414	0.496222	1.36557	1.13552	0.495093	0.420066	0.632074	0.916474	0.975756	1.17526	0.795263	0.482069	0.68014	0.787971	1.09893	0.524373	0.0746495
	1h
	1i	shScramble	1	1	1
		shNCLX #2	0.963328	1.05466	1.08657
		shNCLX #3	0.831221	1.16571	1.16878
	1j
	1k	shScramble	1	1	1	1
		shNCLX #2	0.786149	1.34743	1.22489	1.04805
		shNCLX #3	0.796654	1.64101	1.67547	0.922399
	1l	shScramble	1	1	1
		shNCLX #2	1.43922	0.621392	0.833783
		shNCLX #3	1.09485	0.413602	1.10214
	1m	shScramble	1	1	1
		shNCLX #2	0.842226	0.672456	0.90286
		shNCLX #3	0.773965	1.40316	0.645475
	1n	shScramble	0.00344389	0.00321498	0.00371604	0.00403033	0.00821373
		shNCLX #2	0.00241321	0.00173636	0.00576839	0.00216297	0.00432571
		shNCLX #3	0.0012007	0.00102725	0.00285773	0.0038444	0.00447081
	1o	shScramble	0.000727444	0.00065513	0.00216378	0.000123594	0.00214366
		shNCLX #2	0.000765266	0.000453266	0.000168188	0.000339719	0.00106711
		shNCLX #3	0.00046196	0.000440132	0.00164671	0.000504776	0.00047213
[truncated: 62 more columns]

## Sheet: Fig1C
shScramble	shNCLX #2	shNCLX #3
471.563	662.084	650.37
479.461	715.697	655.808
497.17	660.531	656.262
485.882	636.08	677.313
488.148	649.483	631.965
504.412	629.897	655.24
564.278	650.498	646.66
504.5	622.5	661.154
468.5	624.333	651.578
614.9	727.746	651.429
547.375	662	654.551
552.944	624.923	655.794
525.615	663.761	666.694
489	617.636	654.376
498.5	617.111	667.319
490.5	706.792	658.765
467.5	731.479	658.194
531	618.809	661.103
494	644.064	643.819
484	611.769	642.994
493.25	632.103	644.694
490.5	630.409	663.716
473	746.307	661.819
502.667	669.533	737.694
488	659.536	659.194
532	630.292	660.319
492	626.273	653.319
547	623.533	643.425
458	746.582	645.622
490.75	730.844	856.732
479.974	771.187	638.362
483.143	665.57	662.372
514.793	628.285	861.151
539.013	764.649	652.394
515.18	650.07	651.949
519.172	665.043	646.784
517.505	629.107	662.255
506.567	632.809	657.938
518.216	663.952	633.495
519.465	656.442	659.074
524.349	757.216	646.259
480.682	623.244	658.149
448.793	748.23	660.933
508.431	732.715	653.168
523.67	663.186	648.848
473.358	603.945	655.247
485.019	624.633	662.64
466.492	626.363	652.341
466.075	649.272	664.42
468.755	622.996	657.41
478.285	623.189	662.531
469.892	635.976	659.242
476.214	625.219	664.471
450.175	738.55	680.904
468.125	632.366	738.561
457.597	622.745	639.235
467.584	656.653	643.864
479.517	628.68	662.285
448.259	715.818	658.23
475.983	630.486	646.083
480.295	740.774	731.391
478.832	748.453	748.605
501.502	743.003	752.024
525.15	746.121	756.777
523.881	789.648	734.799
516.791	773.852	763.884
512.094	616.812	719.786
514.481	747.201	720.097
529.415	628.435	726.304
514.679	743.208	719.42
515.681	621.348	743.54
483.421	670.948	759.733
451.951	655.43	739.258
505.317	855.711	724.028
538.299	633.189	743.181
470.092	644.677	787.077
492.667	624.94	768.801
473.923	790.521	731.321
473.629	625.91	735.11
467.741	627.612	746.424
476.428	664.732	707.772
477.156	640.303	768.463
477.173	750.31	741.299
447.586	785.827	738.821
462.297	757.322	743.79
451.576	732.669	786.935
462.067	620.646	752.622
478.752	674.103	790.14
450.564	622.865	761.409
479.51	628.856	711.615
553.037	683.013	673.403
528.72	662.469	694.604
558.667	673.456	676.905
560.222	671.85	682.403
543.25	687.434	671.024
561.283	678.365	686.672
551.833	683.85	677.178
539.364	669.309	669.639
562.5	676.1	675.969
566.667	679.517	681.707
557.889	682.934	663.331
536.417	680.484	659.261
531.429	662.145	659.57
537.389	668.35	681.637
579.923	675.559	676.006
566.833	662.584	677.584
572.125	660.434	673.404
542.273	672.517	652.5
546.182	660.684	684.018
525.75	657.434	691.666
534.667	670.365	672.592
537.5	669.434	674.471
556.7	663.261	678.715
550.875	685.017	698.45
551.5	683.434	680.699
546.5	658.739	692.071
544.125	672.184	665.042
538.5	666.684	684.606
574.8	678.093	677.584
557.6	670.184	648.747
561.679	658.942	663.329
557.651	678.758	681.971
558.413	684.955	673.269
508.178	696.283	678.185
437.311	663.301	652.125
425.112	686.208	672.296
470.497	661.268	667.848
460.229	686.196	668.485
485.9	657.027	667.664
414.86	659.897	662.431
473.422	681.152	672.126
494.005	671.215	646.686
443.572	681.568	679.871
501.081	680.304	688.784
446.457	680.689	679.136
600.177	681.543	670.245
472.881	661.367	657.284
437.769	675.137	693.438
455.169	670.788	682.789
466.271	683.784	675.577
535.551	662.314	691.159
552.542	676.487	652.752
527.8	651.411	671.943
551.851	652.999	686.863
549.836	679.504	674.322
475.931	658.01	669.777
460.651	688.271	684.674
455.636	683.368	669.132
569.637	651.121	674.344
538.516	670.339	663.779
591.5	690.093	650.38
500.654	709.134	654.421
443.469	704.898	681.41
430.726	680.305	668.078
446.729	658.511	672.681
484.591	671.077	674.423
469.5	667.42	689.655
422.02	711.735	692.928
427.2	697.045	673.553
517.25	655.329	669.93
467.818	696.885	666.055
498.889	687.029	673.836
510.8	672.341	674.881
465.083	681.514	664.146
459.692	672.129	651.84
454.5	668.8	665.267
445.562	674.15	672.023
420.467	655.593	666.641
431.7	659.934	658.812
444.062	668.431	683.425
466.882	659.461	673.571
465.476	664.7	688.378
463.688	664.022	671.952
493.3	647.266	665.908
474.091	690.732	677.126
479.5	676.068	671.907
485.562	678.727	661.626
593.769	660.446	678.921
444.429	661.493	694.818
442.929	689.509	663.521

## Sheet: Fig 2
	2b		12 hrs																	24 hrs
		shScramble	48.751	55	46.339	55.212	34.781	48.77	42.645	35.239	78.091	34.238	43.247	43.955	21.04					95.947	89.653	85.422	95.474	89.165	83.5	92.9	90.313	91.685	89.87	98.587	95.286	91.774	85.688	68.208	83.648	98.498	96.384	65.092	64.51
		shNCLX #2	36.04	41.695	24.131	31.687	42.866	42.699	28.911	14.27	31.349	21.341	34.571	19.904	24.813	37.711	12.993			67.066	87.977	75.704	77.966	82.588	86.566	87.692	83.452	59.661	79.61	72.79	68.464	81.031	83.304	79.803	65.655	46.463	69.847	68.707	72.33	64.831	65.666	74.533	51.494
		shNCLX #3	23.846	43.173	34.811	37.906	35.239	28.968	33.456	53.392	27.593	36.074	16.981	24.361	23.968	23.537				57.134	78.906	83.768	86.432	78.825	62.997	88.684	80.129	72.654	83.248	88.125	81.067	83.517	69.939	75.287	63.713	76.968	51.509	56.402	49.517	59.861	36.955	50.503
	2c		0 hrs									24 hrs									48 hrs									72 hrs
		shScramble	1	1	1	1	1	1	1	1		1.25481	1.38505	1.32334	1.37246	1.31373	1.23558	1.52051	1.25397		1.63202	1.9102	1.91709	2.00233	1.6392	2.13158	1.79447			1.92945	1.87709	2.55331	3.10252	2.64289	2.98542
		shNCLX #2	1	1	1	1	1	1	1	1		1.44969	1.50559	1.61924	1.19325	1.3905	1.2055	1.07447	1.294		1.87663	1.72726	1.33911	0.936353	1.77926	1.62047	1.83433	1.69355		1.60644	1.74114	1.52837	2.54425	1.98771	1.93906
		shNCLX #3	1	1	1	1	1	1	1	1		0.993727	1.14796	1.15373	1.21836	1.07345	1.20688	1.24179			1.43405	1.4237	1.61427	1.5399	1.8327	1.38452	2.1437			1.42218	1.73164	1.69405	1.60205	2.57807	2.81238
	2e	Early	shScramble	0.9	0.84	0.85
			shNCLX #2	0.77	0.67	0.21
			shNCLX #3	0.83	0.87	0.75
		Late	shScramble	1.73	1.86	1.46
			shNCLX #2	2.9	2.44	2.46
			shNCLX #3	2.48	2.99	2.94
		Total	shScramble	2.63	2.7	2.31
			shNCLX #2	3.67	3.11	2.67
			shNCLX #3	3.31	3.86	3.69

## Sheet: Fig3a
		Positive log2FoldChange	-log(FDRj)			Negative log2FoldChange	-log(FDRj)
	RASEF	3.42955	33.4678		GNAQ	-1.54103	44.4196
	GPR180	1.46112	29.787		PI16	-2.93296	39.8853
	MCTP1	2.16241	24.7604		CFL2	-1.40774	33.6475
	COL11A1	2.00407	23.3569		DEGS1	-1.07065	31.4937
	CKB	1.52908	23.1531		ELN	-3.13195	30.0157
	FAIM2	2.31549	21.8336		ACAN	-3.41201	29.305
	CDC25B	1.27823	20.3805		CHAC1	-1.86335	28.726
	MMP15	1.87818	20.2747		SERPINE1	-1.9132	26.3345
	PAK3	1.74259	19.9563		TMEM250	-1.29029	25.8992
	STX12	1.05956	19.7739		RDH11	-1.20975	23.8471
	RASA2	1.07751	19.7739		C4orf46	-1.52868	23.7424
	GPR68	1.85657	18.7261		ANO1	-1.87429	23.1499
	PCDH10	1.60055	17.4854		NRAS	-1.52489	22.8596
	IGDCC4	2.65363	17.4349		ALKAL1	-2.42681	21.875
	BNC1	1.41542	17.2918		TMEM43	-0.899877	21.3166
	IL31RA	2.4156	17.0807		GPR150	-3.24461	21.2498
	C16orf74	1.40496	17.0702		TMEM41B	-1.23474	20.3992
	PLEKHA1	0.965408	17.0535		CMTM6	-1.37292	20.2704
	SHTN1	1.3549	16.8152		WNT2	-2.1192	20.0373
	ADCY4	3.2743	16.8022		IGFBP3	-2.68364	20.025
	HGF	1.80272	16.2486		CNOT6	-1.25843	19.6353
	PLAU	1.4095	16.041		MEIS2	-1.09409	19.2299
	ILKAP	1.22581	15.9653		HBD	-2.93153	19.1994
	INSIG1	1.48368	15.7345		PANX2	-1.85213	18.9402
	SLFN5	0.780856	15.2604		NREP	-1.54415	18.6595
	CEND1	1.52625	15.0155		TIMP3	-1.35827	18.4555
	ACPP	2.26239	14.9522		PFKFB4	-1.79724	18.1269
	P2RX6	2.37869	14.8442		STX2	-0.916896	18.1094
	ISYNA1	1.6108	14.666		AKT3	-1.18857	18.0021
	SH3KBP1	0.965863	14.4461		CPD	-0.914792	17.4465
	FNDC4	0.9639	14.0175		LMCD1	-1.06047	17.2283
	DTNA	1.64341	13.8855		MTHFD1L	-0.869442	16.3772
	UCHL1	0.744687	13.8851		MIGA1	-1.21906	16.2796
	SLC17A5	0.956963	13.816		RC3H2	-0.938964	16.2418
	SLC1A3	2.79312	13.5165		DUSP1	-1.08211	16.2004
	PSD4	1.32285	13.3769		NEK7	-1.01662	16.1633
	MOXD1	1.22678	13.1205		E2F3	-1.11645	16.1633
	CCDC51	1.34781	12.9559		LDHA	-1.30001	16.0264
	DNAJC6	2.2785	12.8838		KRT4	-3.40399	15.9751
	PREX1	1.36314	12.6373		PRKCI	-0.781956	15.6163
	MUSK	1.89337	12.5814		KRAS	-0.931579	15.4067
	IL17D	1.53848	12.499		KIAA0355	-0.948847	15.3253
	NR3C2	1.52351	12.3273		PRKRA	-0.917696	15.2633
	POP1	0.84093	12.2806		CDKN2C	-0.942278	15.113
	BCL2	1.77131	12.202		MEGF6	-1.36034	14.4727
	TMEM51	1.03936	12.0859		CARNMT1	-1.43825	14.429
	TMEM56	1.36601	12.0496		NLK	-0.947111	14.2213
	TOX2	1.47984	11.929		KISS1	-2.21392	14.2213
	COL15A1	1.3744	11.9046		EML1	-0.75247	14.0175
	TRPV2	0.915066	11.8668		ID4	-1.76828	13.8906
	TNFRSF10C	1.83868	11.7997		ARRDC4	-0.955543	13.8437
	GRIK4	2.14063	11.7158		PTGS2	-1.88075	13.7752
	HMCES	1.02766	11.5619		SPRYD3	-0.843773	13.7189
	MPZ	2.19841	11.4109		DICER1	-1.06622	13.6223
	SHC3	0.815813	11.4109		TGFBR1	-1.39702	13.6138
	GPX3	1.92232	11.3644		MN1	-1.1138	13.5719
	TNFRSF1B	1.26328	11.2206		NIPSNAP3A	-1.02627	13.5256
	RFX5	0.837995	11.1487		POSTN	-1.11692	13.524
	CDKN1A	0.8984	10.9588		ARSJ	-0.886563	13.3283
	TUBA4A	0.913127	10.9588		CTGF	-1.15043	13.2982
	ABCG2	1.8444	10.8907		NFYB	-0.967024	13.1791
	LSS	1.40428	10.7576		TMED8	-1.1866	13.0209
	SECTM1	1.03245	10.4909		STMN3	-1.40485	12.9502
	SLC4A11	1.66864	10.4909		B4GALT4	-1.0029	12.7992
	TSLP	1.22478	10.4909		CA9	-2.70026	12.6373
	PIK3R3	1.39743	10.4274		SCAMP1	-0.869566	12.4423
	IL1RAPL1	3.08589	10.4031		CPT1A	-0.884337	12.3702
	WDR31	1.68168	10.2981		SLC8A1	-0.996918	12.3273
	SLC43A3	1.01777	10.2202		TMEM185B	-0.805255	12.2653
	FAM43A	0.999959	10.1735		ADAM19	-0.892027	12.145
	LEPR	1.19892	10.0879		TBCEL	-1.04562	12.0457
	CCND2	2.03377	10.0408		TPD52L1	-1.11612	11.9046
	AMPH	1.23733	9.99589		SUSD2	-1.55389	11.6607
	HSPB6	0.802836	9.87312		LGMN	-0.94719	11.6111
	CAMK4	1.41158	9.75194		ZNF25	-0.963089	11.2979
	CDH24	0.971674	9.70509		PXDC1	-1.04106	11.2857
	CCND1	1.23143	9.56793		LBH	-0.796215	11.2514
	HPCAL1	0.854537	9.55561		WWC2	-0.918612	11.2134
	TENM3	1.05474	9.52688		SGK3	-1.0684	11.2134
	FOXQ1	1.78422	9.46969		SUMF2	-0.720687	11.0001
	AXL	0.682285	9.39271		ADAMTS7	-0.875033	10.9513
	ABLIM3	0.604258	9.39271		TMEM47	-0.727899	10.8613
	AVL9	0.725989	9.31237		ZNF281	-1.07136	10.7912
	PLEKHG1	1.54626	9.18543		TMOD3	-0.728406	10.5465
	GNB3	1.68046	9.0896		H1F0	-0.799934	10.4909
	P2RX7	1.29727	9.07183		RHOB	-1.25637	10.423
	ACOT12	2.17118	9.06118		LOX	-1.01697	10.355
	RGS17	1.11575	8.9365		SPCS3	-0.899679	10.2981
	TP53INP1	1.0614	8.9202		SLC8B1	-1.44367	10.2917
	SCN2A	1.17179	8.89493		SULF1	-1.23345	10.2254
	PIGS	0.718684	8.89031		AP3M1	-0.764389	10.169
	OLFML1	1.11992	8.85422		FITM2	-0.884388	10.1267
	SOBP	0.873734	8.71009		ALG9	-1.28138	9.87312
	SH2B3	0.913916	8.63327		ABT1	-0.833943	9.80352
	IRAK2	1.17609	8.58382		ELL2	-0.928079	9.79925
	MYLK	0.795224	8.5752		WNT2B	-1.65977	9.70509
	CPNE7	1.64151	8.55138		CNN1	-0.798525	9.70509
	CDS2	0.627933	8.5479		CNNM2	-0.9567	9.69725
	COPS7A	0.631129	8.50856		SYT16	-1.5007	9.68102
	DNMT1	0.754389	8.50745		EIF1AX	-0.872449	9.61657
	SYT1	2.16604	8.41885		TOX	-1.0254	9.56793
	STRIP2	0.965798	8.38265		TMED7	-0.771161	9.5262
	CDH4	1.22888	8.38057		GREM2	-1.98824	9.49535
	PLXNC1	1.49563	8.36307		RDH10	-1.32929	9.44818
	PLEKHG4	1.00867	8.29663		MBLAC2	-1.04642	9.44083
	DKK2	1.18231	8.22322		GRIA1	-2.21065	9.34988
	GALM	0.852005	8.21672		B3GALT2	-1.93904	9.34988
	GALE	0.845183	8.21545		FO681492.1	-1.29898	9.34988
	IL13RA2	1.0614	8.18177		EID1	-0.678337	9.34988
	SQSTM1	0.703634	8.17837		MOSPD2	-0.760968	9.29138
	SAMD4B	0.609411	8.1582		P3H2	-0.969125	9.28569
	TC2N	1.64354	8.15025		PAWR	-0.88085	9.21595
	MICB	0.841318	8.14618		CYR61	-0.999692	9.18976
	TMEM232	2.03343	8.10334		SHROOM3	-1.22646	9.18564
	HMG20A	0.74517	8.089		IST1	-0.659364	9.0955
	CLDN15	1.16874	8.08185		PRRC2B	-0.780014	9.06118
	ADAMTS15	1.17243	8.07972		SDHD	-0.938511	9.04542
	LAMA5	1.46205	8.03238		RBMS3	-0.833796	9.04286
	PLCD4	1.28801	7.9728		THSD4	-0.975977	9.04063
	NTNG2	1.34027	7.96278		BNIP3	-1.35393	9.01848
	PIDD1	1.00187	7.95852		LRRC2	-0.984159	8.8763
	ABCA7	1.99245	7.93056		MALL	-1.57296	8.85562
	OGT	0.899854	7.8669		PTPRB	-1.8403	8.67588
	TRMT2B	0.947779	7.85703		OPN1SW	-1.07429	8.67468
	THEMIS2	1.08163	7.82797		DARS	-0.692044	8.66826
	ATP6V0E2	1.00221	7.78631		SLC35B4	-0.68503	8.64859
	MPP1	0.658567	7.7763		PSAT1	-1.15972	8.63888
	SLC7A8	1.27675	7.76903		ELMOD2	-0.779842	8.61515
	RNF157	1.82502	7.75637		NDNF	-1.89965	8.60489
	ENTPD7	0.938754	7.7356		ZNF395	-1.1973	8.57537
	HMGA2	1.68931	7.72193		FGL2	-2.38945	8.55138
	ECM1	0.565673	7.68787		GRIK5	-1.13569	8.46444
	CTSL	0.609851	7.68507		PDK1	-1.30872	8.42992
	CYS1	1.28939	7.67827		ATL3	-0.681149	8.39107
	INMT	0.766693	7.63455		DLL4	-2.16799	8.38517
	PAQR6	2.76005	7.62177		GPR146	-2.75218	8.38057
	OAF	0.824303	7.60657		MXI1	-1.0458	8.37958
	DNMBP	0.604402	7.5918		SGCD	-0.893974	8.32045
	SESN3	1.12298	7.553		GLIS3	-0.868193	8.29149
	RENBP	2.25565	7.46053		CPNE5	-1.76937	8.27785
	BMPER	1.37649	7.44488		CCDC71L	-0.772768	8.22215
	METTL7A	1.04598	7.44149		KIF3B	-0.608062	8.0368
	SPATA18	0.822512	7.40544		RORA	-0.972764	8.03386
	PLIN4	2.10717	7.39679		KAT14	-0.881221	7.95596
	TGFBR3	0.876157	7.39545		KLF9	-0.926677	7.95596
	SLC4A7	0.638532	7.33922		RPS6KA6	-0.984245	7.95435
	EPHX1	0.674743	7.33282		DUSP5	-0.849369	7.94327
	SRPX	0.619712	7.32146		FGF14	-1.24471	7.88497
	SEMA6A	1.65386	7.27958		CTSC	-1.00695	7.85939
	FAM102A	0.819493	7.26896		RAB11FIP1	-0.794222	7.85669
	SH3GL3	2.36014	7.26896		DCN	-0.934222	7.84071
	LAPTM4B	0.561127	7.24989		C6orf120	-0.688509	7.8406
	AMDHD2	1.36309	7.24392		ADM2	-1.52114	7.82797
	GSG1	1.25543	7.21888		SDC2	-0.936937	7.72212
	PAXX	0.807318	7.21768		C4orf3	-0.843079	7.71242
	SIPA1	0.901684	7.21379		GLS	-0.671384	7.67827
	CCDC78	1.57638	7.20981		CTDSPL	-0.712973	7.67827
	HPSE	1.28586	7.20915		PGM1	-0.671358	7.62178
	CNIH3	1.69615	7.15483		HAPLN3	-0.942292	7.60657
	PLXDC1	2.86702	7.12684		TDG	-0.738654	7.59939
	MYLIP	1.0917	7.12677		PPP2R2A	-0.610874	7.57388
	CORO2B	0.943935	7.10455		VAPB	-0.61041	7.5529
	PI4K2A	0.612681	7.05469		PRAG1	-0.807953	7.54475
	TSGA10	1.85551	7.03734		AMIGO2	-1.08731	7.54397
	SOAT1	0.57574	6.97152		LZTFL1	-0.914341	7.48675
	SMURF1	0.575436	6.87204		ACADSB	-0.759726	7.47063
	RAB26	2.18336	6.8578		AKAP6	-1.53108	7.40854
	NEDD4	0.600592	6.85256		CDH6	-0.805598	7.39325
	TMEM255B	0.815438	6.83812		NFIL3	-0.746832	7.31119
	PPL	2.33366	6.82009		SEMA5A	-0.843503	7.30745
	IL12A	1.29501	6.82009		FZD1	-0.874116	7.28514
	HIF1AN	0.616735	6.78277		ADM	-0.695403	7.27022
	NR1H3	0.881281	6.77206		SLC16A2	-0.6118	7.26165
	CCDC28B	1.11112	6.73412		KPNA6	-0.704042	7.24274
	LPIN1	0.971399	6.70777		PSG5	-0.739625	7.21366
	ALDH9A1	0.680092	6.70775		PPM1H	-1.31224	7.21292
	MAP3K12	0.916085	6.69817		CPEB4	-0.703439	7.12976
	NRP1	0.601916	6.69276		TRAF3	-0.568615	7.08295
	MAPK6	0.568316	6.68138		TSPAN2	-1.22196	7.06411
	MICALL2	0.940333	6.62168		EPHB1	-1.92926	7.04903
	CFAP70	2.22991	6.60695		IGFBP5	-0.713039	7.04843
	PNMA2	0.761382	6.55639		SCUBE3	-1.5879	7.04476
	OCLN	1.93115	6.53377		OSR1	-1.03254	7.00385
	SMARCA5	0.584958	6.50217		NUAK2	-1.01396	6.96303
	ANKRD10	0.83143	6.48967		FOXP1	-0.797423	6.86714
	INTS9	0.758557	6.46598		NTN4	-0.930464	6.84295
	FOLR3	1.33897	6.44635		TWIST1	-0.548063	6.82397
	RCAN2	1.12437	6.37759		JAM2	-1.29929	6.80129
	MED28	0.542957	6.35236		HNRNPA3	-0.639295	6.78475
	CYFIP2	0.962467	6.34959		TMED10	-0.56963	6.78407
	VWCE	1.46649	6.2862		DACT1	-0.950525	6.76168
	GJA3	0.844301	6.26618		KRT81	-2.0347	6.74736
	APC2	0.988604	6.25607		CUL4B	-0.784497	6.74071
	UAP1L1	1.11958	6.25077		SLC36A1	-0.622106	6.73412
	LGALS9	1.57654	6.23227		UAP1	-0.557028	6.71141
	HSD17B14	1.58261	6.21013		TAGLN	-0.835094	6.70303
	TRIM47	1.49245	6.20889		BLOC1S6	-0.606878	6.6976
	CPT1C	0.803862	6.18138		RHOBTB3	-0.679093	6.69276
	PAF1	0.550791	6.17695		TGM2	-1.3715	6.68108
	CYGB	1.21877	6.15435		PHACTR2	-0.767907	6.6531
	PNPLA3	0.913415	6.09875		FAS	-0.624582	6.6531
	ABHD17C	0.556007	6.08701		NPY4R	-2.08413	6.61295
	PEX5	0.663847	6.0798		VBP1	-0.7915	6.58306
	RARRES2	2.21339	6.07439		ACTA2	-0.889246	6.57014
	CLGN	1.06986	6.0656		TRIM2	-0.642766	6.57014
	SEMA6D	1.10914	6.0653		GCNT4	-0.885048	6.55676
	ST8SIA1	2.49556	6.05696		RCAN1	-0.714269	6.55639
	AGTR1	1.46486	6.0484		RFLNB	-0.774456	6.53599
	PCNX2	0.709104	6.03864		RBM7	-0.715898	6.53401
	CD82	1.26756	6.03864		ZNF585A	-1.05257	6.51914
	PRCD	1.66959	5.95052		BNIP3L	-0.783878	6.46019
	GNA14	1.88873	5.89641		SRRM3	-1.17453	6.45716
	PPP1R18	0.523777	5.88662		CPNE3	-0.661111	6.45702
	TAP1	0.680865	5.8808		TRIQK	-0.756801	6.44099
	TRPA1	1.30909	5.85813		TMEM41A	-0.714206	6.44099
	SLC35B2	0.598507	5.85002		ZNF677	-0.870335	6.42697
	SLC25A29	0.866266	5.79012		ADARB1	-1.11214	6.42697
	TMEM100	1.84684	5.78463		KRT7	-1.56064	6.41288
	C8orf33	0.665108	5.77485		ESYT2	-0.568157	6.35377
	CDCP1	0.915894	5.76599		DENND6A	-0.833467	6.35373
	UNC13B	0.487833	5.76146		GGT5	-1.36055	6.32408
	TSPYL2	0.67616	5.71366		PPARA	-0.659506	6.3114
	CTSK	1.54294	5.70507		FAM162A	-1.01608	6.29636
	GUCY1A2	1.5254	5.70307		NRIP1	-0.645326	6.29127
	DNM1	1.023	5.69996		YARS	-0.483415	6.2862
	ARL4C	1.08199	5.68934		TRIM59	-0.770824	6.2793
	MORN4	0.815166	5.68225		ACTC1	-2.99708	6.27094
	TMEM35A	1.20535	5.68102		PGM2L1	-0.819109	6.23926
	APLP1	0.781505	5.67703		PPP1CB	-0.557921	6.22856
	PJVK	1.87387	5.67642		MTHFD2	-0.63152	6.22024
	PHLDA2	0.997576	5.64614		EGLN1	-0.775874	6.20727
	TMEM175	0.639709	5.64079		SYN1	-1.4716	6.1237
	SLC9A5	1.02525	5.63915		ANO7	-1.23815	6.08795
	CACNA2D1	0.595308	5.63753		PCDHB2	-1.05588	6.08679
	MGAT4B	0.57188	5.62968		THBS2	-0.889524	6.04981
	IFI44L	1.52632	5.62742		CSNK1G3	-0.659425	6.01312
	NEK10	0.971196	5.60768		GBP4	-1.14331	6.01082
	PLXNA3	0.526233	5.5725		RAB3B	-0.917556	5.99444
	NYNRIN	0.673277	5.55444		NPR3	-1.30288	5.99444
	NAA40	0.707555	5.53971		SLC39A6	-0.572451	5.97752
	ANO8	0.990416	5.52714		EEF1AKMT3	-0.799235	5.95425
	MCOLN3	1.57591	5.52005		RAB38	-1.05683	5.93057
	ZFC3H1	0.635717	5.51681		USP44	-0.667399	5.93004
	POLN	1.82577	5.50882		ZMAT2	-0.604257	5.89641
	SMARCC2	0.466823	5.50615		ALDH1B1	-0.76861	5.84356
	MASP2	2.09511	5.49286		BAMBI	-0.997091	5.84249
	TBXAS1	1.23905	5.4862		JARID2	-0.864504	5.81935
	CDH18	1.94848	5.469		TM4SF20	-1.63478	5.80901
	C1QTNF2	1.0038	5.46451		RNF122	-1.296	5.80127
	MREG	0.878197	5.44819		STK38L	-0.827413	5.78463
	STXBP1	0.480738	5.44819		GPR37	-1.05821	5.77665
	ERMP1	0.826964	5.4451		API5	-0.509713	5.76342
	RTL5	0.746454	5.43232		VGLL3	-0.738931	5.76342
	EPHA2	0.892866	5.43089		KIF26B	-1.41494	5.74614
	MXD4	0.694728	5.42954		ITGA8	-1.97507	5.72714
	EME2	1.01825	5.42409		DNAJC15	-0.539691	5.72712
	ALDH3A2	0.721083	5.40827		MRVI1	-0.666276	5.71946
	PNKP	0.656996	5.38984		PGK1	-0.89876	5.69981
	KIAA1217	1.38425	5.3786		SCML1	-0.811831	5.69634
	SMIM29	0.664905	5.37323		WWC3	-0.676043	5.67177
	TMEM86A	1.66592	5.33636		FZD4	-0.866552	5.65853
	SHROOM1	0.646099	5.32913		STAM2	-0.570682	5.64447
	GPR162	1.49381	5.32604		STAMBPL1	-0.733789	5.60587
	SLC26A10	1.69826	5.32231		TNIP1	-0.593623	5.59894
	RBBP4	0.498814	5.31283		TENM2	-1.88005	5.5894
	SLC2A6	0.711369	5.30631		SHROOM2	-1.26218	5.5877
	SLC6A15	1.33283	5.29436		SMAD5	-0.473568	5.571
	SAMD12	1.11948	5.2712		HACD1	-0.565874	5.55444
	OR7E47P	1.5476	5.25582		SPIN1	-0.478617	5.53746
	GGT1	1.3071	5.23334		C12orf75	-0.570032	5.49286
	FASN	0.787664	5.19906		RAB11FIP2	-0.627254	5.44265
	SULT1A1	1.14796	5.19377		ITGB1	-0.484265	5.43942
	ATP8A1	1.36967	5.19377		TSEN15	-0.575451	5.42694
	CLCN3	0.428467	5.18155		AR	-0.679551	5.41314
	LHFPL2	0.632795	5.1614		COL4A2	-0.681269	5.39777
	IRAK1	0.530241	5.13905		BBS10	-0.589624	5.39048
	ACKR4	0.669241	5.13726		PPCS	-0.553993	5.35576
	SOX9	0.603287	5.10624		PDE7B	-0.706995	5.34241
	EDRF1	0.663216	5.10624		LCA5	-0.929078	5.31449
	AMOT	0.692553	5.0951		EI24	-0.454749	5.3031
	TAOK2	0.498082	5.08599		DHX40	-0.543498	5.28713
	CAD	0.57945	5.08599		QKI	-0.516285	5.28579
	SERTAD4	2.16899	5.07734		NUB1	-0.522967	5.27689
	CAND2	0.751027	5.0768		LTBP2	-0.682174	5.27209
	MMP17	0.649941	5.07261		AMMECR1L	-0.557927	5.26034
	UNC13D	2.08043	5.07254		TAB2	-0.508456	5.25985
	CST1	1.58018	5.05969		CDC40	-0.583062	5.25628
	ITGA11	1.4087	5.04889		YPEL5	-0.53163	5.24034
	CSF1	0.643084	5.04036		ATP1B1	-0.859826	5.23952
	GALNT16	1.92554	5.02113		ARSK	-0.817414	5.22923
	SLC29A2	1.44295	5.00597		ATP10A	-0.712115	5.19804
	YJEFN3	1.84672	5.00499		ERBB3	-1.42165	5.19377
	SLC25A35	1.17556	5.00439		PACSIN2	-0.495104	5.19231
	MOV10	0.525339	4.99909		TSPAN18	-1.59875	5.19163
	NES	0.757095	4.99298		ZNF853	-1.87608	5.17515
	YAP1	0.381563	4.98721		DNAJB14	-0.57866	5.14064
	MON1A	0.60539	4.98636		STK33	-1.59683	5.08673
	SERPINI1	1.25116	4.98532		LSAMP	-0.78086	5.08599
	EML6	2.02705	4.98289		HIST2H2BE	-0.82159	5.05969
	MAST4	0.781436	4.97949		ANKRD13A	-0.449478	5.04889
	TYRO3	0.593207	4.97483		BBS12	-0.936826	5.03448
	CELSR3	0.875627	4.97412		KLF7	-0.661292	5.03339
	TACC2	0.702834	4.96577		ETNK2	-0.814709	5.01855
	ADGRL4	0.702196	4.9549		KDM3A	-0.622182	5.01517
	PABPC1L	1.47103	4.94997		PAQR3	-0.592788	5.01261
	ADAMTS13	1.29762	4.93877		NPY4R2	-2.58151	4.99383
	ITPKB	1.12822	4.93624		GYS1	-0.858826	4.99298
	COL7A1	0.965572	4.9321		ZNF678	-1.22933	4.99298
	NSG1	1.54854	4.93155		TEAD1	-0.556062	4.98904
	RGS7	1.41024	4.92883		CABP1	-2.14109	4.96895
	UQCC1	0.651719	4.91905		ETV6	-0.655287	4.95859
	FAM49A	1.11154	4.91463		SIDT2	-0.528919	4.95859
	SLC48A1	0.602073	4.88425		PATJ	-0.752321	4.95128
	MECP2	0.463436	4.88425		ANKRD65	-1.82986	4.94516
	TNFSF4	1.52504	4.88425		CSRP2	-0.623583	4.93874
	EYA4	0.606827	4.88425		PLAGL1	-0.57486	4.9381
	CACNA1G	1.67627	4.87869		LANCL1	-0.569445	4.93634
	SIPA1L2	1.21587	4.85635		FBXL3	-0.512472	4.90193
	RGL3	1.00306	4.85635		BICC1	-0.525369	4.88469
	ARHGAP33	1.03577	4.84589		COLGALT2	-0.871161	4.88459
	ICAM5	1.07067	4.84301		VPS4B	-0.480486	4.8842
	ABCC5	0.597101	4.83935		TPI1	-0.773024	4.85635
	TMEM143	0.863578	4.81248		TPM1	-0.734587	4.85635
	SUGP2	0.718531	4.81248		INHBB	-2.32082	4.85128
	TNK2	0.647341	4.79848		HK2	-0.827999	4.83935
	CAPN5	0.52492	4.79848		SLC25A36	-0.560893	4.81248
	GLMP	0.539869	4.79137		CDK7	-0.544694	4.81111
	CARD16	0.789172	4.7871		LSM14A	-0.457889	4.80938
	QPRT	1.08752	4.78052		WDR48	-0.536426	4.8036
	KYAT1	0.78831	4.77757		FSTL1	-0.636877	4.78267
	SLC22A23	0.795233	4.75692		ZNF488	-1.31682	4.78157
	ABCA6	1.0506	4.74547		GALNT10	-0.444154	4.78098
	ADAM33	1.47182	4.73655		GABPA	-0.578272	4.77163
	LENG8	1.23239	4.73109		MDGA1	-0.673392	4.77095
	ROBO4	1.91537	4.72369		PARVA	-0.400831	4.75408
	ARMCX4	0.607573	4.71373		DENND1B	-0.74189	4.74715
	TRAF4	0.815754	4.70114		SLC16A3	-0.857566	4.74547
	RTEL1-TNFRSF6B	1.34435	4.69509		FOXN3	-0.543097	4.74316
	KCTD9	0.441057	4.68448		ATXN1	-0.620873	4.73109
	HEXB	0.424334	4.68095		GNB4	-0.587678	4.72934
	SYNE3	0.580005	4.68095		HIST1H1C	-0.75492	4.72369
	GPRASP1	0.841423	4.68095		COL4A1	-0.844259	4.71373
	OSBP2	1.02048	4.67259		NKAPD1	-0.530809	4.70504
	WDR97	1.71497	4.63591		DMD	-0.72225	4.70147
	NPTX1	2.17395	4.63499		SEC24C	-0.464319	4.69216
	MEST	1.45095	4.6096		CHSY1	-0.648106	4.68973
	C12orf49	0.440171	4.59779		NALCN	-0.773781	4.67202
	AKR1B10	1.33974	4.59349		ALDH1L2	-0.566634	4.65003
	MCOLN1	0.813772	4.58691		TMEM123	-0.531363	4.64515
	JADE2	0.5442	4.58067		ZNF423	-1.873	4.64515
	ZNF512B	0.600851	4.57641		IMPDH1	-0.468028	4.64515
	STX1B	1.46963	4.57119		TTC30A	-0.937833	4.63472
	NAB1	0.684719	4.5684		P4HA1	-0.786048	4.61806
	LMTK3	1.17265	4.5628		CPXM2	-0.815478	4.61397
	NCKAP5	1.1126	4.54562		PFKFB3	-0.72841	4.59116
	JRK	0.759263	4.53721		NEGR1	-0.800921	4.59055
	PI4KB	0.440827	4.52639		ADSS	-0.455775	4.58773
	BFSP1	1.12454	4.51912		CHMP2B	-0.535166	4.57395
	CXCL2	1.99799	4.51603		OSTM1	-0.613179	4.5709
	DNAH1	1.19338	4.50682		BCKDHB	-0.545541	4.56092
	FHOD1	0.723426	4.50191		MAP3K8	-0.648918	4.54619
	VAMP1	1.03744	4.50013		VLDLR	-0.998275	4.53721
	CCDC191	1.08931	4.49841		MTPN	-0.421942	4.50682
	G6PD	0.501429	4.49062		RSL24D1	-0.504393	4.50013
	RSBN1L	0.585694	4.49062		HCFC2	-0.487121	4.48183
	DDIT4L	0.843269	4.48514		ZNF275	-0.57001	4.48163
	KIAA0895L	1.0573	4.45242		ATRN	-0.546154	4.47781
	BUD23	0.5439	4.44844		DHX32	-0.477959	4.44787
	ANPEP	0.557486	4.44217		DCBLD1	-0.510853	4.4445
	SHC2	1.29196	4.43716		MYH10	-0.546913	4.44381
	TTLL3	1.44914	4.43167		NOX4	-1.09825	4.442
	MORF4L2	0.369869	4.41997		ZFYVE9	-0.52078	4.43167
	APOD	1.51411	4.41974		MYOCD	-1.6261	4.43167
	PAQR8	0.793876	4.41198		HSPA13	-0.592632	4.41045
	ANGPTL2	0.91283	4.40763		FGF2	-0.826349	4.38668
	LRRN1	1.51777	4.39992		SLC35A3	-0.735878	4.38389
	RPS6KA5	1.02134	4.38991		ANXA8	-1.94779	4.37545
	EBF1	0.940852	4.38155		VASN	-0.512387	4.36529
	MAPK12	0.67731	4.37513		OCRL	-0.4724	4.36422
	PIK3AP1	1.03196	4.37094		OSBPL1A	-0.492494	4.35993
	MBOAT7	0.421322	4.36429		TXNIP	-0.931137	4.34922
	OBSCN	0.790675	4.36429		PDE8B	-1.46876	4.34863
	NEU1	0.626946	4.36429		ATP6V1G1	-0.538995	4.33526
	B3GAT3	0.556966	4.36169		TGFBI	-0.676422	4.333
	EHBP1L1	0.546892	4.36042		UBE2V2	-0.585868	4.333
	NPTXR	1.34728	4.35374		INHBA	-0.898652	4.3233
	CARD6	0.560769	4.35374		PPP1R12A	-0.573741	4.32028
	TCIRG1	0.632193	4.34021		NEFM	-1.95984	4.2956
	RHBDL1	1.15488	4.33939		RTL8A	-0.563946	4.29215
	TSC2	0.427541	4.33179		HSP90B1	-0.473202	4.28573
	GRASP	1.1434	4.33008		SCG2	-1.10644	4.28136
	CORO7	1.18196	4.32954		LIN7C	-0.571727	4.28136
	TRIM45	0.94719	4.32673		LEPROTL1	-0.558998	4.27412
	DISP1	0.791396	4.32257		CABCOCO1	-1.78575	4.26167
	SEC22C	0.429459	4.31915		ENPP2	-0.796926	4.26025
	ACVRL1	0.502686	4.31323		DDIT4	-1.30371	4.2508
	RHBDF1	0.60826	4.30433		4-Mar	-0.685028	4.23533
	TMEM167A	0.481845	4.30302		SPAST	-0.615447	4.23203
	C2orf92	2.01948	4.30051		TNKS2	-0.387894	4.23143
	MICAL1	0.643887	4.29595		TMEM268	-0.643081	4.21417
	ITGA7	0.835447	4.2946		FCRLB	-1.05158	4.20479
	SYNGAP1	0.648776	4.29129		ITGA1	-1.00183	4.20479
	FGFR4	1.05437	4.29129		ERG	-1.45496	4.19445
	SYTL2	0.548204	4.27777		GSDME	-0.539753	4.19362
	SNAP25	1.96713	4.27375		FRMPD4	-0.773024	4.18948
	SAMD5	1.49041	4.27375		MAP3K7	-0.415385	4.17252
	SPECC1	0.767878	4.27333		STRN	-0.569295	4.16812
	VIT	1.32545	4.2508		LGALS8	-0.48836	4.16727
	TSPAN12	1.44107	4.24351		GDF10	-1.06006	4.1641
	CENPT	0.626177	4.22973		TRAM1L1	-0.974281	4.15178
	NRROS	1.55004	4.22791		TLN1	-0.411398	4.14669
	FER1L6	1.24297	4.22638		NRP2	-0.533486	4.14428
	CYB5RL	0.825577	4.21417		BFAR	-0.377188	4.13821
	MORC4	0.431376	4.20861		EMC1	-0.450696	4.13678
	ASL	0.495418	4.20718		TRIM55	-1.6734	4.13225
	TBC1D4	0.576703	4.20497		PCOLCE2	-0.71408	4.11188
	PRKAR2A	0.550859	4.20308		CTBS	-0.621588	4.06743
	TRAPPC6B	0.737083	4.20308		CRK	-0.38047	4.06686
	ZNF365	0.772128	4.20282		ALDH5A1	-1.74516	4.06351
	ADGRB2	0.768878	4.19954		BMT2	-0.647353	4.05335
	PHACTR1	1.23773	4.19234		GARS	-0.41512	4.04169
	CORO6	1.03018	4.18484		HHIP	-1.44105	4.03676
	BIVM	0.65004	4.18455		SENP6	-0.48717	4.03489
	ANKLE1	1.88156	4.18364		CPS1	-0.544291	4.03183
	SLC9A3R1	0.593637	4.16927		SLC38A7	-0.586703	4.02901
	CIRBP	0.605584	4.16812		NRG1	-0.591814	4.02813
	ANKRD13D	0.609805	4.16726		FER	-0.510752	4.02731
	TM7SF2	1.11524	4.16174		LAMTOR5	-0.619317	4.01996
	SYNGR3	1.02641	4.15854		MAP3K13	-0.61386	4.00113
	RP2	0.542853	4.15466		PKDCC	-0.457106	4.00113
	PAPLN	1.13426	4.15178		HSPB7	-0.972135	4.00113
	SUPT5H	0.543995	4.13892		ATF3	-0.860238	4.00023
	NPM2	1.30942	4.13758		ZNF469	-0.627031	3.99397
	KCNMA1	0.698416	4.1369		STK17B	-0.57571	3.98798
	RAC2	0.644168	4.13687		UPK1A	-2.24756	3.98496
	MAT2A	0.66562	4.13678		ATG5	-0.436214	3.98056
	CLASRP	0.709078	4.13588		USP28	-0.499509	3.97063
	C15orf48	1.47895	4.11844		IRS2	-0.624704	3.97046
	IL7R	1.2129	4.11203		NPAS2	-0.569294	3.96255
	DNASE1	0.605863	4.11184		PCK2	-0.866957	3.95838
	TNFSF9	1.25247	4.10103		EEPD1	-0.660794	3.95819
	PRSS35	0.762363	4.07889		SNX24	-0.55481	3.95255
	TRIM66	0.707137	4.07872		HOXC8	-1.06505	3.95139
	JUP	0.938742	4.07855		SH3PXD2A	-0.537894	3.9457
	AKR1B1	0.922339	4.06758		PTEN	-0.449201	3.94264
	ABHD12	0.448573	4.06742		C7orf31	-0.974241	3.94111
	SOCS1	0.699198	4.05649		ATAD1	-0.489872	3.933
	BRD2	0.366484	4.04373		SLC38A1	-0.383027	3.9272
	MROH6	1.01528	4.04373		TSPYL5	-0.522964	3.91438
	NID1	0.406	4.04373		AURKA	-0.570177	3.90748
	HECW1	1.3128	4.03714		FARP2	-0.508831	3.90748
	PDGFC	0.554759	4.02013		PPP4R2	-0.497478	3.9074
	PPP1R10	0.425372	4.01719		KCNG1	-0.907549	3.90568
	TEK	0.675548	4.00515		ADRA1D	-1.50798	3.90012
	NPTN	0.360348	4.00113		INPP4B	-0.612588	3.89071
	CLIC2	1.08208	3.99623		FSTL3	-0.565715	3.88841
	TNFRSF25	1.4098	3.99579		PPP1R12B	-0.645568	3.87955
	CALM3	0.415105	3.98797		BTBD3	-0.50034	3.87135
	CMYA5	0.799357	3.98797		SDHAF3	-0.879273	3.87024
	MILR1	0.947346	3.97069		PCDHGB4	-0.565897	3.86815
	RNF182	0.80158	3.96875		ESM1	-1.62654	3.86025
	SLC17A9	0.771436	3.95763		SREK1IP1	-0.541971	3.84638
	ISOC1	0.50354	3.9534		HEBP2	-0.394465	3.84528
	CDK10	0.513722	3.94439		FAM210A	-0.600834	3.84391
	GRIP2	1.80867	3.94439		SGK1	-0.595341	3.83471
	CAVIN2	0.661934	3.94072		IL6	-0.905432	3.82447
	C11orf95	0.627834	3.9362		GATA6	-0.626755	3.81512
	SPNS1	1.80599	3.9245		LOXL2	-0.669617	3.81208
	CARD14	1.78573	3.92382		NEK2	-0.961258	3.81131
	CCDC69	0.753179	3.90425		ETFRF1	-0.627062	3.81109
	EXOC6B	0.421971	3.90012		BRWD1	-0.486746	3.81025
	PNMA8A	0.810854	3.89303		WRB	-0.604264	3.80304
	ANTXR2	0.513319	3.89221		BAALC	-1.33637	3.79004
	CABLES1	0.700512	3.88726		GREM1	-0.474931	3.79004
	TACC1	0.46763	3.88609		FAM20B	-0.407545	3.78296
	PDXDC1	0.425199	3.86132		HAPLN1	-0.657916	3.77436
	ACIN1	0.580657	3.86074		ARC	-1.76194	3.76987
	NIP7	0.5075	3.85126		STX6	-0.46339	3.76811
	MAPK8IP3	0.951251	3.8494		ACSL1	-0.390965	3.75891
	SGMS2	0.564651	3.84601		PRELID2	-0.991565	3.75499
	FADS1	0.503662	3.84528		VSTM4	-0.745213	3.7481
	KLHL21	0.580537	3.84045		CHURC1	-0.544946	3.73948
	ZNF335	0.582506	3.84036		CEBPG	-0.559496	3.73892
	MAST2	0.572284	3.83492		CALCOCO2	-0.420494	3.73724
	OSGIN2	0.596727	3.83484		SERPINE2	-0.741167	3.73217
	PDLIM4	0.496318	3.82445		LIMS2	-0.640447	3.73171
	CCHCR1	0.551717	3.82037		ITGB1BP2	-1.6991	3.72802
	CDK18	1.68384	3.81673		PARD3B	-0.528115	3.71079
	PPP2R2B	0.947343	3.81131		PFKP	-0.385721	3.71004
	GCNT2	0.936412	3.80831		POFUT1	-0.468416	3.70792
	CUTA	0.422855	3.80715		FGFR3	-1.56049	3.68911
	PHTF1	0.444323	3.80183		LNPK	-0.569329	3.68711
	ZNF618	0.500574	3.79714		GNPTAB	-0.408214	3.68081
	ARHGAP27	1.20252	3.79714		YOD1	-0.71316	3.67957
	GNPDA1	0.586654	3.77896		BOC	-0.515251	3.67171
	SLITRK6	1.9202	3.77302		IFITM1	-0.798792	3.67068
	PRKCE	0.55508	3.75891		AKAP7	-0.827973	3.67007
	SNX8	0.575353	3.74904		URI1	-0.455487	3.66797
	IFI44	0.755722	3.73923		PEAK1	-0.476345	3.6679
	KCTD12	0.679077	3.73171		RNF217	-0.51182	3.66594
	LDLR	0.56244	3.72092		XPOT	-0.402117	3.64603
	DKK3	0.421092	3.72061		MB21D2	-0.730568	3.64337
	TMTC2	1.05195	3.72061		RALGAPA1	-0.58443	3.63924
	MRNIP	1.2092	3.71825		CEP120	-0.605957	3.63924
	DACT3	0.674878	3.70937		UBE2Z	-0.348372	3.63534
	NLRC5	0.709632	3.70579		ZNF501	-0.938968	3.63059
	OLFML2A	1.24235	3.69343		GALNT5	-0.404258	3.62915
	VPS33A	0.555205	3.6871		UBXN2A	-0.566248	3.62135
	TOGARAM2	1.62029	3.68632		PDLIM3	-0.702444	3.62135
	ZNF276	0.661485	3.68158		SIKE1	-0.460929	3.61934
	PRDM8	0.572848	3.68158		LAYN	-0.424705	3.61934
	LRRC14	0.605075	3.67975		ZBTB18	-0.512545	3.6172
	SPEG	0.945957	3.67241		HMCN1	-1.01502	3.61657
	CD63	0.586458	3.67114		MSN	-0.489126	3.60873
	MRGPRF	0.742675	3.67007		TBL1XR1	-0.487145	3.60873
	FBXL6	0.60312	3.67007		POLR3G	-0.621028	3.59812
	GMPR	0.586173	3.67007		FAM104B	-0.685379	3.59812
	SH3PXD2B	0.62181	3.6645		SLPI	-2.38803	3.59537
	EVI2B	1.35186	3.65747		EIF2AK2	-0.404728	3.58924
	SPG7	0.497331	3.6401		ATP11B	-0.431081	3.58554
	UVSSA	0.565518	3.63904		DHTKD1	-0.439115	3.58554
	CIAO2A	0.506501	3.63059		RASSF8	-0.510501	3.58019
	PLAC9	0.516755	3.62928		ERFE	-0.847945	3.57924
	TCN2	1.02948	3.62533		PCDHB9	-1.50039	3.56942
	CSAD	0.816673	3.62386		DEPDC1	-1.2339	3.56761
	FLRT2	0.84221	3.62386		ANKRD1	-1.59857	3.5624
	LPIN3	1.02226	3.6238		PCGF5	-0.455551	3.55264
	CCDC84	0.860755	3.61689		KAT6B	-0.505226	3.54404
	COL24A1	1.29766	3.61549		ALPK2	-0.63735	3.54404
	NAPB	0.668492	3.61549		MON1B	-0.439538	3.53975
	SNAPC4	0.564449	3.61125		PARVB	-0.462572	3.53199
	S100A4	0.692068	3.60465		SLC16A7	-0.594613	3.52151
	MAP3K4	0.501685	3.60143		NHS	-0.660157	3.52099
	SH3D19	0.576199	3.60013		RNF150	-0.705742	3.51213
	ATG16L2	1.07785	3.59597		ZNF12	-0.562085	3.4913
	CELF2	0.569504	3.59471		PNRC1	-0.544545	3.49039
	P2RY1	1.38915	3.59413		TMEM8B	-0.589313	3.48503
	ZDHHC14	0.61006	3.58634		IER3	-0.564558	3.4745
	STK32A	1.81896	3.5836		TAF9B	-0.640674	3.4707
	HCN3	0.799135	3.58049		LDB3	-1.59641	3.46493
	INPP5E	0.60089	3.57748		PCED1B	-0.978652	3.46326
	SNPH	0.571455	3.57668		LLPH	-0.500785	3.45962
	MVB12A	0.56218	3.57621		EVL	-0.579789	3.45454
	SELENBP1	0.69524	3.57461		ZMPSTE24	-0.422917	3.45172
	TTLL7	0.507353	3.56937		PPP1R13B	-0.508611	3.4455
	CXXC1	0.595587	3.56761		ARHGEF35	-0.910291	3.44505
	TCAF1	0.476974	3.55264		KLHL5	-0.47637	3.44055
	PRTFDC1	0.48392	3.54919		RASL11B	-1.58644	3.42448
	S1PR2	0.614742	3.54699		SIRPA	-0.650493	3.42049
	CYB5A	0.802407	3.54699		SPAG4	-0.895052	3.41669
	MVD	0.777893	3.54404		S100A11	-0.517069	3.41217
	PLCXD1	0.641805	3.53852		HIST2H2AC	-1.93632	3.41152
	RAPGEF3	0.83542	3.53174		UBE3A	-0.454162	3.41097
	SERPINF1	0.880135	3.5243		ZNF148	-0.510756	3.41013
	EBP	0.612249	3.51634		PIGX	-0.636219	3.40236
	KPNA5	0.74465	3.51091		CCNE2	-1.08106	3.40047
	SLC22A18	0.655565	3.50933		NAPG	-0.480948	3.39772
	PARP4	0.3743	3.50703		SCN3A	-0.582525	3.39403
	SLC26A6	0.87543	3.50317		EGFL6	-1.72107	3.39029
	ANKRD9	0.533713	3.4998		RABL3	-0.474523	3.39028
	REC8	1.17718	3.49622		E2F8	-1.11943	3.38354
	AP1G2	0.884773	3.49039		NDUFA5	-0.516644	3.38023
	NR2F1	0.400754	3.4791		GALNT1	-0.48925	3.37951
	EYA1	1.25994	3.47539		FOXC1	-0.457866	3.37892
	ANAPC2	0.554742	3.47539		SNX18	-0.498748	3.37079
	GBA	0.427003	3.46986		SLC2A5	-1.17555	3.36994
	DMAP1	0.572458	3.46432		NR4A3	-1.05267	3.36123
	U2AF1L4	1.10898	3.46327		C16orf72	-0.383162	3.35716
	CLCN5	0.537313	3.46306		SFT2D1	-0.561509	3.35549
	CATSPER2	1.25367	3.46306		PPARD	-0.430808	3.35401
	CBX5	0.536084	3.45643		STAU2	-0.482511	3.35144
	APOL4	1.40183	3.45214		PLOD2	-0.825056	3.3501
	OGDH	0.432201	3.44998		PFKL	-0.515793	3.349
	CCDC137	0.47206	3.44614		NGF	-0.723268	3.34677
	ATP13A1	0.503905	3.44393		CCNI	-0.438899	3.34415
	PAM16	1.063	3.43837		YAF2	-0.51461	3.33828
	OTUD3	0.691921	3.42506		SNRPB2	-0.522059	3.33145
	ATG4B	0.437203	3.42009		RB1CC1	-0.421319	3.32599
	BIN1	0.590262	3.41669		FAM160B1	-0.473436	3.31614
	FOXP2	0.66578	3.41013		WASF3	-0.48706	3.31453
	LTB4R	0.982741	3.41013		SUCLA2	-0.449319	3.31009
	PAX8	0.801378	3.40918		UBA6	-0.484134	3.29915
	ADAM8	1.3808	3.39731		KIAA1143	-0.47428	3.29464
	TMEM63B	0.508792	3.38923		PTGIS	-0.682868	3.29343
	SLC29A1	0.534797	3.38629		BDNF	-0.656424	3.29157
	LRTOMT	0.909333	3.3839		AGFG1	-0.524431	3.29156
	MME	1.08631	3.38123		DERL1	-0.409613	3.2781
	NIPA1	0.502518	3.37079		TRUB1	-0.418185	3.2777
	CYTH2	0.644918	3.36967		ELOVL5	-0.49825	3.27665
	LRRC20	0.694185	3.36298		GTF3C3	-0.519759	3.2759
	EMP3	0.462756	3.36231		CLIC4	-0.423848	3.2752
	VPS26C	0.346876	3.35994		HECW2	-0.66164	3.2752
	RECQL4	0.58543	3.34592		DEPP1	-1.24202	3.26823
	TANC1	0.371134	3.34033		PIGZ	-0.710762	3.2663
	NEIL1	1.02291	3.33758		DBT	-0.449532	3.25916
	HTRA2	0.565862	3.32599		TUB	-0.643786	3.25324
	CLCN4	0.657545	3.3234		P2RX5	-0.726841	3.24548
	GPAT4	0.411667	3.3234		H1FX	-0.516646	3.23988
	SLC5A3	0.632751	3.3147		11-Sep	-0.3906	3.23756
	CDO1	0.951388	3.3147		ZFHX4	-0.629964	3.23619
	RSPO2	1.12029	3.3147		TCP11L2	-0.677925	3.23151
	TMED4	0.407335	3.31222		SLC7A1	-0.574444	3.22166
	LDB1	0.436752	3.30901		DSE	-0.379143	3.21906
	TEPSIN	0.785628	3.30879		KLF3	-0.382808	3.21519
	GALNT3	1.22314	3.30805		PPP1R2	-0.432529	3.2114
	ACO2	0.434318	3.30805		SLC33A1	-0.563567	3.2114
	TXLNB	1.77554	3.30609		LPCAT2	-0.454428	3.20219
	ARG2	1.14803	3.30436		LONRF1	-0.558241	3.20219
	LPAR1	0.322712	3.29915		ARL10	-0.531803	3.19205
	HDGFL2	0.363368	3.29252		CDKL5	-0.649777	3.18667
	SLC22A4	0.938424	3.29093		FAM234B	-0.442717	3.16454
	CDK4	0.47707	3.28712		GLO1	-0.400087	3.16001
	SLC26A11	0.50694	3.27929		RAP1GDS1	-0.337358	3.15371
	WNT5B	0.534014	3.27665		EMP1	-0.441164	3.15313
	SFXN5	0.60457	3.27391		EML4	-0.534468	3.15272
	TSC22D4	0.406968	3.27325		SMAD2	-0.37776	3.15199
	PLPP2	0.814057	3.27063		CCDC85A	-1.0224	3.15044
	ZNRF1	0.568449	3.26423		DCTN4	-0.455291	3.14771
	BMP2	1.23236	3.2633		COMMD10	-0.582314	3.14689
	PCYT2	0.579816	3.25507		FAM198B	-0.508834	3.14264
	FABP3	1.0454	3.25507		TLE3	-0.598284	3.14208
	CPEB1	0.781744	3.25324		ARHGEF5	-0.554325	3.13189
	ZNF444	0.463799	3.25055		RBBP5	-0.449282	3.1306
	ALDH3B1	0.42356	3.24685		ROCK2	-0.460805	3.13038
	CCDC3	0.998407	3.24579		EIF4E3	-0.582108	3.13029
	TUBGCP6	0.623744	3.24563		ZBTB44	-0.550938	3.12986
	WDR91	0.617158	3.24318		PPP1R21	-0.490098	3.12725
	ATAD3B	0.716173	3.24261		RBM3	-0.41573	3.12705
	SMTN	0.5604	3.24221		TOMM20	-0.364079	3.11069
	EPHB2	0.400595	3.23428		TBX4	-0.834268	3.10701
	LTBP4	0.986117	3.2322		ZZEF1	-0.422558	3.10603
	RBM19	0.471368	3.22935		ADCY9	-0.439377	3.1033
	CERS1	1.50244	3.22816		TMEM69	-0.455644	3.10207
	ADORA2B	0.680361	3.22355		PPM1A	-0.376623	3.09986
	SPRED3	0.702152	3.22249		TRIM44	-0.335913	3.09957
	RELL2	0.918367	3.22047		TES	-0.416871	3.09702
	CLTB	0.443341	3.21918		ZNF532	-0.367708	3.09351
	SNHG28	1.54177	3.21862		C1orf198	-0.405759	3.08419
	TAF1C	0.64247	3.21611		FAM168A	-0.379096	3.08002
	CERS4	0.878453	3.21611		SLIT2	-0.518158	3.07444
	ITPR3	0.639717	3.21395		ANKRD33B	-0.520804	3.07297
	SF3A1	0.407381	3.21279		COL5A2	-0.610254	3.07297
	HOMER3	0.414555	3.2114		SIX1	-0.524579	3.07024
	TECR	0.396039	3.2114		NSA2	-0.407752	3.06899
	LILRB3	0.993719	3.20643		HDHD5	-0.492516	3.06462
	ATP2A3	0.73138	3.20173		ELF1	-0.401931	3.06192
	CDIP1	0.404122	3.20173		PENK	-1.44555	3.05132
	MAP3K9	1.22039	3.19967		USP46	-0.516315	3.04956
	GPR137B	0.436562	3.19725		FAM122B	-0.448889	3.04187
	SLC14A1	1.13581	3.19493		C6orf89	-0.453661	3.0392
	CSPG4	0.469906	3.19151		CAMK2N1	-0.409451	3.03782
	DCLK1	1.43565	3.18643		PDIA3	-0.409707	3.02664
	RASL12	1.28885	3.17951		C17orf97	-1.07424	3.02581
	CARD19	0.536902	3.17562		EID2	-0.478424	3.02049
	PDZD7	1.106	3.16915		ARCN1	-0.401146	3.01422
	INPP5J	1.53273	3.16699		IQCA1	-1.39677	3.01381
	RHOJ	0.977277	3.16454		ARPC1A	-0.515394	2.99241
	KANK2	0.342618	3.15918		LRP11	-0.587524	2.98847
	GPNMB	0.747852	3.15799		SAR1A	-0.388374	2.98834
	THSD1	0.636504	3.15692		VEZF1	-0.409737	2.97382
	PTCHD4	1.01657	3.15692		NMT2	-0.494516	2.9624
	GFER	0.679507	3.15272		MAP3K1	-0.562511	2.96175
	TNRC6B	0.535114	3.15147		SRP9	-0.378802	2.96058
	AHNAK2	1.00643	3.14787		SKIL	-0.547003	2.96058
	FSD1	0.712938	3.14689		FBXL4	-0.423807	2.95779
	GATD1	0.469462	3.14588		ANKRD46	-0.689582	2.94702
	NLGN3	1.27518	3.14588		ANKRD37	-0.922945	2.94514
	OMG	0.795835	3.14316		SHROOM4	-0.796292	2.9367
	ADAMTSL5	0.563923	3.13678		SAMD4A	-0.42405	2.93411
	XRCC3	1.00698	3.13566		HLX	-0.572194	2.93328
	STAG3	0.974567	3.13417		HSDL1	-0.41488	2.93059
	SKIV2L	0.375891	3.11912		ZNF649	-0.771119	2.93038
	PHKG2	0.58668	3.11912		GPC6	-0.388966	2.92878
	SEC31B	1.29283	3.11464		NFATC1	-0.489322	2.92209
	CC2D2A	0.422857	3.1138		CALM2	-0.354614	2.91298
	WDR27	0.750891	3.11255		ASAH2B	-0.649878	2.91272
	VILL	0.847388	3.11255		C5orf15	-0.372017	2.91175
	RFX7	0.449487	3.11123		ZNF280D	-0.529125	2.91012
	CCDC14	0.802246	3.0972		PRKAG2	-0.408125	2.89865
	KYNU	2.13776	3.09653		ARHGAP5	-0.479971	2.88798
	MLLT11	0.463307	3.09485		ATF2	-0.366276	2.88569
	PELI2	0.487113	3.0905		MPP6	-0.483243	2.87871
	ACAP3	0.804444	3.08447		ORMDL3	-0.366666	2.87776
	ENOSF1	0.571739	3.08346		YES1	-0.363548	2.87776
	WASHC2A	0.476782	3.08296		THNSL2	-1.10905	2.87482
	WRAP53	0.633235	3.07918		SYNE1	-0.491579	2.87466
	NPIPB11	1.20732	3.07683		EFEMP1	-0.514924	2.87415
	COA5	0.537523	3.07041		COL1A1	-0.544006	2.87187
	NANOS1	0.856327	3.06462		ATXN10	-0.352686	2.86775
	CC2D1B	0.438368	3.06153		TARS	-0.349237	2.86535
	TMEM178A	1.12972	3.06153		CRIM1	-0.563418	2.86312
	SPIRE2	0.806012	3.06153		RUSC2	-0.452233	2.86312
	ENPP5	1.44008	3.06153		CCDC126	-0.683021	2.86215
	MAP4K3	0.401845	3.05451		FOXO4	-0.577051	2.86069
	MFN2	0.351217	3.0508		SDC3	-0.366329	2.86069
	WHRN	0.776159	3.04994		ZNF518B	-0.459585	2.85746
	SRRM2	0.548629	3.04956		C3orf58	-0.639718	2.85731
	NHSL2	0.90633	3.0472		IER3IP1	-0.55343	2.85151
	FBXL16	0.96654	3.04658		SDE2	-0.444833	2.85055
	CNOT3	0.391766	3.04487		SIAH2	-0.53955	2.84489
	GBF1	0.327422	3.0444		EIF2S2	-0.380009	2.84478
	ADCY1	1.08755	3.04423		ATXN3	-0.516514	2.8428
	TPST1	0.506573	3.04417		EOGT	-0.375187	2.84186
	SCAMP4	0.422324	3.04261		DHRS3	-0.660486	2.84075
	SEMA3B	1.05264	3.04131		STAT3	-0.414825	2.83726
	TAF6L	0.617898	3.03909		BCL2L13	-0.325688	2.82929
	SOX15	1.06432	3.03795		PARP16	-0.540252	2.82085
	WNT9A	0.899392	3.03795		ITPK1	-0.516369	2.81315
	DNHD1	0.828655	3.03795		TNFAIP1	-0.423195	2.81287
	VAT1L	1.08119	3.03782		FANCB	-0.876425	2.80782
	APBA2	0.601873	3.03782		PRELID3B	-0.417258	2.80098
	FIGN	0.593185	3.03513		MEF2A	-0.376985	2.79517
	PTGDR2	2.00533	3.03387		ZFP82	-0.661166	2.79282
	DOCK4	0.521047	3.03387		FHL2	-0.507983	2.79205
	SMYD4	0.528657	3.0269		PCDHB16	-0.833537	2.79113
	PHF19	0.529677	3.0232		KDM5B	-0.385313	2.79051
	APOE	1.29179	3.02282		SYDE2	-0.545058	2.77269
	SLC9A3	1.24329	3.01646		VKORC1L1	-0.362798	2.77029
	SLC25A19	0.720576	3.01434		MED14	-0.429425	2.76737
	TRMT2A	0.544833	3.01422		EDN1	-1.20306	2.76693
	RNF31	0.51079	3.01218		RLF	-0.415517	2.76309
	SELENOO	0.530151	3.01218		FZD6	-0.423108	2.76188
	PLEKHM1	0.531769	2.99991		PMEPA1	-0.961957	2.76188
	ZNHIT2	0.614908	2.99961		TNFRSF11B	-0.403136	2.75411
	GDPD3	1.33958	2.99228		SORCS2	-1.29029	2.75137
	COL4A4	1.05567	2.98834		PIP4K2B	-0.346048	2.75107
	PPFIA3	0.918521	2.98774		GOLGA5	-0.33892	2.74514
	GPT	1.32386	2.98716		GOT2	-0.392708	2.74229
	UROS	0.381167	2.98706		UBE2K	-0.376067	2.73904
	USP11	0.35881	2.98706		PGAM1	-0.400812	2.73904
	PHYHD1	0.693539	2.98706		TBC1D23	-0.385272	2.73107
	PPP1R37	0.480012	2.98572		VPS37A	-0.371975	2.7308
	H3F3B	0.366163	2.97836		ARHGAP18	-0.750773	2.7308
	RIPOR1	0.42281	2.97704		WDR41	-0.440937	2.71954
	HOXB4	0.626153	2.97704		KCNE4	-0.557157	2.71732
	ALKBH6	1.24303	2.97202		ZNF770	-0.386322	2.71706
	HSF4	1.56685	2.96725		GPAT3	-0.555301	2.71657
	DYNLL2	0.361289	2.96707		EIF4EBP1	-0.462328	2.71048
	AHDC1	0.423089	2.96573		CRYAB	-0.438437	2.70837
	PLEKHA4	0.466216	2.96343		ARNTL	-0.516269	2.70569
	CCDC113	0.700996	2.96225		SLC2A1	-0.581424	2.70311
	TM7SF3	0.360928	2.96054		DCAKD	-0.418877	2.70183
	SLC35C2	0.421282	2.96052		CFAP46	-1.80978	2.69744
	VPS9D1	0.63494	2.95733		TAOK1	-0.407594	2.6945
	WDR90	0.622375	2.95656		DTD2	-0.550431	2.69179
	COPZ2	0.547436	2.94985		LCLAT1	-0.59621	2.68879
	GDF5	1.37415	2.9367		TMEM19	-0.430397	2.68794
	PYROXD2	0.619628	2.93328		APLN	-1.23332	2.6786
	PLEKHG5	0.800088	2.93059		GCH1	-0.976481	2.67817
	TAC3	1.53832	2.92301		SH3BGRL	-0.409037	2.678
	NABP1	0.82759	2.92301		FCRLA	-1.29975	2.67756
	ARSB	0.488511	2.91272		FAM136A	-0.434841	2.67601
	GLUL	0.356917	2.91272		NEDD9	-0.606478	2.67322
	TOM1L2	0.398334	2.90702		TRIO	-0.377933	2.66613
	ADAM23	0.477163	2.90459		MED26	-0.626197	2.66508
	COMMD8	0.417114	2.89219		GCLM	-0.399047	2.66259
	ZMIZ2	0.515443	2.88798		HMGN2	-0.559969	2.65963
	CBLN3	0.903529	2.88798		NRTN	-0.807913	2.65474
	PNPO	0.46834	2.88774		TTBK2	-0.484663	2.65373
	CLDN1	1.3774	2.88122		SUCNR1	-1.95652	2.64833
	UBR4	0.496709	2.87768		ARID5A	-0.527873	2.63463
	MPP3	0.854002	2.87466		TCTEX1D1	-1.53251	2.63408
	IDUA	0.743612	2.87462		LIMS1	-0.394801	2.62728
	COL14A1	0.980736	2.87309		WDR45B	-0.332251	2.62614
	SNN	0.527123	2.86929		ZC3H6	-0.530579	2.62391
	GCAT	0.517751	2.86634		FAM98B	-0.458088	2.62291
	ACACB	0.823731	2.86587		WDR82	-0.29534	2.62045
	PGBD5	1.09029	2.86548		FBXL20	-0.478979	2.61426
	TRIM26	0.42031	2.86515		TENT4B	-0.449471	2.61426
	CCNL2	0.885251	2.86357		UBE2N	-0.438691	2.61286
	SIRT7	0.579487	2.86323		KATNAL1	-0.410119	2.60961
	TMEM8A	0.443537	2.86312		PPP2R3A	-0.45999	2.60672
	SLC25A27	1.49149	2.86298		PGRMC2	-0.443077	2.60512
	ANKRD24	1.20317	2.85939		UEVLD	-0.379016	2.60013
	RNF167	0.418344	2.85846		SCOC	-0.403349	2.59854
	ASIC3	1.25347	2.85573		FHL1	-0.437879	2.5937
	MYH7B	1.12674	2.85307		SLC7A5	-0.815202	2.59173
	IL18BP	0.835527	2.85082		UBE2D1	-0.383226	2.59039
	MVP	0.575932	2.85007		DSP	-0.801942	2.58929
	SEZ6L2	0.541193	2.84819		TTC26	-0.502056	2.58573
	ZNF692	0.834491	2.84724		PGM5	-0.432167	2.58515
	MAP1A	0.423764	2.84476		XPR1	-0.371483	2.58334
	KIAA1211	1.12849	2.84075		ZNF766	-0.504194	2.58113
	IFFO1	0.705165	2.8403		ERBIN	-0.470311	2.5803
	GAS6	0.476933	2.83441		LIMA1	-0.411823	2.57914
	FAT3	1.30614	2.83221		SEC61G	-0.398562	2.57735
	CIZ1	0.365828	2.83221		IRAK1BP1	-0.662598	2.57654
	LAMA1	0.534293	2.82791		DNAJB6	-0.337469	2.57487
	RGS11	1.20711	2.82743		TMEM67	-0.634713	2.57477
	TRAPPC2	0.447927	2.82415		FBXO8	-0.46107	2.57221
	PCNT	0.364041	2.82334		DCTD	-0.319359	2.57194
	STEAP1B	0.62316	2.8146		TMEM231	-0.601845	2.57026
	DOK1	0.457843	2.80904		NUSAP1	-0.791068	2.57026
	ATP6V1A	0.368289	2.8085		RNF11	-0.324225	2.57009
	CPSF1	0.471878	2.80782		GPATCH2L	-0.34689	2.56984
	NME3	0.681971	2.80603		AGA	-0.418344	2.56984
	SRGAP3	1.61312	2.80098		AGPAT5	-0.546191	2.56552
	ZNF106	0.579102	2.80098		MTAP	-0.453193	2.56088
	9-Sep	0.368675	2.79749		RAB20	-0.782634	2.55986
	NDUFAF8	0.46156	2.79611		TTC33	-0.527455	2.55845
	MEPCE	0.411231	2.79205		PRRX2	-0.600781	2.55767
	BCR	0.362605	2.79162		FBXO42	-0.43496	2.55285
	TRIM16	0.489377	2.79113		PPP2R5C	-0.360803	2.54813
	SEMA6B	1.60576	2.79074		FAM3C	-0.418288	2.5418
	CSDC2	0.612101	2.79051		RASSF2	-0.626992	2.54153
	MAP4K2	0.447476	2.78913		RNF141	-0.345289	2.53941
	PRRT3	0.560317	2.7836		ENO2	-0.72331	2.53706
	CDC42SE1	0.434805	2.78178		ITGB3BP	-0.598864	2.53681
	NDRG4	0.563856	2.78077		KRTAP1-5	-0.760999	2.53635
	COL10A1	1.22985	2.77618		STON1	-0.498368	2.53531
	NEDD4L	0.475273	2.77504		FBXO36	-0.830032	2.52647
	EDA2R	0.463876	2.7717		HAS2	-0.974571	2.52186
	SNCG	0.679116	2.76832		PIK3C3	-0.394293	2.52186
	MLPH	1.15	2.7679		DDAH1	-0.604844	2.51888
	STOML1	0.558572	2.76613		IDS	-0.353824	2.51302
	NEURL4	0.647077	2.75915		MTM1	-0.472366	2.51058
	DENND4B	0.370034	2.7514		RTN3	-0.319691	2.50923
	MAOA	0.722333	2.74852		ACTN1	-0.314536	2.50633
	APCDD1	1.04083	2.73904		SYNJ2BP	-0.394016	2.5052
	MTG2	0.438725	2.73904		ZNF626	-0.733035	2.50347
	ABCA9	1.4346	2.7344		KDM7A	-0.638178	2.50279
	STK10	0.384737	2.73221		NDRG1	-0.542876	2.49983
	COL6A6	1.04963	2.73145		TMEM45A	-0.737507	2.49112
	PRRT2	0.999016	2.72896		PREP	-0.338977	2.48139
	SLC2A4RG	0.433702	2.7282		CTIF	-0.364456	2.4792
	COL9A2	0.824969	2.72638		CHMP1B	-0.5432	2.47446
	YIPF2	0.513338	2.72513		TBX18	-0.459871	2.47122
	PGPEP1	0.397119	2.72265		PIAS2	-0.434929	2.46968
	RNASEH2C	0.486214	2.72066		FOXO3	-0.358821	2.46968
	CCDC136	0.610109	2.71981		SLC12A2	-0.405951	2.46928
	PPP6R2	0.311459	2.7187		RNF2	-0.510579	2.46928
	ADCY8	1.32359	2.71664		C8orf37	-0.787918	2.46883
	OGG1	0.481648	2.71439		ARL6	-0.604972	2.46811
	MKNK1	0.475963	2.71429		RPL26L1	-0.396659	2.46811
	U2AF1	1.47169	2.71396		RBPMS2	-1.18904	2.46586
	AP3S1	0.361274	2.71151		IL16	-0.504534	2.46534
	EHMT2	0.465709	2.71048		SINHCAF	-0.530953	2.46344
	TRIOBP	0.469882	2.71033		ESCO1	-0.490621	2.4575
	DHPS	1.17171	2.70925		FAM241A	-0.566399	2.45664
	PTPN23	0.370554	2.7091		SEMA4G	-0.645312	2.45646
	SDCBP	0.366143	2.70723		SEL1L	-0.348281	2.45497
	MFAP2	0.554248	2.70418		ICK	-0.451312	2.45363
	FBXO2	1.1118	2.70183		FMR1	-0.384799	2.4515
	GLI4	0.797477	2.70167		ZNF24	-0.379428	2.45002
	VSIG10L	0.858799	2.69179		BTF3L4	-0.358604	2.44998
	REPS2	1.06781	2.68909		GABPB1	-0.446003	2.44423
	ZGPAT	0.75185	2.68879		CCNG2	-0.641943	2.44411
	SCART1	1.24232	2.68807		PLPP4	-0.831613	2.44192
	SNCAIP	1.2489	2.68782		DESI1	-0.352915	2.44192
	POLB	0.590533	2.68262		AQP3	-0.907127	2.43727
	PSG1	0.542249	2.6786		CRISPLD2	-0.902011	2.43448
	MCOLN2	0.811903	2.6786		B4GALNT2	-1.29794	2.43027
	SPTBN1	0.417346	2.67756		FAM210B	-0.475651	2.42912
	RFX8	0.855989	2.67549		ATXN1L	-0.384894	2.42802
	NRXN3	1.04438	2.67512		RAP1B	-0.353188	2.42802
	INPP1	0.448357	2.67112		RETREG3	-0.377146	2.41814
	SLC11A2	0.424612	2.66898		PTMA	-0.408066	2.41717
	CES2	0.396869	2.66898		C16orf87	-0.56018	2.41712
	ZNF234	0.552298	2.66898		KRT86	-1.30509	2.41619
	TRIP6	0.462877	2.66746		C6orf62	-0.326682	2.41605
	TNXB	0.987672	2.66483		TOMM70	-0.398176	2.41435
	SCRIB	0.426165	2.66477		UBTD1	-0.504051	2.41405
	PAPSS2	0.312909	2.66477		ADAMTSL3	-0.651063	2.41338
	ABHD2	0.424451	2.66382		NAGPA	-0.378455	2.40944
	CXXC5	0.409891	2.66122		MFF	-0.348971	2.40534
	MID1IP1	0.543635	2.66114		TWISTNB	-0.519149	2.40534
	BORCS8	0.645907	2.65558		ITIH5	-1.07593	2.4
	GALNT6	0.614946	2.65352		COQ3	-0.580197	2.39972
	SPACA6	0.752908	2.65303		DCP1A	-0.419531	2.39399
	GPR89A	0.618233	2.65156		MICAL2	-0.694341	2.3917
	HIF3A	1.55594	2.65144		PCMTD1	-0.594146	2.38994
	ARAP1	0.409635	2.65091		RAB30	-0.547287	2.38994
	GDF6	1.55986	2.64535		ZNF681	-0.925137	2.38905
	C1orf35	0.544041	2.64535		ARL5B	-0.486132	2.38474
	LIPH	1.57778	2.64146		THBS1	-0.741165	2.3763
	PNPLA6	0.40396	2.63975		NMD3	-0.339115	2.37191
	TMC7	0.920597	2.63751		OLFM2	-0.967993	2.37005
	CCR7	1.38368	2.63724		DCTN6	-0.46713	2.36858
	DTNBP1	0.560171	2.63652		LYPLA1	-0.429384	2.36673
	PIEZO1	0.398651	2.63531		ZNF503	-0.404827	2.36632
	ABI3BP	1.05128	2.63463		SSH1	-0.378196	2.36481
	NAA80	0.626931	2.63458		LPP	-0.490852	2.36294
	ZEB2	0.321781	2.63384		SMG8	-0.372229	2.36187
	CORO1B	0.351631	2.62931		DNAJA4	-0.83837	2.35736
	LRP8	0.636338	2.62722		TMEM168	-0.370564	2.35726
	POMK	0.84705	2.62673		RSPH3	-0.463158	2.3494
	LRRC32	0.842129	2.62588		CTTNBP2NL	-0.377884	2.34444
	EFHC1	0.599221	2.6219		GALNT7	-0.548471	2.34112
	FES	0.487207	2.61426		MT1A	-1.09003	2.33905
	TMEM171	0.723964	2.60798		NCOA2	-0.388776	2.3388
	PODN	0.820312	2.60338		ACTR6	-0.430756	2.3388
	SKAP2	0.437186	2.60051		SMIM8	-0.648959	2.33534
	MIGA2	0.528321	2.60013		DNAL1	-0.51605	2.3285
	TIMM17B	0.502945	2.59896		NCK2	-0.408425	2.32787
	IL1RN	0.952599	2.59265		RALGAPB	-0.312046	2.32693
	TULP3	0.314314	2.59173		ADGRG6	-0.589456	2.32643
	EIF2B2	0.528321	2.59057		TAX1BP1	-0.333032	2.32545
	TJP2	1.01147	2.5892		NKAPL	-0.991806	2.32495
	SLC7A6OS	0.632887	2.58573		KREMEN1	-0.566653	2.32495
	DCTN1	0.287747	2.58573		LNX1	-0.598235	2.32495
	BAHCC1	0.389959	2.58573		GNG12	-0.381556	2.32495
	KIFC2	0.940909	2.5852		GPI	-0.357956	2.32343
	DCTN5	0.305407	2.58466		CFAP36	-0.376621	2.3167
	PRMT7	0.410515	2.57913		GABBR2	-0.546335	2.31395
	APBB3	0.762319	2.57822		ITPRIP	-0.480338	2.30722
	LPAR2	0.85754	2.57725		ALDOC	-0.557405	2.30722
	MSR1	0.917225	2.57707		ZFP3	-0.759961	2.30722
	TLNRD1	0.542789	2.57492		WDR54	-0.41939	2.30646
	SNRNP48	0.471184	2.57275		UCHL5	-0.441445	2.30581
	PPP1R9B	0.371759	2.57194		PDS5A	-0.334661	2.30454
	RBM5	0.471772	2.5714		SLC31A1	-0.356922	2.29706
	BRSK2	1.25577	2.57026		PDLIM5	-0.523258	2.29497
	FAM129A	0.624176	2.56982		MPI	-0.376327	2.28662
	PLPP1	0.692749	2.56864		RAB3A	-0.535737	2.28662
	ACCS	0.877678	2.56807		RYBP	-0.366886	2.28309
	TAZ	0.573802	2.563		CEP63	-0.405616	2.2828
	C19orf25	0.432496	2.56172		APOL6	-0.40198	2.2784
	NUDT16L1	0.428102	2.5582		TLE1	-0.349379	2.27045
	PHLPP1	0.518067	2.5582		CUX1	-0.356041	2.27038
	SFXN3	0.398279	2.55808		SOCS6	-0.336535	2.26883
	KIAA1324L	0.665825	2.55279		STXBP3	-0.37865	2.26824
	PRELID3A	0.657736	2.55037		RPL7L1	-0.312355	2.26683
	MAP2	0.522772	2.55037		THOC7	-0.408086	2.26362
	HAGHL	0.786229	2.54813		PPFIA4	-0.933962	2.25945
	PCBD2	0.698004	2.54348		NDFIP2	-0.440748	2.25916
	ZNF862	0.551387	2.54168		ATP5F1C	-0.340848	2.25877
	COL11A2	1.20566	2.53717		RGN	-0.733386	2.25284
	TCEAL7	0.55435	2.53681		NTF3	-0.440127	2.24078
	CCDC142	0.683338	2.53531		PPP1R13L	-0.564712	2.23625
	IL18	1.34536	2.535		METAP2	-0.308907	2.23415
	NFX1	0.338525	2.52861		PBX1	-0.387645	2.23375
	HOGA1	1.2059	2.52827		OAS2	-0.813736	2.23357
	SAT1	0.585508	2.5208		TBC1D16	-0.354141	2.23084
	IFT27	0.576531	2.52026		PCYOX1	-0.353328	2.22239
	RSPO3	1.41622	2.51801		PCDHB14	-0.768501	2.22211
	AGAP4	0.788881	2.51618		MMP24	-0.839224	2.21557
	RIN1	0.724799	2.5147		CYBRD1	-0.347831	2.20629
	CXCL8	1.11683	2.51357		PCDHB13	-0.933006	2.20545
	GALT	0.680566	2.51357		BBX	-0.356447	2.20523
	LCAT	0.869898	2.51302		GLCCI1	-0.499536	2.20445
	NGRN	0.430681	2.51218		ACER3	-0.508716	2.20216
	PIP5KL1	0.946263	2.51096		COL8A1	-0.544357	2.20205
	YIF1B	0.423222	2.50878		TCTN1	-0.434639	2.20182
	TUBGCP2	0.347846	2.50878		FBXO45	-0.399257	2.20149
	NBPF26	0.511557	2.50732		MSTN	-0.909285	2.20017
	PLXND1	0.392315	2.50633		SLC6A8	-0.395435	2.19899
	ASAP3	0.517054	2.50347		ZNF268	-0.491125	2.19828
	SLC20A2	0.631141	2.50002		NIPSNAP2	-0.376982	2.19061
	ADRM1	0.407126	2.49985		PAQR5	-0.517356	2.19035
	ZNF76	0.423914	2.49859		ENO1	-0.356857	2.18788
	CASP1	0.425892	2.49495		SBF2	-0.304848	2.18774
	RBM47	0.858179	2.49495		TET1	-0.66325	2.1864
	REX1BD	0.470123	2.49418		SMIM10L1	-0.385444	2.18274
	GALNT14	1.09333	2.4936		FAP	-0.3853	2.18131
	XKR8	0.506125	2.49281		BASP1	-0.408871	2.17571
	ZNF385A	0.499573	2.49069		PIGK	-0.399716	2.17329
	IRF3	0.535467	2.48755		HOMEZ	-0.426281	2.16394
	ST3GAL6	0.772712	2.48265		TRIM68	-0.407841	2.16376
	HSPA6	1.22282	2.48119		ARSD	-0.349983	2.16376
	HGS	0.391701	2.47846		RNF6	-0.348071	2.16342
	MMP2	0.524095	2.47691		UBE2J1	-0.317765	2.16306
	AOX1	0.522779	2.47354		CACUL1	-0.366762	2.16306
	FAM111A	0.549274	2.4702		TWIST2	-0.342674	2.16216
	TRPC3	1.09989	2.46928		BNIP2	-0.350056	2.15618
	CFAP44	1.2326	2.46928		MRPL33	-0.389989	2.1535
	SLC12A4	0.418813	2.46864		MAPK14	-0.30073	2.15055
	COA7	0.40871	2.46317		DCAF10	-0.39785	2.15012
	LPCAT3	0.562288	2.46238		PDZD11	-0.330459	2.14902
	EEF1A2	0.763244	2.46061		MEX3C	-0.350604	2.14902
	SELENOW	0.44804	2.4575		WWC1	-0.460988	2.14826
	EPB41	0.620144	2.45501		ABHD13	-0.372502	2.14461
	ERVK3-1	0.732602	2.45494		GTPBP10	-0.450787	2.1429
	CCDC85B	0.459865	2.45418		LOXL4	-0.387855	2.14176
	ZNF436	0.447739	2.45278		PTTG1IP	-0.311543	2.14001
	GCN1	0.384435	2.45278		MYADM	-0.439973	2.1396
	MAPKAPK3	0.393479	2.45167		PCDHB8	-1.29905	2.13831
	DRAP1	0.415872	2.45058		BRI3BP	-0.494164	2.13655
	TNS2	0.423482	2.44998		PXDN	-0.396385	2.13645
	DVL3	0.353966	2.44978		PCDHGA2	-0.472211	2.13564
	SSC5D	0.678955	2.44977		GOLT1B	-0.433573	2.13176
	SLCO4A1	1.20209	2.44965		SYNPO	-0.580556	2.12974
	HOXB3	0.44799	2.44513		JMY	-0.464681	2.12375
	SAMD10	0.611923	2.44282		SELENOT	-0.305219	2.12085
	ARHGAP44	0.700251	2.44282		WWTR1	-0.340795	2.1195
	IKBKB	0.339975	2.44206		MAOB	-0.706788	2.11508
	WBP1	0.825928	2.44104		CRTC3	-0.499873	2.11461
	TSEN54	0.559897	2.43867		FGF9	-0.540436	2.11343
	BCL2L1	0.439781	2.4386		NUDT4	-0.357242	2.11264
	NHLRC3	0.552456	2.43258		SPPL2A	-0.332217	2.11218
	SLC39A1	1.07269	2.43194		MRPS35	-0.339621	2.11095
	RAI2	0.739621	2.42912		SH3BP4	-0.37876	2.11018
	DEF8	0.374734	2.42912		C17orf51	-0.370656	2.10974
	DHCR7	0.522776	2.42912		CNOT8	-0.388739	2.10479
	DNASE1L1	0.501194	2.42912		UFSP1	-0.868183	2.10094
	MARCKSL1	0.546893	2.42672		PAPOLG	-0.407668	2.0974
	PDGFRL	1.01869	2.42586		TIMP1	-0.511619	2.09709
	TNFRSF10A	0.603032	2.42527		LINC00672	-0.578258	2.09672
	RHOT2	0.470124	2.42273		HSD11B1	-0.776688	2.09672
	MIB2	0.653595	2.42209		TM2D1	-0.48754	2.09371
	OSGIN1	0.547201	2.42184		RBAK	-0.492277	2.09332
	MAMSTR	0.806667	2.41935		VWA1	-0.891056	2.09305
	MCUB	0.497259	2.41721		MPLKIP	-0.38722	2.08763
	GRAMD2B	0.467669	2.41494		AKAP12	-0.52008	2.08739
	CD2BP2	0.414454	2.41468		C12orf66	-0.562811	2.08315
	NEK6	0.346441	2.41468		RSBN1	-0.407316	2.08304
	ZBED5	0.439377	2.41405		LMAN2L	-0.387688	2.08198
	FMO3	1.99932	2.41136		OSMR	-0.478028	2.07873
	SLC4A8	0.548258	2.40839		PUS7	-0.479806	2.07678
	AK1	0.759023	2.40534		ZNF22	-0.460494	2.07585
	TMBIM1	0.374828	2.40534		RALBP1	-0.28	2.0731
	LHX4	1.00717	2.40534		SNX25	-0.36886	2.07063
	CLCA2	1.91683	2.40106		TMEM121	-0.82805	2.06674
	CCDC102B	0.993458	2.39088		MED13L	-0.352434	2.0657
	SLC35F5	0.323458	2.38738		CDC42EP3	-0.466283	2.06123
	TNFSF13B	0.921105	2.38059		MTCH1	-0.433186	2.06039
	VARS2	0.459765	2.38059		HIST1H2BG	-0.869622	2.05919
	PLD2	0.395661	2.38059		ZNF704	-1.50056	2.05863
	CDKN1C	0.860517	2.37118		DPCD	-0.460744	2.05288
	INSYN1	1.06471	2.37072		ST3GAL5	-0.407185	2.04693
	GOLGA3	0.316387	2.36639		PITPNC1	-0.455467	2.04658
	DST	0.548462	2.36597		FAR1	-0.363538	2.0451
	TEX22	1.11336	2.36294		STS	-0.410645	2.0446
	C7orf43	0.50125	2.36221		ZNF772	-0.478492	2.03625
	STIM2	0.304119	2.36221		HSPB3	-0.996706	2.03218
	DDX23	0.292426	2.35881		FAM107B	-0.491579	2.02888
	MCM3AP	0.346812	2.35835		DOCK11	-0.338568	2.02783
	P4HTM	0.392582	2.35835		PIGC	-0.407676	2.02577
	PSG3	1.12288	2.35744		BIRC5	-0.575294	2.02577
	SMARCD2	0.304341	2.35697		GABRB3	-0.779765	2.02577
	HOPX	0.85534	2.35697		ZNF711	-1.23106	2.02296
	NFKBIB	0.459653	2.35614		FOXL1	-0.657368	2.02283
	ASNA1	0.408734	2.35195		ZNF804A	-0.635507	2.02044
	MTMR11	0.574166	2.35105		DGKI	-0.464877	2.02007
	CHORDC1	0.511635	2.3494		ZNF439	-0.546377	2.01959
	GPM6B	0.902684	2.3494		PPP2R5E	-0.337985	2.01491
	FDPS	0.408834	2.3494		ACTG1	-0.32943	2.01491
	SLC25A22	0.406727	2.34881		IL13RA1	-0.338103	2.01376
	TNFAIP6	0.903512	2.34515		SCN5A	-0.809352	2.01376
	CROT	0.539931	2.34131		RUFY2	-0.477968	2.01064
	PLA2G4A	0.506637	2.33879		ACKR3	-0.582919	2.01052
	MYH15	1.30059	2.33433		RAB3D	-0.560116	2.00733
	PITPNM1	0.400552	2.32545		SCARA5	-1.66292	2.00494
	AP1B1	0.312011	2.3249		CCDC74B	-0.687519	2.00033
	REXO1	0.420282	2.3249		DSTN	-0.297349	1.99991
	PPP1R15A	0.382906	2.32229		BCL9	-0.424843	1.99683
	AP5Z1	0.46919	2.32132		SMARCA1	-0.302039	1.99417
	KIT	0.624847	2.32093		ZNF662	-0.904735	1.99185
	ARMC5	0.495222	2.31956		MYOZ3	-0.839829	1.99185
	SCNN1D	1.04822	2.31556		CSTA	-0.990305	1.98914
	NIPAL3	0.361561	2.31499		RTF1	-0.306881	1.98613
	DISP2	0.697269	2.31465		RAB31	-0.418893	1.98599
	CDHR3	0.652895	2.31286		STK39	-0.415497	1.9811
	RNF14	0.461238	2.31286		CNIH1	-0.378949	1.98102
	DDX58	0.392524	2.3106		CALU	-0.324089	1.98056
	STRADA	0.97093	2.30937		SMYD2	-0.349221	1.98022
	UBN1	0.354093	2.30722		KRT8	-0.568972	1.97833
	ATP6V0D1	0.343724	2.30251		CREB1	-0.335579	1.97747
	SAMD14	0.69053	2.30251		GRSF1	-0.262516	1.97329
	SLC4A4	0.547912	2.29944		GUCY1A1	-1.5905	1.97237
	CSRNP3	1.18383	2.29749		MOB1B	-0.441277	1.96904
	YBEY	0.501164	2.2965		PSMD5	-0.330895	1.96841
	AFP	1.16972	2.2894		SLC38A2	-0.350621	1.96824
	IGSF10	0.855666	2.28893		CCL28	-0.888046	1.96589
	SEC11C	0.485405	2.28797		MXRA7	-0.368417	1.96407
	NCR3LG1	0.539177	2.28662		UQCRFS1	-0.297509	1.96394
	ABHD18	0.606954	2.28608		XRN1	-0.349574	1.96394
	CAPRIN2	0.491988	2.2859		ZNF415	-0.577918	1.96159
	GOLM1	0.353788	2.28033		SEC24B	-0.320202	1.96159
	NR1D2	0.3447	2.27906		PDCD10	-0.357684	1.95876
	COL18A1	0.536764	2.27595		IRF6	-0.935837	1.958
	TMEM104	0.390279	2.27294		DIO2	-0.980089	1.95742
	FLCN	0.654302	2.27098		SPOCK1	-0.383091	1.95347
	AC007906.2	0.646465	2.27055		MEX3A	-0.607992	1.95316
	DRAM1	0.601571	2.26992		DHCR24	-0.293612	1.94206
	DMRTA2	0.708709	2.26446		CHIC1	-0.381124	1.94055
	CENPB	0.332385	2.26362		FXN	-0.525766	1.94054
	TBC1D17	0.530124	2.25949		DCK	-0.50643	1.94013
	NBEA	0.634499	2.2561		MBNL1	-0.423954	1.93999
	TMEM135	0.369651	2.24995		PURA	-0.3672	1.93919
	CBR3	0.600205	2.24483		ZNF680	-0.618372	1.93465
	PGP	0.399388	2.24207		GNPNAT1	-0.388783	1.93382
	MORN3	1.28953	2.24167		ZBTB5	-0.421106	1.93221
	DNAH17	1.19948	2.23585		FOSB	-1.7374	1.92661
	L3MBTL1	0.884292	2.2354		ZNF429	-0.635295	1.91757
	LRRN4CL	0.823188	2.23335		TRIM23	-0.420003	1.91622
	SPHK2	0.49804	2.23186		GNG7	-0.911259	1.91574
	HHAT	0.60497	2.23186		SAMD11	-1.13516	1.91341
	GGA1	0.393392	2.23186		STKLD1	-1.27258	1.91295
	PHF13	0.383352	2.22971		MNAT1	-0.389866	1.91277
	IRF1	0.597618	2.22919		VSIR	-0.489985	1.9105
	FADS3	0.369171	2.22733		GGACT	-0.589997	1.90953
	MAPK8IP1	0.462129	2.22319		RHOD	-0.378168	1.90953
	NOL4L	0.437793	2.22094		DEPDC1B	-0.607423	1.90855
	CACFD1	0.718824	2.21964		SCRN1	-0.263325	1.90855
	NOP56	0.395813	2.21893		TMED5	-0.365568	1.90745
	S1PR3	0.62688	2.21893		FAHD1	-0.357353	1.90248
	MAN2C1	0.560662	2.21821		ATP1B3	-0.29566	1.90218
	KMT5C	0.650999	2.21567		THUMPD1	-0.395854	1.90136
	ABCD4	0.518967	2.21487		ARNT2	-0.406069	1.9012
	PAFAH1B3	0.708372	2.21487		ERLEC1	-0.389003	1.89919
	SLC35E2A	0.5503	2.21454		GPR137C	-0.991044	1.89659
	LRRC75B	0.58422	2.21442		MMGT1	-0.341987	1.89622
	GPR78	1.68519	2.2133		FAM20A	-1.22669	1.88985
	MRPL52	0.342188	2.21164		TCEA1	-0.296385	1.88985
	FMO2	1.8883	2.20781		GCNT1	-0.390727	1.88627
	CLEC2B	0.661745	2.20579		ARHGAP21	-0.257119	1.88616
	LAMB1	0.479758	2.20545		TERF1	-0.352827	1.88077
	ANK2	0.451583	2.20533		SST	-1.9704	1.88003
	NNAT	1.10857	2.20489		PDK3	-0.762477	1.87797
	ZCCHC9	0.407638	2.20444		UGGT2	-0.365062	1.87733
	FEZ1	0.362646	2.20351		SLC41A1	-0.285685	1.87695
	NDOR1	0.53597	2.20316		UTRN	-0.389463	1.87471
	ADAT1	0.431006	2.20182		PRPS1	-0.356125	1.87458
	AP000944.2	0.90953	2.20182		SLC1A4	-0.446022	1.87197
	FLVCR2	1.02259	2.20011		ZNF468	-0.436891	1.86955
	RDH5	1.03842	2.19947		MAGEE1	-0.516732	1.86912
	IQSEC2	0.363124	2.19807		STAT5A	-0.417647	1.86824
	ARHGAP20	0.533066	2.19717		ARID5B	-0.362354	1.8649
	UCP2	0.856579	2.19516		GCFC2	-0.457938	1.8649
	LYPLA2	0.373984	2.19516		PPP3CA	-0.272471	1.8637
	COQ8B	0.457512	2.19402		ZNF354C	-0.434855	1.86243
	PCNX3	0.346657	2.1911		SYT15	-0.692069	1.86112
	CRACR2B	1.30749	2.1901		HERPUD1	-0.349916	1.8542
	WIPI1	0.348061	2.18774		AK4	-0.605529	1.85406
	MAN2A1	0.405925	2.18514		ZNF805	-0.622599	1.85198
	SLC43A2	0.862461	2.18514		RAB6A	-0.318589	1.84947
	EPHB4	0.490273	2.18469		PCDHB7	-1.01217	1.84936
	LMF2	0.316116	2.18286		SPARC	-0.370203	1.84905
	CREB3L1	0.302183	2.18135		PIGN	-0.298859	1.84433
	SNRNP70	0.465257	2.18135		NSD1	-0.315508	1.84001
	FAM129B	0.322201	2.17954		GAPDH	-0.362299	1.839
	ANXA11	0.395771	2.17894		UST	-0.315581	1.83687
	HTR7	1.32757	2.17704		SIK1	-1.05836	1.83445
	CDH13	1.00402	2.1762		IMMP2L	-0.605416	1.83173
	SLC51B	1.01799	2.17216		TINAGL1	-0.496467	1.82668
	SH2B1	0.421497	2.17034		RAB2A	-0.243976	1.82612
	FAM120AOS	0.348534	2.16961		BHLHE40	-0.600816	1.82571
	STX3	0.467429	2.16376		TUBE1	-0.388652	1.82256
	CRMP1	0.45949	2.16342		ITGB3	-0.745521	1.8204
	ACOT11	0.542179	2.16014		ECHDC3	-0.710126	1.81975
	VCAM1	1.12028	2.16014		MED4	-0.34695	1.81932
	KCND1	0.769375	2.15773		TPT1	-0.381436	1.80793
	SPTBN4	0.662502	2.15737		SFRP1	-0.616093	1.80584
	KLF17	1.29055	2.15731		LARP7	-0.335544	1.80325
	KDM4B	0.425187	2.15678		TMEM68	-0.452889	1.80325
	CYP4V2	0.471763	2.15657		FAM83D	-0.59165	1.80173
	LRP5L	0.770779	2.15623		HSD17B12	-0.299324	1.80173
	DVL2	0.477533	2.15618		NEPRO	-0.329991	1.80131
	REXO5	0.784456	2.14826		SOS2	-0.337371	1.79982
	STARD8	0.473356	2.14791		RSF1	-0.289023	1.79982
	SLC39A13	0.417018	2.14603		BCHE	-0.66772	1.79891
	FASTK	0.418202	2.14437		PEX13	-0.342193	1.79658
	BTN2A2	0.458318	2.14437		VGF	-1.23111	1.79658
	GALNT12	0.847831	2.14094		KATNBL1	-0.404545	1.79658
	ZNF526	0.419307	2.13978		ENDOD1	-0.437232	1.79402
	CHSY3	0.98193	2.13655		ZFPM2	-0.453818	1.79293
	CACNB2	0.884944	2.13645		ZNF215	-0.547994	1.79293
	SPSB2	0.773207	2.13645		JAM3	-0.366134	1.79201
	CTNS	0.457501	2.13595		SCFD1	-0.296573	1.79084
	TRANK1	0.602824	2.1335		ZNF33A	-0.372792	1.78683
	NINL	0.444441	2.1335		SUSD6	-0.453251	1.7852
	POLR2A	0.306089	2.13068		TP53INP2	-0.324273	1.78502
	CA13	0.763303	2.12508		MYL12B	-0.311143	1.78431
	REEP2	0.41635	2.11497		NSF	-0.311784	1.78431
	ARFGAP1	0.417534	2.11466		HIPK3	-0.286688	1.78423
	C16orf71	1.0225	2.11461		CYTH3	-0.2948	1.78423
	PIP4P1	0.535156	2.11343		KLF12	-0.355513	1.78418
	STK11	0.362433	2.11337		FUT11	-0.403276	1.78418
	ZNF211	0.516492	2.113		ZNF426	-0.341769	1.78384
	MCC	0.610814	2.11276		MALT1	-0.314784	1.78272
	ELOVL6	0.464238	2.10849		IGFBP7	-0.524738	1.78238
	CORO1A	0.927741	2.10814		BRD3OS	-0.310697	1.78091
	FRZB	1.15338	2.10606		RASD2	-0.927853	1.7809
	RNF112	1.11541	2.10479		RAD1	-0.283933	1.78001
	ENGASE	0.66935	2.10059		PLEKHM3	-0.372812	1.77987
	DAB2IP	0.302474	2.10059		ANP32B	-0.290984	1.77987
	8-Sep	0.266455	2.0992		VDAC1	-0.305805	1.77397
	PLPP5	0.358764	2.09889		USP47	-0.274573	1.7738
	NAP1L3	0.527472	2.0974		KLHL3	-0.762884	1.77186
	TBC1D8	0.522498	2.09709		CNOT7	-0.346713	1.77068
	KHDC4	0.463911	2.09689		ERCC2	-0.29785	1.7689
	PQLC2	0.413771	2.09585		ST7	-0.342294	1.76785
	DIDO1	0.301026	2.09371		ANGPTL4	-0.449985	1.76749
	MMP3	1.64021	2.09371		10-Mar	-0.851081	1.76462
	GDF15	0.595146	2.09371		G0S2	-0.765455	1.76316
	DNM3	0.704489	2.09305		TAS2R14	-1.00413	1.75658
	PBX4	1.14893	2.09229		ZNF292	-0.399378	1.75512
	CNP	0.290983	2.09183		KLHL33	-1.04412	1.75401
	ABCA3	0.882421	2.09144		INSIG2	-0.565778	1.7515
	PMAIP1	0.608681	2.08772		GLI2	-0.398204	1.75069
	EGLN2	1.0178	2.08677		YEATS2	-0.293857	1.74899
	U2AF2	0.288349	2.08619		KIAA1191	-0.282279	1.74832
	MTSS1	0.598901	2.08619		EIF5A2	-0.390082	1.74765
	RSRC1	0.409065	2.08581		MED13	-0.341464	1.74765
	MYEOV	0.89377	2.08315		ITIH3	-0.904562	1.74711
	PGAM5	0.400673	2.08167		MLXIP	-0.336121	1.74535
	IRF2BPL	0.497068	2.08114		IREB2	-0.274748	1.74461
	BTAF1	0.371012	2.07971		ERI3	-0.297696	1.74455
	WDR24	0.450756	2.07621		HOXC4	-0.706837	1.74455
	ACAD8	0.427682	2.07338		PACS1	-0.291039	1.74297
	DHDDS	0.308067	2.07263		HDAC4	-0.532548	1.74141
	RBPJ	0.4732	2.07251		TOM1L1	-0.400368	1.73857
	RABL2A	0.632593	2.07246		SEPSECS	-0.502596	1.73804
	TRIP10	0.353352	2.07223		MBOAT2	-0.36541	1.73794
	KLHL17	0.594075	2.07055		GRB2	-0.222109	1.73794
	MSH5	1.29599	2.07042		MRPL42	-0.325969	1.73754
	HEMK1	0.472254	2.07042		PHF21A	-0.326799	1.73672
	CACNG7	0.614051	2.06679		KAZN	-0.36932	1.73415
	LY6G5B	1.37913	2.06133		PABPC5	-0.658173	1.73411
	TMEM266	1.1294	2.06039		ZNF569	-0.6658	1.73238
	CRYBG1	0.448531	2.05991		HOMER1	-0.41804	1.72971
	FST	0.618349	2.05962		RMI1	-0.474006	1.72818
	COL4A5	0.726788	2.05863		SAR1B	-0.277939	1.72805
	PAPPA2	1.06522	2.05863		IBTK	-0.294562	1.72705
	ADGRG1	0.667488	2.0582		SLC35A5	-0.321755	1.72237
	C19orf47	0.45964	2.05614		RAP2C	-0.286064	1.71707
	TSPAN10	0.713163	2.05614		LRRC58	-0.421748	1.71593
	FAM173A	0.500118	2.05571		GSTA4	-0.451518	1.71593
	ST6GAL1	1.03135	2.05443		EXOC5	-0.267511	1.71559
	NBPF9	0.390627	2.05288		PLN	-2.06019	1.71541
	SPPL2B	0.451602	2.05196		BMPR2	-0.292063	1.71341
	HLA-B	0.489419	2.05017		EGFR	-0.328232	1.71255
	OSBPL7	0.849801	2.04987		FMN2	-0.430504	1.71237
	CMTM1	1.15292	2.04725		CHRDL2	-1.3821	1.7123
	DIP2A	0.302567	2.04511		ERP44	-0.316295	1.71176
	SH2D5	0.522194	2.0451		RUNX2	-0.44055	1.71158
	THOC5	0.306904	2.04142		PCDHB11	-1.34389	1.71016
	COASY	0.298293	2.03625		TCF7L1	-0.325589	1.70797
	UCN	1.04367	2.03625		PSPN	-0.649993	1.70786
	ABR	0.358952	2.03625		LIMD2	-0.613739	1.70153
	FUS	0.493297	2.03485		NFASC	-0.416268	1.70129
	ARGLU1	0.592751	2.03147		S100B	-1.12524	1.70022
	DTYMK	0.402624	2.02895		NAP1L2	-0.676047	1.69526
	SAC3D1	0.469292	2.02871		CNOT6L	-0.389518	1.69518
	FAM193B	0.560951	2.02778		AGPAT3	-0.273668	1.69183
	GIPC1	0.363803	2.0273		STK38	-0.249497	1.69178
	TMEM158	0.781214	2.02577		BCAT1	-0.334381	1.69166
	GREB1	1.18186	2.02577		C3orf14	-0.496848	1.68811
	CADM4	0.853692	2.02577		TXNRD1	-0.261725	1.68635
	BICD2	0.337148	2.02577		FOS	-1.79493	1.68632
	PCDHGC5	0.955906	2.02577		MED30	-0.47116	1.68536
	GMPPA	0.354354	2.02577		INHBE	-0.847921	1.68511
	ZBTB17	0.379843	2.02502		UBL3	-0.330126	1.68396
	PQBP1	0.484301	2.02425		CSRP1	-0.334935	1.68388
	CCDC24	0.671412	2.02402		PRKCA	-0.35562	1.68132
	ULBP3	0.635038	2.02222		B4GALT5	-0.303422	1.68097
	TMEM130	0.555881	2.01357		ATF7IP2	-1.06173	1.67406
	FAM118A	0.632116	2.01064		TTC21B	-0.396208	1.67388
	NIPSNAP3B	1.07569	2.00777		NIM1K	-0.825344	1.67298
	USP35	0.403483	2.00764		ZNF639	-0.312089	1.67298
	TBC1D2	0.329825	2.00747		BTBD2	-0.280099	1.67143
	C17orf67	0.628182	2.00661		RPL27A	-0.250588	1.67129
	IKBKG	0.392169	2.00557		LASP1	-0.254721	1.67093
	ATRNL1	0.836444	2.00387		ANKRD27	-0.317453	1.66982
	PANK1	0.511458	1.99991		PLEKHB2	-0.295083	1.66874
	ATG4A	0.422965	1.99991		SIAH1	-0.529907	1.66636
	TGFB3	0.569739	1.99963		ZC2HC1A	-0.436153	1.66636
	NCDN	0.405898	1.99963		PVR	-0.32557	1.66613
	WISP1	0.837773	1.99522		SGMS1	-0.297988	1.66422
	STPG1	0.480394	1.99476		ZNF627	-0.473675	1.66237
	CTSA	0.597551	1.99475		PDE3A	-0.914731	1.66109
	PLAG1	0.500492	1.9946		THG1L	-0.380976	1.65905
	CDK5RAP3	0.998519	1.99355		FBXO38	-0.295512	1.65903
	NR2F2	0.359975	1.99191		RNF115	-0.349016	1.65895
	CYP2E1	1.36659	1.9917		CYCS	-0.308471	1.65655
	EML3	0.433141	1.98727		CORIN	-0.669013	1.65519
	GNPTG	0.421258	1.98727		CEMIP2	-0.390194	1.65032
	CAPG	0.542266	1.98615		GMFB	-0.27308	1.64977
	LRWD1	0.415757	1.98589		FYTTD1	-0.256267	1.64727
	TRIM25	0.308467	1.98529		PYROXD1	-0.384469	1.64524
	TMEM106A	0.529095	1.9813		SLC25A13	-0.384453	1.64401
	PRRT1	0.561062	1.9813		BCL3	-0.329067	1.64232
	C16orf95	1.10465	1.98102		BTD	-0.404495	1.64232
	PER3	0.562433	1.98056		MSRB3	-0.250231	1.64077
	ROM1	0.61001	1.98022		MICU3	-0.48075	1.63888
	C5AR1	1.01221	1.97916		FOXF2	-0.299249	1.63732
	SMAP2	0.397894	1.97602		IFT81	-0.383217	1.63715
	PPP1R9A	1.27118	1.97459		FNTB	-0.427585	1.637
	KCNS3	0.5463	1.97392		LYRM2	-0.298882	1.63574
	ETFB	0.547003	1.97221		IRF2BP2	-0.28754	1.63539
	MTERF4	0.372546	1.97149		RTN2	-0.396428	1.63373
	PSME2	0.331528	1.96747		EFTUD2	-0.29313	1.63373
	MMP14	0.491614	1.96665		SNX30	-0.342753	1.63362
	AGAP6	0.866024	1.96638		ADRA2C	-1.15899	1.6336
	HSPA2	0.430086	1.9663		FNDC3B	-0.328851	1.63346
	DNER	0.792255	1.96626		ESCO2	-0.915185	1.63346
	SLC25A51	0.408837	1.96169		DNAJB12	-0.254844	1.63346
	MTG1	0.82884	1.95858		ZFP62	-0.467811	1.63344
	IL23A	1.07598	1.95792		ARL15	-0.367108	1.62959
	STUB1	0.437964	1.95417		NCKAP1	-0.255411	1.62838
	PKNOX2	0.899062	1.94841		IQSEC1	-0.274172	1.62838
	TRIM56	0.330129	1.94841		GLRX2	-0.358915	1.62695
	ZMYND8	0.393707	1.94651		KCMF1	-0.353145	1.62614
	DDI2	0.467092	1.94269		ACAA2	-0.298118	1.62567
	ECHDC2	0.564283	1.94259		BAIAP2L1	-0.334438	1.62461
	PFKM	0.400601	1.94221		DDX60	-0.382798	1.62461
	PTGDS	1.46654	1.94107		C6orf106	-0.253736	1.6212
	MAPK3	0.303253	1.94013		ARID4A	-0.396858	1.6192
	CLTA	0.271337	1.93904		ZNF641	-0.42546	1.61736
	PRR19	0.92983	1.9378		ZDBF2	-0.379248	1.617
	R3HCC1	0.393289	1.93713		PRR16	-0.353214	1.61675
	PHEX	0.863477	1.936		SLC25A15	-0.394869	1.61669
	MMP1	0.877021	1.936		ORC4	-0.336975	1.61668
	PLCG1	0.327325	1.93591		AREG	-1.34494	1.61455
	JMJD7-PLA2G4B	1.26845	1.93572		ZNF667	-0.493568	1.61372
	GTPBP3	0.442403	1.93516		MRAP2	-1.05439	1.61202
	AQP11	0.530107	1.93516		EIF3E	-0.264576	1.61152
	COL12A1	0.380819	1.93483		LIN7A	-0.474923	1.6066
	SNX21	0.606027	1.93233		CADM1	-0.474953	1.6042
	NRBP2	0.402032	1.93221		GATC	-0.37689	1.6042
	SZT2	0.409377	1.92827		CISD2	-0.324271	1.60308
	LYST	0.458706	1.92661		NOL9	-0.400074	1.60266
	SLC39A4	0.526189	1.92422		DYNC1LI2	-0.237075	1.60253
	NR1D1	0.441318	1.92259		GPRC5A	-0.497443	1.60133
	SURF2	0.47044	1.92247		FDXACB1	-0.810342	1.60112
	RASGRP3	0.825323	1.92191		ZRANB1	-0.33122	1.60085
	EHD1	0.327657	1.91757		ZNF267	-0.558987	1.59913
	CD248	0.368447	1.91681		APIP	-0.328929	1.59828
	RAB34	0.264161	1.91662		MBP	-0.617881	1.59821
	TLE4	0.344387	1.91593		MRTFA	-0.319273	1.59771
	ZNF320	0.925105	1.91559		GNA13	-0.274395	1.59768
	CTSS	0.724526	1.91349		ZBTB10	-0.557855	1.59745
	BTN3A1	0.421299	1.91298		CSRNP1	-0.403562	1.59632
	DDTL	1.02345	1.91295		COPS2	-0.358412	1.59213
	YPEL4	1.06339	1.91291		FEM1B	-0.319998	1.59064
	XAB2	0.313643	1.91264		PPM1D	-0.355314	1.59051
	HOXA3	0.513593	1.91049		PCNP	-0.286527	1.5889
	PANK4	0.358806	1.9098		SPIRE1	-0.287237	1.58863
	EPOR	0.54458	1.90953		CUL5	-0.360394	1.58822
	TRIM46	0.53012	1.90787		SETD3	-0.261268	1.5863
	SLC26A1	0.60807	1.90787		BAG4	-0.310538	1.58576
	DZIP1	0.346981	1.90646		ZC3HAV1L	-0.430028	1.58576
	PLEC	0.386878	1.90582		STEAP2	-0.512417	1.58324
	TAPBPL	0.476282	1.90445		FNIP2	-0.369364	1.58309
	E4F1	0.475187	1.90359		ATP6V1E2	-0.590448	1.58025
	GGCX	0.338311	1.90306		ZYG11B	-0.277938	1.57939
	PTCH2	0.901579	1.90218		MBNL2	-0.308044	1.57928
	UBA1	0.244908	1.90034		SEC14L2	-0.339267	1.5785
	FPGS	0.344934	1.90034		SYNC	-0.361425	1.57766
	CYP2S1	0.607207	1.89932		ZNF260	-0.370722	1.57583
	SLC1A7	0.790433	1.89919		ATG4D	-0.409028	1.57204
	PLEKHG2	0.322631	1.89914		F8A1	-0.404514	1.57204
	MROH1	0.423798	1.89738		XBP1	-0.251705	1.5704
	HOOK2	0.486748	1.89652		ALG6	-0.407007	1.56972
	ANGEL1	0.419757	1.89628		NAP1L1	-0.268801	1.56854
	NKD2	1.01214	1.89536		NECAB1	-0.56926	1.56704
	NEK11	0.64691	1.89422		CLIP4	-0.28189	1.56625
	ZNF707	0.533082	1.89422		JPH2	-0.601144	1.56589
	AGBL3	1.03702	1.89174		SGCG	-0.836935	1.56534
	NXPE3	0.279552	1.89102		ZDHHC17	-0.336398	1.56298
	HMGXB3	0.328533	1.89042		METAP1	-0.314066	1.5621
	SPTBN5	0.952465	1.88003		RDH14	-0.329995	1.56165
	KCNB1	0.919961	1.87996		THAP10	-0.482376	1.56024
	CALML6	1.36585	1.87981		PNPLA4	-0.47544	1.55763
	SUSD3	0.912642	1.87918		PAIP2B	-1.17871	1.55635
	ARHGAP22	0.569333	1.87918		EPB41L1	-0.246821	1.55635
	SH3GLB2	0.515814	1.87871		XRCC2	-0.64532	1.55629
	LTO1	0.430124	1.87615		POC1B	-0.394097	1.55629
	LUC7L	0.403082	1.87615		HNRNPUL2	-0.35086	1.55601
	ACOX1	0.301678	1.8726		WNT5A	-0.523315	1.5539
	ACSS2	0.311961	1.87062		HIP1	-0.337324	1.55357
	ARID1A	0.381536	1.86912		IL1R1	-0.447343	1.55333
	SCN1B	0.636836	1.8671		HMGN4	-0.247423	1.55251
	SPRN	0.650963	1.8649		RNF135	-0.358448	1.55174
	AKAP8	0.354085	1.86349		ZBTB6	-0.388231	1.54974
	GFPT1	0.318906	1.86025		TRAM1	-0.379443	1.54937
	GNRH1	1.0761	1.85957		UBR3	-0.304111	1.54762
	TRMT1	0.331867	1.85782		B3GLCT	-0.363605	1.54733
	WDR81	0.344948	1.85725		HIST1H3H	-0.784342	1.54729
	RAB11FIP4	1.08886	1.85588		SAP30L	-0.335958	1.54729
	PROSER3	0.409891	1.85405		CBWD2	-0.401953	1.54729
	ITPRIPL2	0.326121	1.85335		ATP1A2	-1.42043	1.5432
	AAAS	0.312153	1.85335		ACTB	-0.379005	1.54314
	TRIM37	0.289758	1.85327		STXBP6	-0.492493	1.54301
	HEXDC	0.6134	1.85305		FAM199X	-0.30994	1.53971
	LUC7L3	0.501275	1.85299		AJUBA	-0.267268	1.53808
	NOL12	0.798899	1.84667		ECE1	-0.318126	1.53808
	GMIP	0.387305	1.84627		IL6ST	-0.286715	1.53808
	RIPOR3	0.829651	1.84216		YBX3	-0.272025	1.53594
	DOK6	0.916348	1.84216		CDK6	-0.420349	1.53297
	ZBTB46	0.456176	1.83919		KIAA1755	-0.423164	1.53262
	COPE	0.345236	1.83919		SGO1	-0.783215	1.53104
	ZFAT	0.395063	1.8386		RCHY1	-0.384952	1.52998
	ERCC5	0.545158	1.83783		MAP1LC3A	-0.355408	1.52998
	CERK	0.347231	1.83319		FANCF	-0.427915	1.52881
	HSPB8	0.332305	1.8315		ANTXR1	-0.515815	1.52767
	C19orf24	0.34225	1.83125		TGFB1	-0.287025	1.52751
	PLCXD3	0.770282	1.83034		PRR26	-0.632932	1.52699
	ATF6B	0.257467	1.82799		JHY	-0.404136	1.52428
	RING1	0.34005	1.82612		TOR1AIP2	-0.290142	1.5231
	HIRA	0.403466	1.82575		SS18L1	-0.436695	1.52178
	SERINC2	0.346894	1.82486		RPS6KA2	-0.331424	1.52154
	PPP4R4	0.567632	1.82181		RBBP9	-0.313998	1.52034
	LMLN	0.416761	1.82174		RPS6KB1	-0.26765	1.51853
	UPF1	0.310226	1.82174		RAB8B	-0.314075	1.51782
	HMGCR	0.317333	1.82131		ENAH	-0.358878	1.51709
	AKR1C3	0.816878	1.82079		CWF19L1	-0.366029	1.51449
	ARAP3	0.388046	1.82033		DIXDC1	-0.265556	1.51256
	DDX24	0.290285	1.81975		CCDC112	-0.382003	1.5108
	CPE	0.655683	1.8188		PLOD1	-0.325717	1.50939
	ERI2	0.524056	1.81858		LEPROT	-0.342551	1.50939
	MT1M	0.729979	1.81291		ACBD6	-0.31058	1.50939
	GSTM2	0.501107	1.81189		OXSR1	-0.352128	1.50879
	ABLIM1	0.402317	1.81138		DNAJC21	-0.28006	1.50855
	ATP6V0E1	0.384422	1.8098		RNF41	-0.267151	1.50849
	DDX39B	0.834176	1.80793		TMEM106B	-0.343272	1.50475
	AHCY	0.272225	1.80793		HIBADH	-0.303106	1.4993
	ITPKA	0.858547	1.80793		TMLHE	-0.368305	1.49919
	MFSD2A	0.6886	1.80612		CHRM2	-0.437359	1.49911
	RFTN2	0.763845	1.80432		FOXO1	-0.544201	1.4988
	MOCOS	0.519823	1.80259		CBX1	-0.218792	1.49822
	FRMD6	0.27958	1.8023		HSDL2	-0.29931	1.49741
	EIF2AK3	0.347977	1.80164		MEX3B	-0.367695	1.49353
	SAFB2	0.2997	1.80131		DEK	-0.369936	1.49232
	CLCN6	0.432999	1.80118		RNF24	-0.271078	1.4903
	SDSL	0.626688	1.80036		TSC22D3	-0.387771	1.4903
	CCDC153	1.10847	1.7997		ISCA1	-0.318241	1.48979
	TDRKH	0.674476	1.79844		TTC3	-0.256334	1.48739
	ZDHHC23	0.572766	1.79782		KCTD6	-0.400649	1.48739
	SPATA20	0.330278	1.79761		PTK2	-0.243764	1.48474
	ELMO3	1.06589	1.79658		BRINP1	-0.775934	1.4769
	PRAF2	0.397049	1.79658		RUNX1	-0.325516	1.4767
	SPAG8	1.2011	1.7953		SSB	-0.299486	1.4762
	IGF2R	0.429239	1.7907		CDKN2AIPNL	-0.333851	1.47619
	MAMDC2	0.834982	1.79023		MUC1	-0.517322	1.47531
	FLYWCH1	0.394934	1.78733		AP1AR	-0.314894	1.47373
	SART1	0.263377	1.78479		AFTPH	-0.349205	1.47373
	LIN52	0.49668	1.78479		CTNND1	-0.266069	1.47342
	GMPPB	0.412332	1.78479		MTR	-0.365811	1.47242
	MRM2	0.32779	1.78423		PITPNB	-0.268622	1.47211
	SFXN2	0.532095	1.78417		RHOT1	-0.290928	1.47164
	MYO18A	0.339148	1.78417		PNRC2	-0.316958	1.46885
	FLII	0.254978	1.78268		RPL21	-0.246938	1.46841
	SPTY2D1	0.345445	1.78243		RAPGEF6	-0.459873	1.46719
	RSRP1	0.708435	1.78238		HLTF	-0.28275	1.46695
	FTSJ3	0.3118	1.78157		ANKRD50	-0.275276	1.46534
	STK36	0.480648	1.78114		H2AFJ	-0.402006	1.46215
	ZDHHC12	0.406133	1.7786		CCNC	-0.301338	1.46157
	AKT1S1	0.284374	1.77133		PFDN4	-0.376235	1.45957
	NXF1	0.419854	1.7703		ZNF827	-0.304382	1.45937
	ZNF771	0.432956	1.7703		C17orf100	-0.568344	1.45937
	KIAA1549	0.446643	1.7703		MICU2	-0.260909	1.45937
	RAPGEF5	1.05853	1.7703		CRNKL1	-0.279401	1.45612
	CTHRC1	0.311307	1.77014		CCDC58	-0.459199	1.45612
	POLM	0.483759	1.76889		ZNF253	-0.602762	1.45435
	EIF4A3	0.256558	1.76749		COMMD2	-0.319285	1.45435
	TFE3	0.255766	1.76744		YIPF5	-0.252714	1.45404
	IP6K2	0.338799	1.76621		CDK1	-0.574296	1.4532
	ETV1	0.524075	1.76488		TTC13	-0.328026	1.45282
	DUSP10	0.329733	1.76462		ALG2	-0.246664	1.4524
	GLRB	0.487509	1.76409		ASB1	-0.23565	1.4524
	TNFSF15	0.968263	1.7628		MTMR10	-0.436452	1.45179
	SWSAP1	0.914111	1.75813		FBXW4	-0.278634	1.45159
	TEX29	1.32063	1.75409		KRT34	-1.69288	1.45065
	MXD3	0.489726	1.75401		CMTM7	-0.421327	1.44999
	PMPCA	0.268074	1.75401		DAAM1	-0.54671	1.44725
	GPATCH2	0.372326	1.75401		DNM1L	-0.274659	1.44695
	SLC25A37	0.403462	1.75401		GPAM	-0.382628	1.44688
	IDI1	0.432603	1.75401		IGSF23	-0.724177	1.44562
	EPHB6	0.793489	1.75401		ZNHIT3	-0.327753	1.43988
	ZNF134	0.329448	1.75401		SOX13	-0.505484	1.43954
	CTU2	0.402164	1.75311		PTPN21	-0.260456	1.43732
	SLC49A3	0.62356	1.75299		ZNF592	-0.250127	1.43631
	DMPK	0.530696	1.7515		TIMM9	-0.323967	1.43631
	MXD1	0.434377	1.74912		OSBPL8	-0.267208	1.43584
	FLG	0.933595	1.74888		VTA1	-0.248021	1.43436
	INPPL1	0.29615	1.74841		DOCK1	-0.21625	1.4331
	ZNF229	0.381629	1.74671		HIF1A	-0.343215	1.43091
	KIF1C	0.287547	1.74619		ZADH2	-0.310144	1.43086
	MTMR1	0.314709	1.74461		GLRX	-0.277252	1.43078
	THBS3	0.644928	1.74455		PRXL2C	-0.340341	1.42982
	DDX3X	0.211692	1.74455		ZDHHC4	-0.354349	1.42812
	RSAD1	0.327816	1.74112		BUB1	-0.612404	1.42762
	LY75	1.24736	1.74018		MRPL13	-0.283023	1.42624
	EIF4A1	1.01055	1.74018		EIF2A	-0.24939	1.42624
	NAGK	0.431056	1.73921		DLC1	-0.308533	1.42574
	CHERP	0.297318	1.73843		TMEM30B	-0.386902	1.42428
	MST1	0.927071	1.73794		MGP	-0.962874	1.42398
	EMILIN1	0.516479	1.73794		INPP5A	-0.282528	1.42217
	BCS1L	0.505157	1.73794		BACH1	-0.359754	1.42178
	TOP1	0.34064	1.7368		MED20	-0.30991	1.42082
	MMAB	0.462634	1.73672		SLC25A4	-0.359931	1.41931
	XPC	0.329744	1.73589		FGD6	-0.393529	1.41912
	USP21	0.423544	1.7353		OXTR	-0.566174	1.41912
	ZNF605	0.346446	1.73494		SF3B5	-0.237683	1.41887
	S100A3	0.559783	1.73426		BMF	-0.538743	1.41887
	MYL6B	0.442857	1.734		RPL10	-0.310631	1.41739
	CHRNA7	1.16313	1.73321		PRPS2	-0.349251	1.41736
	SUGP1	0.34506	1.73103		COPG2	-0.298191	1.41528
	ERMARD	0.445921	1.7299		BCAS3	-0.325262	1.41478
	CD72	1.01274	1.72818		NNMT	-0.43001	1.4142
	IFT122	0.323581	1.72683		PHGDH	-0.392798	1.41418
	CHST12	0.350344	1.72638		TDRP	-0.438016	1.41291
	SLC52A2	0.463716	1.72522		C3orf38	-0.302317	1.41254
	HERC6	0.570867	1.72024		ODF3B	-1.00004	1.41093
	PRPF40B	0.519414	1.71724		DIRAS1	-0.336629	1.40981
	PARP15	0.914267	1.71724		PDE10A	-0.971723	1.40871
	CREBZF	0.546083	1.71724		USP6NL	-0.279027	1.40802
	TONSL	0.534752	1.71593		TSPYL4	-0.320405	1.4067
	SLC30A1	0.270549	1.71559		ZNF181	-0.413251	1.40395
	NCKIPSD	0.363523	1.71541		GPC4	-0.407282	1.40377
	MED15	0.27588	1.71541		NCF2	-0.854412	1.40328
	EPS15L1	0.297052	1.71541		KBTBD2	-0.312511	1.40118
	TMPRSS9	0.955978	1.71328		TMEM127	-0.254531	1.40014
	NAPRT	0.595445	1.71328		MAGI1	-0.261248	1.39801
	DLG4	0.410952	1.71307		PRR14L	-0.348591	1.39698
	RCN3	0.364892	1.71237		MPPED2	-1.04067	1.39546
	RAB11FIP3	0.340175	1.71237		KLRD1	-1.45871	1.39541
	SYMPK	0.277106	1.71054		NR3C1	-0.272583	1.38877
	GNG2	0.379983	1.70994		FAR2	-0.400951	1.38608
	ANKHD1-EIF4EBP3	1.10133	1.70504		AFAP1	-0.311317	1.38593
	SRRT	0.336625	1.70406		GNPAT	-0.264192	1.38511
	GPD2	0.38947	1.70406		TGIF2	-0.333822	1.3842
	IL34	1.04464	1.69759		ANG	-0.574947	1.38199
	CDK9	0.348709	1.69675		CDC73	-0.285495	1.37952
	MAPRE2	0.260432	1.6962		GRIN3B	-0.45369	1.37902
	KLHL8	0.368585	1.69592		AIDA	-0.249284	1.37898
	ST3GAL4	0.428963	1.69592		CHST14	-0.277248	1.37872
	ENO3	0.709933	1.69573		LPGAT1	-0.28622	1.37684
	SCFD2	0.444828	1.69526		HIVEP1	-0.346152	1.37665
	ST3GAL1	0.482424	1.6951		TRAPPC2B	-0.64018	1.37665
	TCF25	0.286564	1.6948		TPM2	-0.208012	1.37632
	ANKLE2	0.272128	1.69464		VPS54	-0.279896	1.37411
	CPZ	0.950815	1.69436		EFCAB11	-0.511443	1.37409
	ORAI2	0.309586	1.69258		RNF185	-0.244607	1.37367
	PGRMC1	0.429532	1.6916		MYBL2	-0.682986	1.37358
	WDFY2	0.38932	1.69144		STOX2	-0.772305	1.37311
	PCYT1A	0.288717	1.69023		ASPN	-0.729646	1.3716
	CAMK1	0.437075	1.68825		SPOPL	-0.341751	1.37142
	MBD1	0.28141	1.68811		GGPS1	-0.342533	1.36556
	CSF2	1.2288	1.68669		PTER	-0.424703	1.36556
	SLC22A15	0.653356	1.68645		ZFX	-0.316113	1.36351
	GPANK1	0.356631	1.68632		CFDP1	-0.326377	1.36283
	STX10	0.43324	1.68421		GRB10	-0.294816	1.36283
	CPSF6	0.240456	1.68034		LMBRD1	-0.359803	1.36248
	PPP4C	0.432171	1.6803		UFM1	-0.26236	1.36116
	EPS8L1	0.845631	1.6803		CEP97	-0.446713	1.35998
	DDX55	0.435446	1.6803		C5orf22	-0.337065	1.35998
	RIDA	0.500417	1.67972		RBL2	-0.257467	1.35814
	ZNF425	0.520688	1.6794		ITCH	-0.234389	1.35701
	TOMM40L	0.398203	1.67936		GAN	-0.387181	1.35622
	ARRDC2	0.490501	1.67797		MCAT	-0.352082	1.35491
	RPUSD1	0.383018	1.67782		CCSAP	-0.394561	1.35427
	GPR153	0.375036	1.67782		ARFGEF1	-0.231025	1.35347
	ARMH1	0.917208	1.6776		MFAP5	-0.575423	1.3526
	GNAI2	0.25608	1.67701		SCYL2	-0.253411	1.35236
	AP002495.1	1.06641	1.67669		NUP35	-0.48204	1.34985
	DCAF15	0.419919	1.67589		DLK2	-0.59706	1.34985
	AMMECR1	0.379182	1.67528		ZNF146	-0.259875	1.34443
	DHX34	0.45973	1.67459		SRGAP1	-0.296415	1.34273
	PCBP3	1.195	1.67459		PDSS1	-0.504704	1.34195
	SRGAP2	0.31187	1.67278		NADK2	-0.275445	1.34085
	GAMT	0.459197	1.67165		RPGR	-0.433713	1.34048
	CHRFAM7A	1.08147	1.671		NCBP2-AS2	-0.394639	1.34023
	BOD1L1	0.286115	1.66915		PURB	-0.336587	1.34023
	GNL1	0.283092	1.66829		FAM126A	-0.273106	1.33812
	ACACA	0.327915	1.66819		CCDC138	-0.540573	1.33806
	STX1A	0.472406	1.66758		CD99L2	-0.269221	1.33781
	ACSF2	0.424216	1.66636		CCDC43	-0.333621	1.33499
	P2RX4	0.374607	1.66636		NR4A1	-0.472938	1.33259
	RAB1B	0.288254	1.66613		CBWD1	-0.337743	1.33215
	SLC9A9	0.578509	1.66547		CD200	-0.902509	1.33213
	MERTK	1.2075	1.66111		REEP3	-0.270497	1.33179
	PLXDC2	0.607566	1.66107		MTX2	-0.312872	1.33011
	TMEM245	0.281114	1.66087		SUPT3H	-0.513852	1.32957
	CCDC159	0.472421	1.65938		SEC63	-0.225833	1.32868
	MFSD13A	0.519413	1.6593		UCK2	-0.215072	1.32868
	ANKRD36	0.843294	1.65905		SPATA7	-0.437048	1.32769
	SVIL	0.33934	1.65898		CBS	-0.555918	1.32647
	ARMCX3	0.380814	1.65727		DPYSL2	-0.265479	1.32494
	ADH1B	1.18322	1.65519		SOCS5	-0.255617	1.32494
	BRI3	0.332068	1.65513		EAF1	-0.365919	1.32487
	DOCK3	0.788888	1.65481		MYO9A	-0.344114	1.31766
	SSX2IP	0.321069	1.65306		HIGD1A	-0.334899	1.31474
	HCFC1R1	0.467516	1.6517		DENND5A	-0.234898	1.31474
	SLC4A2	0.4196	1.65094		ESD	-0.20737	1.31474
	BRSK1	0.454372	1.64696		BRD9	-0.23137	1.31167
	ATAD3A	0.334236	1.64611		RTL3	-0.673194	1.3111
	PAG1	0.472117	1.64437		SH2D4A	-0.339357	1.31068
	CLEC11A	0.312566	1.64232		TET2	-0.329141	1.30713
	SORBS3	0.275342	1.64223		CSPP1	-0.278554	1.30697
	ZNF500	0.424017	1.64055		ARRDC3	-0.481387	1.30676
	ATXN7L1	0.386759	1.64055		SRSF1	-0.3772	1.30504
	ZNF622	0.294719	1.63999		STXBP5	-0.303418	1.30464
	ABCF1	0.241656	1.63986		CD2AP	-0.295693	1.30202
	MMD	0.599951	1.63876		LARS2	-0.323649	1.30146
	ZDHHC11	1.00958	1.63579		ZNF614	-0.418625	1.29808
	EPB41L5	0.359517	1.63391		ZNF28	-0.425481	1.29729
	SLC39A8	0.967089	1.63373		UBE2E1	-0.271823	1.2963
	BAG1	0.332374	1.63369		SLC25A43	-0.241619	1.296
	C1QL1	0.998638	1.6336		ITGAV	-0.369416	1.296
	C22orf46	0.342296	1.63346		BCL10	-0.339195	1.29471
	MORF4L1	0.288582	1.63312		ASB13	-0.337993	1.29298
	SQOR	0.377326	1.63305		RHOBTB1	-0.258804	1.29138
	CCDC93	0.264075	1.63256		ZNF322	-0.353498	1.29138
	SIGMAR1	0.304701	1.6325		GMPS	-0.282249	1.29122
	ZC3H3	0.353665	1.62949		ZER1	-0.230224	1.291
	POMGNT2	0.387691	1.62949		DFFA	-0.248969	1.29082
	IL11RA	0.402748	1.62712		NRBF2	-0.30879	1.29044
	RAD9A	0.475082	1.62614		SATB2	-0.463637	1.28953
	FER1L5	1.16793	1.62614		ZNF891	-0.594309	1.28853
	KCNAB3	0.907866	1.62565		DYRK1A	-0.282863	1.28484
	CFAP45	0.823887	1.62351		PALLD	-0.319143	1.28286
	RTN4	0.289296	1.6222		PYGL	-0.239386	1.27927
	ARHGAP6	0.368531	1.62218		ARID4B	-0.248405	1.27833
	GABBR1	0.672817	1.62146		KLHL24	-0.396837	1.27724
	WNT16	0.886285	1.62067		ZNF543	-0.529041	1.27547
	CAPN10	0.418634	1.62067		TFRC	-0.384098	1.27476
	PUSL1	0.422549	1.62067		UBLCP1	-0.277582	1.27371
	ATG12	0.292471	1.62067		RCOR1	-0.317644	1.27014
	MAP1LC3B	0.274187	1.62067		ISPD	-0.590146	1.26937
	MAP3K14	0.386431	1.61927		RNFT1	-0.43906	1.26917
	SKA2	0.324676	1.61845		ZFAND5	-0.264051	1.26658
	NLGN1	0.778738	1.61845		RIN3	-0.276973	1.26455
	SCAF1	0.305445	1.61776		SMAD4	-0.232785	1.26435
	LYSMD4	0.484431	1.61776		CENPA	-0.534032	1.26354
	ABCB9	0.462871	1.61736		GNE	-0.245549	1.26113
	PTAR1	0.352412	1.61736		MAGOHB	-0.351571	1.26087
	USP36	0.334744	1.61675		USP34	-0.251581	1.25988
	LSM11	0.482937	1.61669		SEC62	-0.30421	1.25879
	GPER1	0.459538	1.61668		C3orf67	-0.575458	1.25596
	ARHGEF26	0.611656	1.61237		GPATCH11	-0.30448	1.25369
	CLOCK	0.323069	1.61159		CRLS1	-0.260871	1.25267
	SORL1	0.739367	1.61158		GCC1	-0.240981	1.25218
	SLC19A2	0.548301	1.60931		C20orf194	-0.2807	1.24728
	LDHD	1.41938	1.60918		NID2	-0.378311	1.24728
	ANKRD36C	0.818124	1.6083		XXYLT1	-0.269997	1.24551
	DALRD3	0.428682	1.60661		MRPL19	-0.26794	1.24451
	MAP1S	0.315595	1.60657		KRTAP1-1	-0.874893	1.24307
	CACTIN	0.375766	1.6042		RNF144B	-0.444003	1.24304
	MED25	0.310266	1.60329		CLDND1	-0.343527	1.2428
	POU2F2	0.91235	1.60244		DPM3	-0.517706	1.2428
	LRRC56	0.686251	1.60031		GCLC	-0.266284	1.24271
	ADAMTS14	0.506238	1.59771		PCDHB3	-0.734795	1.24264
	MIEF2	0.426159	1.59745		LRRC43	-0.845692	1.24246
	NBEAL2	0.54495	1.59635		DLGAP1	-0.890339	1.24148
	USP54	0.411571	1.59272		DNAJC18	-0.337495	1.24132
	ADAT2	0.5585	1.59245		IPO5	-0.256066	1.24132
	CAPN15	0.28583	1.59217		ZFAND3	-0.205607	1.24018
	POLRMT	0.300103	1.59165		TMEM167B	-0.26512	1.23967
	CLSTN3	0.491183	1.59165		ZNF852	-0.667402	1.23941
	CBX2	0.703292	1.59102		UNC119	-0.277747	1.23833
	KCNAB2	0.424519	1.59093		RASSF3	-0.25307	1.23715
	RGL4	1.23066	1.59081		APOOL	-0.323095	1.23548
	SETDB1	0.353895	1.58849		PPP3R1	-0.234929	1.2349
	CFAP157	0.626493	1.58581		CAPZA2	-0.2207	1.23349
	PSMD2	0.236266	1.5858		GLT8D1	-0.253545	1.23316
	CBX6	0.241244	1.58576		C9orf72	-0.453629	1.23239
	DBI	0.301823	1.58576		KIAA1586	-0.314899	1.23191
	FUCA1	0.502222	1.58309		KIF11	-0.586745	1.23161
	CYHR1	0.324838	1.58309		KLHL38	-0.656016	1.23125
	SPTLC3	0.537618	1.58088		TATDN3	-0.326641	1.23082
	ZC3H18	0.259393	1.58025		MECR	-0.287925	1.22988
	PMEL	1.16778	1.58		VAPA	-0.205129	1.22988
	DHX58	0.472689	1.57939		TRDMT1	-0.416674	1.22978
	PSMB8	0.4366	1.57928		KIFC3	-0.297907	1.22666
	PTDSS2	0.326923	1.57811		TSTD1	-0.872243	1.22463
	G6PC3	0.275444	1.57424		NLRX1	-0.256518	1.2243
	RPUSD3	0.328217	1.57259		FBN1	-0.36252	1.2243
	SHKBP1	0.326187	1.57204		CACNA2D3	-0.828049	1.22422
	MIIP	0.359724	1.57197		KRT80	-0.735769	1.22215
	UBA7	0.423177	1.57069		C21orf91	-0.357606	1.22196
	TRAF1	0.493674	1.56936		NECTIN2	-0.236211	1.22191
	SMPD1	0.27131	1.56854		PANK3	-0.270661	1.22029
	MAP7	0.649227	1.56771		SLC10A7	-0.383787	1.22029
	HSD17B7	0.524669	1.56298		RTL6	-0.209066	1.21696
	IFI27L1	0.570479	1.56185		RBMXL1	-0.304326	1.21696
	RPS10	1.02171	1.56185		SGCA	-1.05316	1.21686
	PSMG4	0.444689	1.56039		JADE1	-0.314471	1.2137
	GPAA1	0.259855	1.55901		STARD3NL	-0.228644	1.21297
	SVIP	0.398614	1.55899		NKAP	-0.340997	1.21194
	LRIG1	0.435207	1.55899		CALD1	-0.225218	1.21168
	TENT5B	0.70584	1.5589		ACTN4	-0.224399	1.20991
	SLC25A53	0.59457	1.55794		MAGEF1	-0.26761	1.2093
	SPAG7	0.313671	1.55763		RIC8B	-0.358372	1.20834
	FGF13	0.745639	1.55574		SCN9A	-0.251251	1.20834
	IGIP	0.573773	1.55569		UBE2G1	-0.220833	1.2079
	RTN1	0.364756	1.55519		CYP1B1	-0.527298	1.20612
	CIT	0.51512	1.5534		HIST1H2BD	-0.380917	1.20532
	MGAT5	0.404362	1.55314		BCL2A1	-0.704606	1.20473
	AIFM2	0.297999	1.55314		PAPOLA	-0.218482	1.20378
	GRAMD4	0.524928	1.55314		EEF1A1	-0.261149	1.20345
	C20orf96	0.492439	1.55163		ACTR3B	-0.470005	1.20082
	STX4	0.421628	1.55115		VAMP2	-0.32901	1.19955
	CARD9	0.646278	1.551		MRPL50	-0.28726	1.19948
	SLC25A30	0.33737	1.5488		PCDHB5	-0.919305	1.19913
	CEP250	0.385394	1.54807		UBE3C	-0.215809	1.19913
	CUBN	1.01616	1.54722		ALKBH5	-0.305771	1.1981
	SCPEP1	0.445189	1.5468		CEBPZOS	-0.258344	1.19744
	CDK11A	0.870482	1.54373		ZCCHC10	-0.358971	1.19539
	PTPRD	0.589413	1.5435		RPRD1A	-0.262079	1.19521
	ALDH1A1	1.21843	1.54025		SPRYD7	-0.282644	1.19476
	PLK2	0.273507	1.53698		COLGALT1	-0.283496	1.19476
	KMT2B	0.274196	1.53542		JPT2	-0.334101	1.1947
	MMRN2	1.02314	1.53506		FBXO6	-0.378071	1.19365
	ADGRE5	0.283259	1.53479		CELF1	-0.217725	1.1931
	ZNF691	0.462475	1.53413		INAFM2	-0.30209	1.19226
	CIITA	0.998103	1.53397		TCAF2	-0.470486	1.19082
	MRPS18B	0.307405	1.53384		QTRT2	-0.32029	1.19034
	SEC23B	0.254628	1.52944		MCCC2	-0.282837	1.18879
	JAG2	0.741612	1.52834		TMEM230	-0.212438	1.18655
	KCTD13	0.379565	1.52834		LCMT1	-0.305509	1.18599
	3-Mar	0.466314	1.52694		RIMS1	-0.782561	1.18579
	GNAL	0.880607	1.52351		RBM8A	-0.238531	1.18569
	CITED4	0.487564	1.52313		PLPP6	-0.347581	1.18493
	ZNF3	0.33923	1.52263		TMEM204	-0.310964	1.18295
	CHCHD7	0.371825	1.51849		SH3GLB1	-0.212306	1.18246
	ARFRP1	0.365813	1.51849		PHKA2	-0.309403	1.18076
	TMEFF2	0.977372	1.51828		PIK3R1	-0.24865	1.17939
	6-Sep	0.378604	1.51649		MFSD8	-0.321205	1.17872
	YDJC	0.437427	1.5152		RPL7	-0.205981	1.17815
	BHLHB9	0.407151	1.51497		TMEM17	-0.450625	1.17746
	TMEM44	0.437727	1.51449		CARMIL1	-0.301574	1.17474
	TBC1D10A	0.430112	1.51256		CASZ1	-0.824885	1.17355
	SCN4B	0.669541	1.50939		ZMYND11	-0.203264	1.16917
	PLEKHH2	0.382077	1.50855		ECPAS	-0.212631	1.16917
	UBAP2L	0.220927	1.50849		ZNF37A	-0.265524	1.16837
	ABHD17A	0.372438	1.50747		TAF4B	-0.504125	1.16824
	DPH7	0.356958	1.4984		ZNF43	-0.418999	1.16788
	ZNF589	0.48647	1.49758		WRN	-0.291452	1.16675
	SERHL2	0.646155	1.49524		RAB12	-0.240981	1.16675
	MICA	0.29261	1.49517		KCNS2	-0.678705	1.16522
	SLC13A4	0.768796	1.49482		PDE5A	-0.306679	1.16512
	CYBA	0.476762	1.49397		SLC2A12	-0.495872	1.16492
	PLXNB3	0.581672	1.49264		RASGRP1	-0.917446	1.16423
	TYK2	0.290507	1.49253		C11orf87	-0.7493	1.164
	HMOX2	0.295761	1.49143		CCDC28A	-0.374222	1.16268
	CRELD2	0.280864	1.49136		C11orf58	-0.219225	1.16072
	DYNC1H1	0.344052	1.49077		FIBCD1	-0.328654	1.15854
	SREBF1	0.58202	1.49077		PPP1R3B	-0.36739	1.15703
	UBXN11	0.500945	1.48691		CPEB3	-0.570271	1.15612
	SURF6	0.266287	1.48671		ITSN1	-0.212223	1.15516
	SART3	0.30451	1.48073		PCDHB10	-0.662831	1.15334
	GRN	0.362809	1.48011		SLC9A8	-0.279999	1.1526
	DPP7	0.368279	1.48004		MTMR6	-0.275176	1.15228
	CHPF2	0.303407	1.47879		TMEM189	-0.306528	1.15157
	AKAP17A	0.303992	1.47845		ZNF570	-0.376981	1.15119
	CACNB3	0.363121	1.4769		SLC35A1	-0.374595	1.15062
	JAK2	0.336003	1.47617		XDH	-0.5908	1.15038
	CAVIN4	0.59998	1.47491		RRM2B	-0.238015	1.14816
	TRIB2	0.349511	1.47453		TAF1B	-0.26477	1.14762
	CHFR	0.345855	1.47373		ADD3	-0.266851	1.14557
	IL17RC	0.33288	1.47363		ZNF175	-0.330834	1.14542
	INF2	0.327326	1.4729		MED7	-0.321323	1.14226
	EGFL7	0.369869	1.47223		CDV3	-0.272373	1.14164
	UBL4A	0.307242	1.47059		SP4	-0.410289	1.13873
	MAN2A2	0.255093	1.46933		DPH6	-0.40716	1.13637
	ZNF251	0.376138	1.46931		TSPAN17	-0.214225	1.13637
	COG1	0.298315	1.46885		METTL25	-0.444929	1.13513
	CEP131	0.374417	1.46835		ZNF470	-0.357715	1.1351
	ARHGEF1	0.277741	1.4678		MOAP1	-0.310751	1.13461
	NPIPB4	0.791644	1.46749		RAB18	-0.233754	1.13451
	CPSF4	0.346972	1.46729		IL1A	-0.837318	1.13439
	TMEM102	0.602811	1.46519		SERPING1	-0.362649	1.13439
	RNF32	0.978478	1.46273		FAM149B1	-0.263446	1.13347
	AGER	0.745587	1.46157		KCNIP4	-0.837444	1.13347
	MRPL14	0.52352	1.46087		EIF4B	-0.233233	1.13345
	ZNF778	0.441219	1.46087		KRTAP2-3	-1.00899	1.13345
	GRHL1	0.734177	1.46087		ITGB8	-0.362495	1.13286
	ZNF497	0.670688	1.45957		PCDHB15	-0.714984	1.13239
	ACAT2	0.390631	1.45957		AMER1	-0.386288	1.13181
	RAB42	0.571384	1.45957		MRPL3	-0.2474	1.13181
	SRPX2	0.407436	1.45957		MIER3	-0.283294	1.13137
	ASPA	0.646658	1.45712		SMARCAD1	-0.224264	1.1302
	NUDT6	0.610157	1.45462		FTO	-0.250268	1.12912
	C17orf58	0.377698	1.45252		COX7A2L	-0.25232	1.12897
	SNX32	0.698692	1.45195		IFFO2	-0.311362	1.12884
	PIP4P2	0.311256	1.45127		ARL14EP	-0.281876	1.12884
	COL13A1	0.390974	1.4501		SMAD7	-0.427913	1.12713
	KNOP1	0.353683	1.4496		MYO15A	-0.751477	1.12668
	HSPA4L	0.372442	1.44894		COMP	-0.753745	1.12668
	INTS11	0.265502	1.44688		VOPP1	-0.224493	1.12573
	TTC5	0.326477	1.44688		5-Mar	-0.216534	1.1254
	MAGED1	0.217427	1.44688		WIPI2	-0.18458	1.12508
	BAX	0.407357	1.44671		GLIPR2	-0.300118	1.12508
	RBM15B	0.275611	1.44608		CLEC16A	-0.243113	1.1243
	TMEM71	0.77038	1.44562		CCZ1B	-0.284353	1.1243
	CTC1	0.41712	1.44487		SMAD9	-0.442096	1.1243
	DPP4	0.361989	1.44243		GPR176	-0.234418	1.12407
	ZNF746	0.300625	1.44044		CMAS	-0.248726	1.12406
	MRPL28	0.269273	1.43954		GDF7	-1.19783	1.12397
	KIAA0586	0.338929	1.43896		PYURF	-0.304008	1.12178
	TP53I11	0.296296	1.43732		PIP4K2A	-0.284524	1.12113
	KDM1B	0.369755	1.43641		BTBD9	-0.239696	1.11943
	QRICH2	0.670744	1.43635		NCOR2	-0.254452	1.11905
	SESTD1	0.29169	1.43601		WDYHV1	-0.319212	1.11902
	HIC1	0.346515	1.4359		ZCRB1	-0.284386	1.11896
	NPC2	0.420812	1.43485		CSDE1	-0.172485	1.11865
	PML	0.27201	1.43229		RUBCNL	-0.632078	1.1178
	SPOCD1	0.385797	1.43118		NRN1	-0.756769	1.11771
	ZNF418	0.750053	1.43118		PICALM	-0.274558	1.11771
	GAA	0.481235	1.42834		COG6	-0.228397	1.11677
	MLH1	0.277346	1.42772		TMEM107	-0.376347	1.11639
	NDUFB11	0.254911	1.42703		PLCL1	-0.695478	1.11527
	PDPN	0.503192	1.42703		SAMD8	-0.245145	1.11452
	SH3BP2	0.438504	1.42658		ANGPT1	-0.602999	1.1144
	TBC1D3L	0.963534	1.42624		PPP4R3B	-0.217985	1.1144
	PILRB	0.969941	1.42575		AAGAB	-0.23254	1.11406
	MTA2	0.242518	1.42478		CBY1	-0.327384	1.1088
	NELFCD	0.249695	1.42462		MYC	-0.268625	1.10859
	RPA2	0.309239	1.42428		C1orf52	-0.299385	1.10859
	MTHFR	0.420326	1.42178		KIAA1958	-0.573614	1.10833
	DCPS	0.338152	1.42178		PEBP1	-0.188521	1.10702
	FANCG	0.409975	1.42167		SERPINB6	-0.192292	1.10702
	FKBPL	0.472186	1.42126		NARS	-0.170942	1.10702
	SLC16A4	0.477634	1.42126		MAK16	-0.416372	1.10687
	FOXRED1	0.372055	1.42082		EIF3H	-0.209347	1.10655
	PROCA1	1.00554	1.41963		PPM1B	-0.33389	1.10537
	ENC1	0.351525	1.41912		ZNF791	-0.262089	1.10498
	PHF12	0.25976	1.41773		CCDC149	-0.287144	1.10471
	ZFYVE27	0.367841	1.41736		ACBD7	-0.861786	1.1014
	MED22	0.282722	1.41721		UTP25	-0.367645	1.10139
	HECTD2	0.39995	1.41692		C12orf29	-0.271786	1.10096
	SAE1	0.214725	1.41599		POLR1D	-0.225349	1.09954
	AMPD2	0.267148	1.41528		PEX11A	-0.368139	1.09952
	ZNF438	0.378669	1.41528		WNK4	-0.474736	1.09735
	PTGIR	0.602737	1.41497		HPRT1	-0.270128	1.09595
	MRFAP1	0.248331	1.41497		DGKH	-0.40585	1.0947
	ATP6V1F	0.4655	1.41418		GBE1	-0.230205	1.09404
	PDZD2	0.741478	1.41151		C16orf45	-0.305035	1.09359
	CARS2	0.307015	1.41093		USP30	-0.277417	1.09285
	ZNF843	0.998107	1.40946		KPNA3	-0.211443	1.09199
	GGA3	0.26573	1.40944		PTN	-0.265913	1.09039
	SGSM2	0.441342	1.40869		DUS4L	-0.439076	1.09009
	NUMBL	0.342854	1.40869		ARID1B	-0.250477	1.08863
	ZFAND2A	0.371051	1.40748		ATXN7L3B	-0.240995	1.08818
	MED9	0.352457	1.40714		ZNF615	-0.378892	1.08743
	VCP	0.216613	1.40664		PLS3	-0.228571	1.08723
	TMEM63A	0.299584	1.40657		FBXO25	-0.275972	1.08654
	LUC7L2	0.316838	1.40657		GPBP1L1	-0.252682	1.08537
	FBXO27	0.460626	1.40442		GRK6	-0.218539	1.08441
	RAB3IL1	0.496816	1.40356		CCDC107	-0.34311	1.08361
	CDCA7L	0.249274	1.40325		HSPD1	-0.276597	1.08287
	NDUFB1	0.306331	1.40319		PAICS	-0.33718	1.0821
	SHC1	0.240481	1.39997		HAS3	-0.51245	1.08087
	NT5E	0.352267	1.39921		KDM2A	-0.191918	1.08008
	CSMD2	0.409253	1.39886		PELI3	-0.28418	1.07829
	GOLGA8B	0.802735	1.39823		FAM172A	-0.244586	1.07604
	KIF6	0.972226	1.39814		CLSTN1	-0.238764	1.07564
	ATG2A	0.25721	1.3975		AC118549.1	-0.219097	1.07558
	CCDC9B	0.492922	1.39721		GALNT11	-0.252095	1.07438
	FAM71F2	1.07348	1.39698		PPIP5K2	-0.233652	1.07432
	MYH3	0.809744	1.39691		PELO	-0.211278	1.0728
	THOC2	0.272468	1.39546		RNF138	-0.338857	1.07256
	CRTAP	0.214834	1.39513		THAP2	-0.533175	1.07226
	TMEM136	0.357185	1.39127		PLBD1	-0.873017	1.07005
	PTPRK	0.278831	1.3898		CLIC3	-0.345549	1.07005
	SLC12A6	0.295923	1.38838		SLC9A6	-0.220459	1.07005
	KCNG2	0.768443	1.38838		ZNF473	-0.414567	1.06977
	GIPR	0.859497	1.38838		C15orf61	-0.365785	1.06913
	AL365205.1	1.03675	1.38608		IKZF2	-0.316208	1.06571
	CHMP3	0.316675	1.38608		CWF19L2	-0.323805	1.06563
	POMT1	0.303568	1.38533		RPL22	-0.360127	1.06494
	NECTIN1	0.402877	1.38512		DCLRE1C	-0.308511	1.0649
	COL4A3	0.98546	1.38511		ZNF599	-0.374777	1.06409
	CDS1	0.828035	1.38401		DESI2	-0.214031	1.06359
	RNF20	0.264305	1.3837		ZNF254	-0.380418	1.06231
	LFNG	0.953991	1.38292		MFGE8	-0.296114	1.062
	TCF21	0.448998	1.38002		LONP1	-0.262182	1.062
	ABHD16A	0.825954	1.3783		OTUD6B	-0.365178	1.06098
	MPP4	0.520841	1.37793		L3MBTL3	-0.333326	1.06032
	SH3GL1	0.230644	1.37665		CNST	-0.286562	1.05975
	TRAPPC2L	0.338465	1.375		HPS6	-0.251952	1.05729
	C19orf48	0.343022	1.37485		VSTM2L	-0.64173	1.05701
	SH3BP1	0.667061	1.37411		EPHA4	-0.443596	1.05689
	MGST1	0.293031	1.37411		UFL1	-0.286837	1.05689
	SUPT7L	0.298515	1.37411		C1RL	-0.296954	1.05571
	ILF2	0.224636	1.37247		ZFP37	-0.545056	1.05571
	RNH1	0.278005	1.372		TK2	-0.239177	1.05521
	DDR1	0.386705	1.37149		MYCBP	-0.434161	1.05504
	ASB6	0.260112	1.37009		RAB3GAP1	-0.194064	1.05456
	ADAMTS5	0.451399	1.36908		ADGRA2	-0.325518	1.05377
	SNAI2	0.354131	1.36806		SLC2A10	-0.282773	1.05374
	TRIM28	0.24488	1.36732		HIST1H2AE	-0.89266	1.053
	LNPEP	0.335221	1.36732		IFITM3	-0.290535	1.05276
	PHLDA1	0.293303	1.36629		ATF5	-0.378628	1.05204
	SYT11	0.290774	1.36431		STX8	-0.269171	1.05193
	DHRS13	0.558837	1.36431		BRCC3	-0.26884	1.05191
	HIST1H4H	0.64458	1.36351		ZFP36L2	-0.271459	1.05076
	ELANE	1.17069	1.36351		HS6ST1	-0.410177	1.04742
	GCK	1.07037	1.36322		FGF7	-0.312677	1.04704
	TJAP1	0.32145	1.36322		ARF4	-0.20163	1.04697
	GAS2L3	0.483695	1.36307		SFT2D2	-0.382432	1.04674
	ENPP1	0.333645	1.36307		DNASE2	-0.27214	1.0465
	CCDC184	0.9697	1.36248		ATG10	-0.358184	1.04543
	THAP7	0.331391	1.36141		KCNJ8	-0.282096	1.04463
	ZBTB48	0.451516	1.36099		SACM1L	-0.208772	1.04362
	EIF6	0.313498	1.35953		TFAP2A	-0.394627	1.04302
	FUCA2	0.238464	1.35817		ADO	-0.239155	1.04277
	TUBG1	0.270071	1.35817		ZBTB33	-0.276889	1.04277
	DOLPP1	0.341638	1.35681		LYRM1	-0.332649	1.04116
	LMTK2	0.306563	1.35557		INTS13	-0.293251	1.04077
	STXBP2	0.493209	1.35341		STRAP	-0.175526	1.04005
	BMP4	0.563043	1.35262		USP31	-0.356146	1.03971
	ZBED3	0.592856	1.35262		CEPT1	-0.260093	1.03922
	DNAJC5	0.294176	1.3526		UBE2R2	-0.186199	1.03885
	MRPL53	0.770614	1.35124		CCZ1	-0.348892	1.03446
	SIM2	0.617697	1.35089		RPL39	-0.233613	1.03112
	THOP1	0.257103	1.35089		LRRFIP1	-0.320053	1.03059
	SCAMP3	0.24132	1.35034		ZNF91	-0.401094	1.02971
	SON	0.231773	1.34915		ARHGAP12	-0.207793	1.02916
	ANXA1	0.282111	1.34685		ARIH2OS	-0.737715	1.02914
	GUK1	0.27936	1.34682		FCHSD2	-0.292128	1.02832
	ABAT	0.425375	1.34628		DENND2C	-0.467605	1.02804
	SGK494	0.898859	1.34457		SNRK	-0.290407	1.02598
	FABP4	0.77178	1.3431		OGFRL1	-0.387632	1.02589
	PRKRIP1	0.351766	1.34287		SLC39A10	-0.259193	1.02547
	LRRC17	0.391702	1.34223		PCDHA7	-0.80977	1.0253
	FBXL15	0.395746	1.33891		INO80D	-0.363516	1.025
	PI4KA	0.232347	1.3383		SOCS2	-0.619835	1.02483
	CYLD	0.257443	1.33629		GCSH	-0.814473	1.02379
	EPHA1	0.847432	1.33499		FKBP9	-0.217485	1.02265
	PNPLA7	0.735822	1.33492		SH3BP5	-0.299542	1.02256
	ADAM15	0.24055	1.33474		ZNF26	-0.323926	1.02256
	RAB24	0.545907	1.33334		PTBP3	-0.32846	1.02223
	EXOC3L1	0.877483	1.33326		GALC	-0.302548	1.02126
	BRF1	0.314437	1.33259		ROCK1	-0.284203	1.02064
	KRI1	0.30019	1.33259		PIKFYVE	-0.238154	1.02015
	TBC1D10B	0.270381	1.33215		PPDPF	-0.436658	1.01978
	FARSA	0.275244	1.33215		VTN	-0.584178	1.01911
	PRADC1	0.327582	1.33193		GBP3	-0.218263	1.01911
	GGT7	0.316396	1.33011		C15orf39	-0.273926	1.01911
	AREL1	0.253506	1.32958		SLC25A17	-0.286254	1.01911
	YIF1A	0.328262	1.32957		EPB41L3	-0.224297	1.019
	ARHGAP24	0.320307	1.32927		HRCT1	-0.842655	1.01836
	DSN1	0.384826	1.32789		GTF2H5	-0.251359	1.01783
	CILP2	0.801464	1.32777		YWHAG	-0.190583	1.01708
	S1PR1	0.36506	1.32564		PEAR1	-0.295981	1.01489
	HIP1R	0.380148	1.32435		SIK1B	-0.750686	1.01429
	TRMU	0.298511	1.32188		CLUAP1	-0.29885	1.0142
	RNF215	0.342341	1.32037		KIF3C	-0.196847	1.01305
	BAIAP2L2	0.572847	1.32037		RPL4	-0.176991	1.01304
	ZSWIM3	0.448834	1.32009		PPP1R11	-0.216699	1.01238
	ZFAND2B	0.362592	1.32007		MIA2	-0.256738	1.01024
	VCAN	0.258766	1.31934		GLCE	-0.319975	1.00953
	BX255925.3	0.510969	1.3182		ADPRM	-0.386736	1.00953
	AK5	0.381347	1.3179		HDAC5	-0.217147	1.00809
	BATF2	0.543805	1.31731		TSHZ1	-0.24551	1.00658
	PARP2	0.343799	1.31723		TNS1	-0.234831	1.00612
	PLD6	0.670193	1.31676		ARMH4	-0.387312	1.00555
	HEXIM2	0.706331	1.31622		TMED2	-0.241084	1.00407
	CAPN2	0.307611	1.31622		TMPO	-0.393604	1.00376
	TSPAN4	0.274759	1.31622		HBP1	-0.272839	1.00347
	CLUH	0.290994	1.31622		TPMT	-0.283748	1.00069
	EIF2B4	0.3766	1.31558		PPA2	-0.249071	1.00069
	PNISR	0.4953	1.31474		C6orf132	-0.260317	1.00044
	PEX16	0.307297	1.31278		ZNF597	-0.435119	0.999473
	DCUN1D4	0.278202	1.31229		FBXO21	-0.220484	0.999005
	PTPN1	0.239282	1.31217		AGGF1	-0.244107	0.996948
	DISC1	0.628671	1.31217		CMSS1	-0.348216	0.996854
	UROD	0.305269	1.31167		ARHGAP29	-0.211299	0.996681
	WIZ	0.242745	1.31068		SNRPD1	-0.271382	0.99495
	KCTD2	0.268023	1.31		BRAP	-0.238596	0.994397
	ANKRD34A	0.48194	1.31		TPD52L2	-0.153171	0.993203
	TP53BP1	0.220557	1.30892		BBS7	-0.233954	0.991762
	ARSG	0.379124	1.30859		PRPSAP1	-0.223684	0.991683
	PITRM1	0.279591	1.30796		CHI3L1	-1.00541	0.99131
	TRAPPC11	0.254699	1.30788		SRSF8	-0.236728	0.990413
	RBM6	0.397687	1.30746		SIRT5	-0.33335	0.989942
	SPOUT1	0.348699	1.30746		MAP3K2	-0.271511	0.988643
	PABPN1	0.37136	1.30713		PDGFA	-0.608338	0.986422
	WDR5	0.249758	1.30704		MAGI2	-0.274829	0.986089
	CLN6	0.316677	1.30469		FAM120C	-0.320417	0.985134
	NINJ1	0.243027	1.30036		WAPL	-0.231287	0.981981
	PSMC5	0.315455	1.29871		PTPN12	-0.23563	0.981952
	GET4	0.4211	1.296		MRE11	-0.287601	0.981569
	CA11	0.843381	1.29541		PABPC4L	-0.651106	0.980561
	DEPDC7	0.410788	1.29443		ZNF93	-0.426141	0.980436
	STEAP3	0.304994	1.29332		KLF2	-0.61345	0.980436
	HTRA3	0.465646	1.29246		RNF170	-0.302378	0.980341
	CADPS2	0.483961	1.29237		NANS	-0.230229	0.980341
	ELOVL2	0.929694	1.29221		TRIB3	-0.400187	0.980197
	RABGAP1	0.282626	1.29178		DAG1	-0.194372	0.98016
	DUS1L	0.299732	1.29178		SPHK1	-0.32373	0.979036
	TM6SF2	0.761083	1.29126		RAPGEF2	-0.239249	0.979036
	ADRB2	0.545152	1.29126		NUCKS1	-0.224248	0.978831
	ITGA10	0.714502	1.29122		RAB27A	-0.224802	0.978761
	PIGQ	0.291549	1.28942		CANX	-0.195636	0.978674
	LGALS1	0.303124	1.28833		TMPPE	-0.464444	0.978592
	ZFYVE26	0.276309	1.28833		TMEM209	-0.357601	0.977684
	GPX8	0.209401	1.28735		VPS39	-0.201051	0.976447
	ADAM11	0.831886	1.28589		LARP1B	-0.320451	0.975924
	NAGLU	0.310599	1.28447		C3	-0.803046	0.975924
	PDIA5	0.264871	1.28286		ZNF214	-0.671092	0.974891
	ROBO3	0.564377	1.28135		NUDT11	-0.28231	0.974355
	G3BP1	0.236716	1.28107		FBXW11	-0.180568	0.974355
	FAM156A	0.898163	1.28015		ASNSD1	-0.2026	0.974302
	LPIN2	0.22591	1.27967		EXOSC5	-0.293575	0.973871
	CACNG8	0.642858	1.27944		TBC1D22B	-0.289638	0.973416
	TAF13	0.36012	1.27868		ZNF780B	-0.293699	0.973228
	TEDC1	0.50088	1.27805		PJA2	-0.187415	0.97276
	AKR1C2	0.795033	1.27742		SLC38A10	-0.238888	0.970974
	APOBEC3F	0.41097	1.27678		FNDC1	-0.691496	0.969803
	TUBA1A	0.310429	1.27627		ATP5MPL	-0.215855	0.968089
	TRPV1	0.682898	1.2755		AP1G1	-0.198546	0.967874
	PRDM4	0.260347	1.27546		CAV2	-0.219541	0.967443
	TECPR1	0.297101	1.27371		TSTD3	-0.494471	0.966965
	ARFGAP2	0.229997	1.27336		PARN	-0.223937	0.965356
	NUDT14	0.556308	1.27304		RPL5	-0.215223	0.965224
[truncated: 4,760 more rows]

## Sheet: Fig3b
		NES
	REACTOME_SRP_DEPENDENT_COTRANSLATIONAL_PROTEIN_TARGETING_TO_MEMBRANE	-3.38423
	Translation	-3.28647
	REACTOME_RESPONSE_OF_EIF2AK4_GCN2_TO_AMINO_ACID_DEFICIENCY	-3.25874
	Eukaryotic Translation Elongation	-3.11273
	Eukaryotic Translation Initiation	-3.09194
	REACTOME_SELENOAMINO_ACID_METABOLISM	-2.94368
	REACTOME_NONSENSE_MEDIATED_DECAY_NMD_	-2.8975
	REACTOME_RESOLUTION_OF_SISTER_CHROMATID_COHESION	-2.71889
	REACTOME_RHO_GTPASES_ACTIVATE_FORMINS	-2.71136
	REACTOME_SIGNALING_BY_ROBO_RECEPTORS	-2.69753
	Downstream Signal Transduction	-2.69655
	REACTOME_INFLUENZA_INFECTION	-2.69094
	REACTOME_REGULATION_OF_EXPRESSION_OF_SLITS_AND_ROBOS	-2.6486
	REACTOME_SIGNALING_BY_KIT_IN_DISEASE	-2.55658
	REACTOME_RRNA_PROCESSING	-2.53955
	REACTOME_RESPONSE_OF_EIF2AK1_HRI_TO_HEME_DEFICIENCY	-2.53919
	Cell Cycle Checkpoints	-2.51485
	REACTOME_SYNDECAN_INTERACTIONS	-2.44524
	REACTOME_MITOTIC_SPINDLE_CHECKPOINT	-2.42951
	REACTOME_MITOTIC_METAPHASE_AND_ANAPHASE	-2.40108
	REACTOME_CELL_SURFACE_INTERACTIONS_AT_THE_VASCULAR_WALL	-2.38843
	REACTOME_ACTIVATION_OF_THE_MRNA_UPON_BINDING_OF_THE_CAP_BINDING_COMPLEX_AND_EIFS_AND_SUBSEQUENT_BINDING_TO_43S	-2.37487
	REACTOME_SEPARATION_OF_SISTER_CHROMATIDS	-2.26733
	Cell Cell Communication	-2.25018
	REACTOME_SIGNALING_BY_ERBB2_IN_CANCER	-2.24109
	REACTOME_EPHA_MEDIATED_GROWTH_CONE_COLLAPSE	-2.23362
	REACTOME_MITOTIC_PROMETAPHASE	-2.22239
	REACTOME_SIGNALING_BY_PDGFR_IN_DISEASE	-2.21469
	REACTOME_RHO_GTPASE_EFFECTORS	-2.19583
	REACTOME_CELL_CYCLE_MITOTIC	-2.16997
	REACTOME_SIGNALING_BY_TGFB_FAMILY_MEMBERS	-2.15558
	REACTOME_HIV_INFECTION	-2.10706
	REACTOME_M_PHASE	-2.07716
	Gluconeogenesis	-2.07445
	REACTOME_KERATINIZATION	-2.06767
	REACTOME_SIGNALING_BY_NTRK2_TRKB_	-2.05624
	Degradation of the Extracellular Matrix	2.73417
	Collagen Degradation	2.62637
	REACTOME_PROCESSING_OF_CAPPED_INTRON_CONTAINING_PRE_MRNA	2.52847
	REACTOME_ACTIVATION_OF_MATRIX_METALLOPROTEINASES	2.46282
	REACTOME_TRP_CHANNELS	2.41188
	Respiratory Electron Transport Chain...	2.40597
	REACTOME_MRNA_SPLICING	2.34394
	REACTOME_COLLAGEN_CHAIN_TRIMERIZATION	2.25825
	REACTOME_DNA_REPLICATION	2.25597
	REACTOME_ASSEMBLY_OF_COLLAGEN_FIBRILS_AND_OTHER_MULTIMERIC_STRUCTURES	2.22007

## Sheet: Fig 3g-h
	3g	shScramble	0.000104	7.84e-05	0.000508	0.000533	0.000395	0.000417
		shNCLX #2	6.61e-05	7.85e-05	0.000501	0.000529	0.000235	0.00022
		shNCLX #3	0.00035	0.000429	0.001018	0.000992	0.000111	0.000115
	3h	shScramble	0.00147563	0.00140894	0.00348398	0.00373402	0.00419492
		shNCLX #2	0.0022661	0.0248412	0.0217984	0.00352427	0.00355435
		shNCLX #3	0.00124551	0.00899403	0.00897708	0.00109336	0.00120886

## Sheet: Fig 4a
		Positive log2FoldChange	-log(FDRj)			Negative log2FoldChange	-log(FDRj)
	GPR180	1.5287	23.8864		POLR3G	-2.04501	23.5623
	PLEKHA1	1.31541	23.8864		AURKA	-1.61509	21.2057
	STX12	1.25321	20.0977		PRDX3	-1.20392	21.0168
	NR2F1	1.0837	18.7909		FAM214B	-1.29741	20.0977
	HTRA3	1.90376	16.1632		KIT	-2.4272	19.2416
	HMG20A	1.19717	15.9227		TMEM189	-1.61102	18.7909
	TMEM132B	2.05915	15.9168		ITGA5	-1.10526	18.6695
	INSIG1	1.78697	15.5642		SLC40A1	-1.85536	16.6292
	ERMP1	1.57476	15.1106		ATP6V1A	-1.10844	16.2702
	ZNF608	1.55084	14.7019		NCKAP1	-0.971188	15.3834
	RIPOR2	1.75791	14.0656		EOGT	-1.05992	15.1796
	SLC7A14	1.7124	14.0656		LDLRAD3	-1.44093	14.818
	CYS1	1.9537	14.0415		IL6R	-1.14933	14.7935
	F2R	0.753036	14.0415		ADAMTS7	-1.20716	14.7019
	SLC14A1	2.87531	13.7582		SERPINE1	-1.7113	14.7019
	TP53INP1	1.5039	13.2369		HIST1H1C	-1.60747	14.5611
	CCND2	2.51807	12.8894		ELN	-2.51702	14.4428
	ABCA6	1.87774	11.5699		LDOC1	-1.0642	14.1768
	GRIN3B	1.39857	11.381		ATP5MC2	-1.04329	14.0656
	MAPK6	0.851737	11.1644		NEK7	-1.0951	13.2944
	METTL7A	1.49818	10.7748		DAAM2	-1.23463	13.2075
	PER3	1.52358	10.6324		EXOSC5	-1.42859	12.7876
	VWCE	2.25568	10.6243		RHEB	-1.09279	12.3501
	SIM2	1.9439	10.6209		RPRD1A	-1.06444	12.2298
	SLC41A2	1.2096	10.5176		DUSP1	-1.12124	12.0323
	AXL	0.830942	10.2134		CMTM3	-1.06593	11.8051
	PELI2	1.00341	9.94085		YIPF1	-1.22849	11.7098
	ILKAP	1.14968	9.91626		ACTC1	-5.83777	11.5612
	HMCES	1.11406	9.85051		NLK	-1.01568	11.483
	KDM4B	1.0645	9.82552		TM4SF20	-2.89769	11.381
	EGR3	2.56606	9.7235		TMEM109	-1.03832	11.2484
	SOX9	0.975591	9.70295		HBD	-2.45276	11.2463
	WDR31	1.87178	9.55967		HDAC3	-0.965488	11.193
	SLC17A5	0.922305	9.29325		HIST1H2BD	-1.57491	11.1909
	SIPA1L2	1.88334	9.25521		4-Mar	-1.3371	11.1644
	PLPP2	1.54324	8.95228		GPR150	-2.46085	11.1644
	COL8A2	1.47585	8.81226		ALKAL1	-1.95204	11.0738
	SLFN5	0.708281	8.79532		SSTR1	-1.39676	11.0738
	SPATA18	1.03817	8.54203		PUDP	-1.04766	10.9266
	HIF1AN	0.808662	8.39548		DUSP5	-1.18581	10.6309
	SAMD14	1.52081	8.3893		KISS1	-2.24107	10.4401
	MXRA5	1.79648	8.32768		SLC8B1	-1.80963	10.3751
	TRAPPC6B	1.18191	8.31353		PIK3AP1	-2.72562	10.2302
	MTSS1	1.42477	8.29742		EI24	-0.747334	10.0518
	CLDN11	0.930731	8.02169		FZD6	-0.971752	10.0216
	DKK2	1.3816	8.02165		CEMIP2	-1.183	9.94371
	C14orf132	1.20213	7.957		GCNT4	-1.32504	9.91626
	NPTN	0.595788	7.94384		RHOBTB3	-0.979377	9.86613
	ATL3	0.759069	7.93249		SPRYD3	-0.847253	9.85051
	RARRES1	2.79473	7.90611		ARC	-4.08008	9.85051
	SMARCA5	0.755426	7.83144		ANKRD1	-3.4316	9.83982
	CKB	1.07509	7.81916		NREP	-1.34021	9.7235
	PARP14	0.768708	7.81407		UCK2	-0.713419	9.25408
	CREBRF	0.842854	7.81407		HACD1	-0.87131	9.24516
	CDS2	0.703556	7.71056		POM121	-1.12859	9.14935
	LAMA5	1.73891	7.6642		ANKRD13C	-0.837647	9.11705
	SALL1	1.49456	7.65844		RC3H2	-0.832263	9.03938
	TNFSF4	2.07287	7.34336		CASC3	-0.719788	9.03323
	PPL	3.01665	7.28601		KIRREL3	-1.11394	8.84351
	SH2B3	0.995214	7.28102		ALAS1	-0.874107	8.80069
	CHMP3	0.882833	7.22391		CHAC1	-1.2026	8.77991
	NAB1	1.00936	7.18531		BMT2	-1.14756	8.70317
	LSS	1.38856	7.14555		GMFB	-0.774789	8.68866
	TRIB2	0.911642	7.09787		LINC00672	-1.55317	8.67493
	PRKAR2A	0.826002	6.83603		P2RX5	-1.47682	8.62636
	CMYA5	1.23319	6.83543		SH3GL1	-0.726843	8.572
	SEC22C	0.629271	6.73291		MAGI1	-0.810484	8.42461
	PRDM6	0.809103	6.68088		PRPS1	-0.91424	8.28231
	OMG	1.36402	6.65334		COLGALT1	-0.934912	8.22404
	LMLN	0.929586	6.65148		SLC44A2	-0.802375	8.21438
	EPHX1	0.754139	6.62957		HCCS	-0.880518	8.10937
	RASSF2	1.20229	6.62957		SNX12	-0.838714	8.04683
	CLCA2	3.5052	6.60012		PTGS2	-1.6892	7.96659
	ZNF618	0.766648	6.58693		NCEH1	-1.09249	7.96049
	PRCD	2.00871	6.4323		CDK17	-0.759797	7.90611
	SCN2A	1.21362	6.43202		TPD52L1	-1.08654	7.79958
	SECTM1	0.956773	6.39056		HHIP	-2.47879	7.78736
	KCTD9	0.603431	6.36281		ASPH	-0.720563	7.78534
	IGFBP6	1.12361	6.32484		SYT16	-1.62677	7.72986
	COL6A3	1.03523	6.30332		MPI	-0.851981	7.72986
	AP3S1	0.656261	6.27829		ALG9	-1.33698	7.65646
	TNXB	1.82135	6.27829		RTN1	-1.07728	7.58782
	GPR137B	0.715731	6.24401		NKIRAS2	-0.83413	7.58058
	ULK2	0.73463	6.24379		PXDN	-0.902714	7.54714
	ISYNA1	1.27756	6.19134		AGMAT	-1.71283	7.51153
	OLFML2A	1.98135	6.18265		PDPN	-1.54702	7.42262
	RAB15	0.832696	6.18216		FBXO27	-1.58718	7.41669
	CHI3L1	2.75598	6.12918		NAT10	-0.792073	7.34426
	HGF	1.2744	6.119		KCNE4	-1.10514	7.27065
	MXD4	0.874231	6.1141		RPIA	-0.95568	7.22756
	AQP3	1.43234	6.08976		LMCD1	-0.817165	7.22756
	RARB	1.93338	6.06566		MAP2K4	-0.837656	7.16611
	TBXAS1	1.47706	6.05677		PRR16	-0.943143	7.12862
	SLC35E2A	1.08624	6.01821		C5orf30	-0.903704	7.02069
	LPAR1	0.51543	5.93729		FAM45A	-0.99037	7.01015
	PLEKHA4	0.788486	5.93395		ABHD5	-0.80993	6.94455
	RALBP1	0.564323	5.92778		FAM3C	-0.8322	6.90784
	ZNF436	0.83555	5.91284		B4GALT4	-0.873216	6.86728
	CTXN1	1.15621	5.8931		BAMBI	-1.29665	6.8648
	PARP4	0.578557	5.86738		DKK1	-0.754513	6.84772
	LXN	1.62532	5.86738		SFXN1	-0.668037	6.8413
	N4BP2L1	1.87209	5.83782		SH3BP4	-0.834253	6.83543
	AMOT	0.881327	5.83782		RCN2	-0.678468	6.8176
	MECP2	0.599923	5.83496		ACP2	-0.780558	6.80505
	FGF18	2.69923	5.81959		ERBB3	-2.1399	6.79875
	PEX5	0.762436	5.74219		TPM1	-1.03459	6.74477
	NR1D2	0.654943	5.74178		PPP2R1B	-0.800244	6.68069
	SLPI	2.13054	5.72		JPT1	-0.616642	6.65927
	ZMAT3	0.590658	5.70653		ASF1B	-1.05343	6.65334
	HIPK2	0.728826	5.58939		ENPP4	-1.37878	6.64912
	MORN4	0.955008	5.58672		SERPINB2	-2.40334	6.58557
	WISP1	1.69828	5.58138		NUAK2	-1.15563	6.49247
	RFX7	0.711332	5.58138		CYR61	-1.00411	6.47887
	RAB26	2.43466	5.574		SIRPA	-1.07103	6.4747
	FNDC4	0.727222	5.54936		CALCOCO2	-0.669383	6.43396
	TRAPPC2	0.743975	5.48985		RCAN1	-0.837504	6.34739
	PIK3R3	1.23057	5.48985		MFAP3L	-1.47489	6.33706
	FUCA1	1.10377	5.48985		GRIK5	-1.16373	6.31455
	PTHLH	1.87753	5.47018		GABBR2	-1.10892	6.2801
	CORO2B	0.997583	5.46305		CFL2	-0.720899	6.27829
	RELN	1.44963	5.43747		HAPLN1	-1.00624	6.18265
	MFSD1	0.860478	5.40594		ID4	-1.36982	6.17803
	APC2	1.09907	5.40027		EXO1	-1.50273	6.13393
	PCDH10	1.08894	5.37814		NDNF	-1.85863	6.09399
	BIVM	0.873946	5.3444		POM121C	-0.833747	6.09124
	CCDC191	1.40366	5.3117		DDR1	-1.04112	6.03325
	BRINP1	1.50819	5.30421		IGFBP3	-1.70191	6.01821
	MBNL3	1.46703	5.2997		XRCC2	-1.60682	5.99865
	KANK2	0.530226	5.26819		STAMBPL1	-0.906021	5.99374
	MYLIP	1.12478	5.2494		UAP1	-0.630375	5.98504
	JUP	1.24513	5.15662		SERINC1	-0.627779	5.97044
	SLC1A2	1.40567	5.08143		TNFRSF12A	-0.729278	5.86738
	IL16	0.810705	5.08047		KIAA0355	-0.700461	5.84488
	RFX5	0.684378	5.08047		DICER1	-0.838889	5.84429
	SLC25A29	0.970859	5.0434		SMARCC1	-0.652578	5.84429
	SIAE	0.876088	5.0416		EDN1	-2.10872	5.83782
	G3BP1	0.580614	5.04017		ZDHHC18	-0.716917	5.81476
	ABI3BP	1.8173	5.03535		TDG	-0.770791	5.78703
	FAM49A	1.33028	4.97839		FGF2	-1.1214	5.71241
	TYMP	1.25621	4.97839		JPH2	-1.51774	5.55842
	COL12A1	0.740053	4.9783		MYO10	-0.63358	5.48955
	SHTN1	0.920477	4.91076		RAB1A	-0.598128	5.44625
	SLC22A18	0.919621	4.907		DOCK2	-1.28945	5.44507
	DTX3L	0.605657	4.8643		GALNT7	-1.02571	5.43304
	LY75	2.2534	4.85422		EIF5A	-0.639295	5.40623
	SEZ6L2	0.832827	4.84208		HIST1H2BK	-0.942702	5.40193
	NFIX	0.599351	4.81056		SGK1	-0.843042	5.36866
	MIB1	0.542703	4.80027		RASGRP1	-3.521	5.35628
	SKAP2	0.713834	4.79549		ATP6V0E1	-0.827904	5.35192
	PDPR	0.596737	4.77988		TMEM47	-0.610114	5.3117
	ST8SIA1	2.79598	4.77808		BRI3BP	-0.963467	5.3054
	CRIP2	0.684938	4.7556		CTGF	-0.863561	5.29558
	GPC6	0.574523	4.73543		TOPBP1	-0.933515	5.29297
	SREBF2	0.668684	4.73465		EFNB2	-0.853004	5.28813
	SGPL1	0.678299	4.73445		HMOX1	-0.817777	5.253
	BTRC	0.63391	4.71633		PRMT6	-0.879453	5.2507
	ACE	1.13409	4.6914		LRRN3	-1.07057	5.24437
	SEMA6D	1.13301	4.68016		MT1A	-2.09004	5.20225
	HSPB6	0.664855	4.67803		CAV1	-0.864912	5.18805
	ALDH3A2	0.808255	4.64964		ARMCX2	-0.597821	5.17624
	FER1L6	1.54018	4.62631		PPIF	-0.814315	5.1757
	APCDD1L	1.26571	4.60398		FAM210A	-0.839667	5.14224
	CYGB	1.22058	4.60274		MRAS	-0.721077	5.13578
	10-Sep	0.644296	4.59869		DUSP3	-0.610974	5.11807
	INSYN2	1.9161	4.57636		B3GALT2	-1.65891	5.11468
	ZNF853	1.45689	4.54901		SRPX2	-0.980046	5.08102
	SOBP	0.766459	4.49894		BCHE	-1.53564	5.0486
	DST	0.930334	4.46811		C20orf194	-0.721457	5.0266
	RASSF7	0.948001	4.44716		KCNQ3	-2.02398	5.00385
	MARCKSL1	0.881108	4.40005		PPP1R13B	-0.749831	4.9783
	FRAS1	2.17445	4.38919		CLN6	-0.818073	4.96916
	CCDC51	0.959281	4.38895		CDC42EP3	-0.902444	4.96868
	SMAP2	0.717989	4.38745		ZNF804A	-1.22779	4.9574
	COPS7A	0.542872	4.38711		HAS2	-1.72686	4.93591
	EHBP1L1	0.658638	4.3855		AMPH	-1.33047	4.89393
	TSGA10	1.80622	4.34038		ALDH1B1	-0.856037	4.87574
	JAZF1	0.681894	4.33052		CDK6	-0.932349	4.86052
	NPR1	1.18216	4.31422		ALS2CL	-1.51534	4.82849
	TSLP	0.978109	4.30905		CLUH	-0.708296	4.76337
	SLC48A1	0.677293	4.30051		ENTPD4	-0.551509	4.7534
	KCNS1	1.28282	4.25326		KRT7	-1.57481	4.73465
	MOXD1	0.848691	4.24598		HAPLN3	-0.874351	4.7122
	ECM1	0.504483	4.23973		BTBD3	-0.658529	4.69525
	SERINC3	0.497389	4.21777		PPM1H	-1.27664	4.69091
	MYLK	0.663186	4.19671		TSPAN18	-1.86649	4.66884
	MAP4K4	0.500477	4.16988		LY6K	-1.70268	4.66331
	SQLE	0.52085	4.1653		INHBA	-1.10525	4.64139
	SHC2	1.53779	4.15271		SLC16A1	-0.59384	4.62452
	CNIH3	1.63343	4.1275		EGFL6	-2.85986	4.61139
	DYNC2H1	0.68343	4.10174		SLC7A1	-0.832577	4.57146
	SLC35E2B	0.680007	4.09621		SEMA7A	-1.29642	4.56018
	TRMT2B	0.829557	4.09562		SLC4A4	-0.974838	4.5572
	EFHC1	0.902691	4.08237		TOMM40	-0.599597	4.55274
	ZFP90	0.684316	4.0587		INPP5F	-0.62174	4.51943
	ALDH1A3	0.665496	4.04672		TGFBR1	-0.95927	4.49894
	FBXO32	0.94947	4.03043		COBLL1	-0.814795	4.49635
	CYP4V2	0.788626	4.02542		PLCD3	-0.723619	4.49635
	DENND6B	1.23262	4.00434		SH3BGRL2	-1.05867	4.47517
	SYNE3	0.64884	4.00434		CENPM	-1.149	4.47517
	TRIM56	0.571006	4.00095		COPG2	-0.685197	4.47229
	RABGAP1	0.623019	3.98829		FAM84A	-1.66779	4.46908
	PLEKHG1	1.28095	3.98549		FOXC1	-0.637849	4.46383
	SLC4A7	0.567888	3.96739		MBP	-1.30558	4.45776
	ABCA7	1.77491	3.95996		BCL7A	-1.09928	4.45706
	PCDHGB4	0.642269	3.95209		FMN2	-0.862071	4.42265
	EFNB3	1.81154	3.93884		GYG1	-0.558065	4.42066
	RPS6KA5	1.15012	3.92769		FAM234B	-0.63947	4.40005
	LTBP4	1.33721	3.92629		CPNE5	-1.54547	4.39559
	PRSS35	0.901348	3.92338		SMYD5	-0.622252	4.39283
	ARHGEF37	0.955019	3.92164		MAZ	-0.852263	4.35903
	PI4K2A	0.550015	3.91058		LOX	-0.800377	4.34694
	COL9A2	1.18523	3.89768		MOSPD2	-0.617005	4.33056
	SCN7A	1.24381	3.85705		ENPP6	-3.00454	4.31572
	NFIB	0.787425	3.83205		CD40	-1.58796	4.2961
	FAM20A	1.63647	3.82673		CADM1	-0.972618	4.28816
	NSG1	1.57054	3.8249		PDIA4	-0.506207	4.28661
	TRANK1	0.999628	3.81815		C8orf34	-1.24936	4.27969
	AKTIP	0.709286	3.80933		ARL6IP6	-0.782834	4.25326
	ZNF234	0.797026	3.80044		SLC16A9	-1.6987	4.24605
	ATG12	0.547022	3.80044		PKMYT1	-1.22038	4.24605
	IMPAD1	0.588023	3.79664		ATP8B2	-0.502657	4.20291
	PTPRE	1.3934	3.7915		HSPA2	-0.791285	4.19632
	F2RL1	0.689091	3.78926		MGLL	-0.528867	4.14174
	PROS1	0.756139	3.78544		10-Mar	-1.7141	4.13671
	PTN	0.617964	3.75304		P3H2	-0.775052	4.12661
	GPR162	1.53848	3.71364		CDC25A	-1.17925	4.12028
	CYP2S1	1.0009	3.71165		FSTL3	-0.694815	4.11925
	PCDHGA4	0.666469	3.70982		HIST1H4I	-1.07347	4.09546
	FAM131B	0.947462	3.69961		ARRDC4	-0.619193	4.04129
	SSC5D	1.02898	3.68821		VSTM4	-0.932888	4.0232
	NEK11	1.11065	3.68258		MDH2	-0.457956	4.01354
	ABLIM1	0.704921	3.66223		MRPL37	-0.536218	4.01326
	NRXN3	1.4507	3.65185		IVNS1ABP	-0.604102	4.00434
	HECA	0.668129	3.64685		FZD4	-0.873961	4.00434
	MAST4	0.814895	3.64568		C5orf15	-0.529142	4.00434
	TMEM200B	0.681242	3.64183		SLC8A1	-0.674946	3.99141
	AHNAK2	1.35075	3.61759		SHLD2	-0.696807	3.98549
	MAPK10	0.837173	3.61104		BYSL	-0.59846	3.98549
	BMF	0.982282	3.60038		NTF3	-0.739439	3.97978
	ZNF419	0.790274	3.59823		SPATA5	-1.09776	3.9786
	TMEM26	1.38739	3.56435		VGF	-2.47545	3.95996
	TP53BP1	0.456432	3.56322		CASZ1	-2.1363	3.95656
	WNT9A	1.18884	3.56322		DEPDC1B	-1.07461	3.94416
	PCDHGC5	1.56718	3.56315		TWIST1	-0.500027	3.93042
	MCOLN3	1.55887	3.55567		PDF	-1.10068	3.92544
	LPIN1	0.871921	3.55471		ATXN10	-0.5061	3.92179
	ZNF134	0.569208	3.54838		SLC35B4	-0.551148	3.89768
	CHD3	0.566754	3.54728		SPHK1	-0.832163	3.89768
	FGF13	1.3451	3.54728		TUFT1	-0.850555	3.87564
	RTL5	0.727569	3.53633		FXN	-0.944027	3.87425
	PDZD2	1.35598	3.53312		SRD5A1	-0.622375	3.87425
	MREG	0.853527	3.53205		SRGN	-1.35584	3.85606
	MKRN1	0.598401	3.52489		MRPL20	-0.624818	3.84889
	PLK2	0.515262	3.5112		COLGALT2	-0.936684	3.84378
	ARSB	0.637777	3.5097		ATP10A	-0.735565	3.83205
	BOD1L1	0.511005	3.49045		DGUOK	-0.81847	3.82673
	PPP1R12B	0.726382	3.47638		DNAJA4	-1.30604	3.82673
	GLIS2	0.797227	3.47262		TGM2	-1.22335	3.79772
	SIX1	0.662441	3.47013		GALC	-0.754088	3.79292
	PRRT2	1.3983	3.46362		LAYN	-0.524054	3.79087
	NPW	1.07697	3.4572		PRAG1	-0.68089	3.78719
	BCAM	0.996098	3.45706		H1F0	-0.580827	3.77494
	CACNG8	1.27882	3.45544		SUSD5	-0.897128	3.77365
	KLHDC9	2.01544	3.45544		SLC7A6	-0.697159	3.70394
	LRRC17	0.787764	3.45336		GALNT5	-0.494283	3.6837
	TXLNB	2.3364	3.44819		CPA4	-1.05949	3.6837
	EBF4	1.6173	3.4471		CDC45	-1.2179	3.68179
	ANXA3	0.74245	3.4326		NR4A3	-1.32756	3.66428
	RBBP4	0.47866	3.41993		CD200	-1.94154	3.65896
	NR2F2	0.579495	3.41912		KNSTRN	-1.0017	3.64665
	PRKAR1A	0.415836	3.41008		FIGNL1	-0.858538	3.63634
	IGIP	1.01563	3.40786		TMEM201	-0.786418	3.63262
	VPS13B	0.597086	3.40219		SHISA3	-1.25965	3.59784
	CTDSP2	0.491521	3.40219		FAM98A	-0.553229	3.58636
	ANKRD10	0.724986	3.40207		DCBLD1	-0.551884	3.58075
	SLC16A4	0.895967	3.39947		MAMDC2	-1.60375	3.58075
	CFB	1.75748	3.39724		ACAN	-1.30822	3.57496
	PHEX	1.38556	3.39664		GLS	-0.550723	3.56917
	SERTAD4	2.10886	3.39229		COL8A1	-0.864896	3.553
	VPS13D	0.649886	3.39195		GATC	-0.711339	3.53963
	SAMD4B	0.471719	3.39099		FABP5	-0.864917	3.53633
	KLF13	0.617694	3.39017		OXTR	-1.16072	3.52996
	SP110	0.624688	3.37534		B4GALT5	-0.551377	3.52913
	CTSF	1.02065	3.35225		ELL2	-0.663541	3.52598
	TENM4	1.41074	3.33245		LRRC59	-0.611884	3.52577
	EEF1A2	1.05972	3.32856		LONRF1	-0.724717	3.51336
	C22orf46	0.595569	3.31963		NEDD9	-0.854214	3.51239
	MLPH	1.48065	3.31577		FECH	-0.441222	3.47903
	C12orf49	0.447821	3.30912		ATP6V0D1	-0.534352	3.47682
	CD302	0.741345	3.30536		CDC6	-1.28773	3.4471
	PCDHGB3	0.952237	3.30048		CPXM2	-0.860321	3.44674
	NCKAP5	1.1364	3.29651		PRDM4	-0.559754	3.43925
	ZNF528	0.564849	3.29457		ADGRG6	-0.870375	3.42014
	MAPK11	0.655666	3.2907		CSRP2	-0.61965	3.41807
	PTCHD4	1.25624	3.28683		HARS	-0.434777	3.41477
	TGFBR3	0.708523	3.28569		RAD54L	-0.998812	3.41477
	GOLGB1	0.563059	3.28264		HOXC8	-1.21989	3.40975
	9-Mar	1.07558	3.28034		NPM3	-0.557187	3.40207
	TMED4	0.487267	3.27864		MANF	-0.635145	3.39863
	SYNGAP1	0.687066	3.27519		GAL	-1.06231	3.39216
	PIGS	0.520827	3.2724		C19orf48	-0.685354	3.33187
	NIPSNAP3B	1.60725	3.26137		RETREG3	-0.542923	3.3229
	MFSD6	0.612876	3.26022		NTN4	-0.783165	3.31742
	WDR37	0.621115	3.22873		XPO5	-0.600745	3.30935
	RFTN2	1.24197	3.22785		COL4A1	-0.84312	3.30766
	ATP2A3	0.895361	3.21965		CCL13	-2.82455	3.3074
	SLC11A2	0.561739	3.21438		STAT4	-1.86893	3.30536
	PCDHGA3	0.929398	3.20954		UBA1	-0.402961	3.29275
	PGPEP1	0.523987	3.20598		JAM2	-1.10026	3.28569
	RASL12	1.61117	3.19675		SST	-3.3662	3.27954
	PRTFDC1	0.553732	3.19656		ZNF367	-1.17911	3.27864
	ECM2	1.25788	3.19167		CCDC85A	-1.31109	3.27472
	SLC38A6	0.6384	3.17446		C19orf24	-0.584631	3.27073
	MTMR1	0.516704	3.17359		CTTNBP2NL	-0.54412	3.26022
	CARD14	1.95235	3.16848		NEFM	-2.02099	3.23784
	GPX8	0.41003	3.16209		PUM3	-0.681133	3.22785
	CAVIN2	0.702437	3.15702		B4GALT6	-1.23551	3.22369
	VPS33A	0.618213	3.15245		BMPER	-1.18426	3.2167
	TEF	0.77572	3.1317		PLPP4	-1.17609	3.20954
	ANKRA2	0.691219	3.1277		EME1	-1.20434	3.20126
	ZSCAN30	0.598065	3.12444		PHACTR2	-0.636377	3.19263
	ZNF549	0.784924	3.10759		AGBL5	-0.549273	3.18897
	SEC14L2	0.56172	3.10537		HOMER1	-0.704765	3.18372
	C1orf54	0.867191	3.1045		PDCD1LG2	-0.597582	3.15366
	IQCK	0.824191	3.09699		GPCPD1	-0.665922	3.15319
	IRF7	0.787242	3.09436		GRPEL1	-0.514118	3.15245
	CD164	0.410144	3.08486		GREM1	-0.528918	3.14142
	RHOJ	1.20631	3.0792		MAP2K3	-0.644387	3.12065
	ABCA9	1.88457	3.0792		IMPDH1	-0.461714	3.11807
	SH3PXD2B	0.689802	3.07877		ARSJ	-0.510965	3.10537
	GPR68	0.929736	3.07555		FAM217B	-0.666018	3.10405
	SLC12A6	0.548432	3.07471		TLR3	-0.978764	3.10231
	SNED1	0.962493	3.06999		CHTF18	-0.943355	3.08593
	MAP3K4	0.557543	3.06009		CSRP1	-0.563126	3.08593
	GNG2	0.627623	3.05824		SPON2	-0.695801	3.08041
	SFXN5	0.695705	3.0364		CNNM1	-1.14898	3.0792
	ADORA1	1.39291	3.03184		CDH10	-1.13381	3.0792
	SRGAP2	0.52186	3.02566		STS	-0.620011	3.07555
	DKK3	0.456517	3.01655		FANCB	-1.09527	3.07555
	NEK10	0.899366	3.01383		SIK1	-1.77247	3.06662
	MED28	0.450926	3.01125		SHROOM4	-1.02609	3.05824
	FAM102A	0.644191	3.00119		NACC2	-0.526665	3.042
	TRIOBP	0.605056	2.99459		SCUBE3	-1.22655	3.04016
	GPRC5B	0.681277	2.99084		CCDC86	-0.542872	3.02566
	9-Sep	0.464958	2.9744		GTF2H2C	-0.757814	3.02566
	FRS2	0.520431	2.9744		ZNF721	-0.954528	3.01295
	SPTY2D1	0.544271	2.97347		NXT1	-0.697552	3.01125
	DGLUCY	0.601135	2.95996		EVA1A	-0.582712	3.00774
	UNC13B	0.423393	2.95046		STK17B	-0.606659	3.00593
	LIPC	1.47661	2.94248		ANAPC15	-0.851589	3.00511
	CCDC80	0.904187	2.94248		KIAA1324L	-1.00145	2.99556
	PTCH1	0.730704	2.93871		CTSC	-0.741396	2.98757
	MMAB	0.751559	2.93513		SNRPA1	-0.559828	2.97347
	POLR2M	0.566314	2.9235		LYN	-0.739773	2.97103
	FOXL2	1.5649	2.92297		UBE2K	-0.47886	2.96923
	SUCNR1	1.6141	2.91179		PEG10	-0.864928	2.95841
	ZNF512B	0.578931	2.90776		DLL4	-1.48173	2.93663
	FABP3	1.25577	2.90618		ADM	-0.532414	2.93513
	FAM208A	0.441431	2.90618		SGCG	-1.59838	2.93476
	CLU	1.01737	2.90541		FANCD2	-0.913669	2.9235
	ICAM1	0.829235	2.90293		TWIST2	-0.491445	2.91575
	KCND3	1.54829	2.90293		SFT2D2	-0.825635	2.91352
	SIRT1	0.532137	2.90244		BDH1	-0.796622	2.90896
	MARF1	0.511186	2.89708		AURKB	-0.994768	2.90745
	BAALC	1.12536	2.88746		FLT1	-1.14891	2.90444
	ANKRD9	0.58166	2.88578		SEC14L1	-0.444789	2.8999
	TAPBP	0.427659	2.88128		CMC2	-0.822603	2.89922
	SYNGR3	1.04449	2.88028		GPC4	-0.74507	2.89822
	ACTG2	0.814366	2.87809		SLK	-0.547833	2.89047
	LURAP1L	0.899468	2.87176		TM4SF1	-0.882102	2.87379
	DNAH1	1.15787	2.86662		SH2D4A	-0.63343	2.87379
	ZNF605	0.545205	2.86446		ARSK	-0.728057	2.86845
	NINL	0.630682	2.86309		ZWILCH	-0.603993	2.85636
	SH3KBP1	0.527305	2.85393		GBP4	-0.93059	2.84994
	PCNT	0.44469	2.84994		NOL6	-0.556991	2.84418
	IQCE	0.484491	2.84118		PIGW	-0.900982	2.83175
	CDC42BPA	0.462337	2.83482		SH2D5	-0.789609	2.83175
	ZNF365	0.763556	2.81695		TMA16	-0.563692	2.81855
	LGALS3	0.42211	2.81475		RHOB	-0.781605	2.81706
	FYCO1	0.5003	2.81423		GRAMD1B	-0.846361	2.81135
	ELFN1	1.27529	2.81161		AKAP6	-1.10808	2.80882
	MAT2B	0.536524	2.81051		HECW2	-0.743184	2.80693
	MERTK	1.88378	2.80889		ZNF488	-1.19987	2.79596
	HSD17B7	0.862854	2.80693		IGSF23	-1.31566	2.78979
	FAM129A	0.814826	2.80693		SH3TC2	-0.827865	2.7887
	TMEM167A	0.467385	2.80693		HNRNPA0	-0.775012	2.78664
	SNRNP48	0.59355	2.80579		FANCA	-1.00486	2.77093
	ALDH9A1	0.534227	2.79419		BAG3	-0.448385	2.76617
	RAB5B	0.346765	2.79405		CD3EAP	-0.993965	2.76617
	ICAM5	0.976859	2.78857		RFT1	-0.607278	2.75652
	SNX21	0.911911	2.78664		NAPG	-0.528368	2.75652
	POLN	1.65457	2.78664		AMZ2	-0.516628	2.75424
	SCUBE2	1.01601	2.77105		GALNT1	-0.53302	2.75139
	C11orf49	0.504769	2.76868		DNAJC11	-0.475291	2.73839
	NXT2	0.690974	2.76617		DNAJA2	-0.376231	2.72337
	ZBTB46	0.687281	2.76354		ANKFY1	-0.400345	2.71297
	DNASE1	0.605581	2.75727		DHX33	-0.608038	2.70458
	NDUFA4L2	1.47027	2.75356		ADA	-0.701174	2.68478
	CAPG	0.800776	2.75019		PLOD3	-0.47272	2.66649
	IL31RA	1.3348	2.7403		MALSU1	-0.478623	2.65277
	CXCL12	0.995909	2.74019		C16orf87	-0.714527	2.65084
	IL34	1.65101	2.73478		SECISBP2	-0.635059	2.64732
	PCDHGB5	0.584731	2.73478		KIFC3	-0.55219	2.64578
	DAB1	0.706152	2.73469		SETD7	-0.388	2.63579
	BNC2	0.585631	2.73047		CHST7	-0.606723	2.63514
	ANPEP	0.534259	2.72897		C1QBP	-0.449612	2.63514
	P4HTM	0.50988	2.70482		MTAP	-0.568108	2.63451
	KIAA1549	0.667102	2.69134		ZBTB18	-0.530911	2.63122
	BICRAL	0.601269	2.68917		GINS3	-0.959085	2.61844
	PCDHGA6	0.796191	2.68817		CMTM7	-0.714565	2.61096
	STARD9	0.706885	2.68686		DESI1	-0.44774	2.6037
	DDB2	0.616148	2.68478		DKC1	-0.42811	2.60046
	MAP1LC3B	0.43594	2.6819		CDCA7	-0.907436	2.60046
	CXXC5	0.503141	2.67547		SERPINB1	-0.470308	2.59342
	FOXP2	0.718708	2.67276		PDP2	-0.585485	2.58767
	DNAJC22	0.671582	2.66433		ITIH3	-1.37097	2.58729
	EFCAB6	1.53704	2.66379		UBASH3B	-0.664592	2.58651
	MTX3	0.575587	2.66002		NOC2L	-0.496922	2.58108
	CELSR2	0.811107	2.65084		TUBB6	-0.432941	2.57892
	BDKRB2	0.769925	2.65058		ORC1	-1.2933	2.57561
	CBX5	0.565637	2.64986		ORC6	-0.810536	2.57108
	EYA1	1.28424	2.64578		E2F1	-0.970142	2.56605
	PGBD5	1.24308	2.63759		MED26	-0.750821	2.55679
	ZKSCAN1	0.469695	2.63514		PODXL	-1.23985	2.55338
	KCTD15	0.617118	2.62965		NGF	-0.773011	2.54974
	CPEB1	0.853772	2.62624		RIOK1	-0.568685	2.54974
	ZNF621	0.44874	2.62452		RAB3B	-0.722979	2.54974
	SQSTM1	0.484975	2.62324		TSC22D2	-0.484412	2.54912
	CCNI	0.464177	2.61915		UQCRFS1	-0.422449	2.54805
	FDFT1	0.556897	2.61895		C18orf54	-0.733553	2.54805
	ABHD18	0.782484	2.61618		UBIAD1	-0.522496	2.54121
	TBC1D17	0.709206	2.60995		RNF115	-0.546991	2.5408
	CACNB3	0.60637	2.60866		FBN2	-1.26695	2.5408
	EAPP	0.56654	2.60784		MARS2	-0.750254	2.53842
	ARHGAP6	0.57388	2.59808		ISCU	-0.612853	2.53842
	EFEMP2	0.461786	2.59606		GPSM3	-0.840716	2.52431
	CPNE7	1.10956	2.59471		AP1S3	-0.830235	2.51738
	NEK6	0.440233	2.58776		GSDME	-0.511324	2.5168
	PRKAB2	0.494649	2.58776		PRKCI	-0.377943	2.51423
	WDR19	0.547215	2.58776		PTPN12	-0.485997	2.51044
	ARHGAP45	0.828696	2.58309		RASIP1	-0.773612	2.50312
	ZFC3H1	0.523239	2.58309		ASB13	-0.600889	2.49875
	GUSB	0.535251	2.57463		LIMCH1	-0.663046	2.49775
	ADAMTS15	0.804148	2.55679		NID2	-0.668092	2.49722
	PDK2	0.55447	2.55514		ABCG1	-1.41437	2.4971
	RAP2A	0.552728	2.55433		STOX2	-1.31195	2.49652
	SNX19	0.407813	2.54929		COQ3	-0.714283	2.48661
	NUMA1	0.422745	2.54884		PDE7B	-0.575445	2.48623
	ERV3-1	0.787716	2.54848		SLC39A3	-0.53494	2.48482
	VCAM1	1.45152	2.5408		ELOC	-0.61863	2.48436
	CPS1	0.489393	2.54019		EXT1	-0.371088	2.48414
	LTBP3	0.597543	2.54001		SLC38A4	-0.751677	2.48326
	ELK4	0.443778	2.53842		GPATCH4	-0.560749	2.48257
	ABCC9	0.599936	2.5317		RCC1	-0.430459	2.47575
	PTGIS	0.713129	2.5317		HK2	-0.719453	2.47479
	CTSK	1.28199	2.52507		OPN1SW	-0.664352	2.47106
	CBLN3	1.03163	2.52507		DHX37	-0.452586	2.46987
	OGN	1.57809	2.52142		HMGN2	-0.66346	2.46037
	NIPSNAP3A	0.491049	2.51822		SLC2A1	-0.670808	2.45214
	SPRN	0.898767	2.5168		DCAF13	-0.466257	2.45186
	MEIS1	0.492179	2.51494		BAZ1B	-0.460291	2.45184
	MCUB	0.625007	2.50605		EXTL3	-0.4516	2.45046
	IGFBP2	1.42025	2.49622		UHRF1	-0.79081	2.45029
	CARD6	0.511378	2.48661		STK32B	-1.19079	2.43221
	KCNC4	0.74979	2.48661		NKAPL	-1.28725	2.43158
	CTSS	0.978226	2.48661		WWC2	-0.509633	2.42909
	BCL2L11	1.09483	2.48653		BAZ1A	-0.568257	2.42437
	ZNF225	0.667762	2.48482		NALCN	-0.667638	2.42338
	PALM	0.999088	2.48389		MOSPD1	-0.651848	2.42057
	WASHC2A	0.52345	2.47852		GINS2	-0.950281	2.41611
	TBX3	0.446758	2.47575		PKP4	-0.3926	2.40874
	LEPR	0.724153	2.47183		HIST1H3H	-1.32224	2.40552
	MSRB3	0.378092	2.4689		CNOT6	-0.519339	2.40116
	BAHCC1	0.460727	2.46154		GEMIN4	-0.475458	2.39674
	ITGA7	0.780511	2.46154		MYBL2	-1.14457	2.39045
	DNAH7	1.26553	2.46154		PLK4	-1.02348	2.38751
	NRBP2	0.557325	2.46037		SPDL1	-0.771336	2.38321
	MSR1	1.0972	2.45605		TMEM154	-1.26209	2.37608
	PPP1R3E	0.840973	2.45468		PLAUR	-0.685274	2.37431
	SLC5A3	0.656969	2.45305		VPS54	-0.464904	2.37314
	SIX4	0.487607	2.45214		TRABD	-0.493157	2.36942
	CPLANE1	0.525037	2.44866		LYAR	-0.638554	2.36942
	CADM4	1.135	2.44178		PYCR3	-0.536167	2.36862
	INTS9	0.5716	2.44064		CCNE2	-1.05875	2.36351
	PCDHGA8	0.987637	2.43419		SEMA3D	-0.742078	2.36217
	CLSTN3	0.763291	2.42851		TMEM246	-0.520835	2.3588
	CD9	0.425373	2.41558		TANGO2	-0.550676	2.35649
	KIAA1109	0.499435	2.41558		WDR17	-1.42053	2.35503
	ZNF33B	0.633072	2.40761		PSME4	-0.474034	2.35411
	SLC45A1	0.657689	2.40353		SLC19A1	-0.587048	2.35126
	IRAK2	0.767941	2.40007		RASSF8	-0.499427	2.35081
	NXPH4	1.49369	2.3996		ACOT11	-0.760363	2.3498
	TANC1	0.381565	2.3996		CDH6	-0.545809	2.34947
	TRPM7	0.352598	2.39874		GLRX	-0.447929	2.34924
	DTX4	0.643663	2.38612		VSTM5	-1.24261	2.3358
	HCFC1R1	0.709943	2.38427		OLFM2	-1.16203	2.33218
	CA12	0.594216	2.38365		RPF2	-0.518908	2.33218
	MVD	0.783512	2.37617		UBE2T	-0.632238	2.32974
	BRD3	0.489358	2.37485		PUS1	-0.541571	2.32934
	HERC1	0.553153	2.36862		SOX13	-0.805293	2.32934
	TLN2	0.419214	2.36621		PLEK2	-0.924897	2.32598
	ZFP14	0.912091	2.36384		NUSAP1	-0.896312	2.32231
	ROR2	0.760862	2.36258		ARHGAP17	-0.37978	2.32231
	IDS	0.40714	2.35889		QTRT2	-0.567597	2.32151
	PIK3R1	0.437965	2.35777		NCAPH	-1.00208	2.31233
	THYN1	0.547392	2.35649		HSD17B2	-1.57111	2.30825
	RFFL	0.540426	2.3542		BASP1	-0.512182	2.30043
	PCMTD2	0.518681	2.35411		SPAG5	-0.916167	2.29829
	ACACB	0.903349	2.3538		SLC25A24	-0.496307	2.29645
	TM7SF2	1.05066	2.34931		MCRIP1	-0.73035	2.28761
	RGS5	0.710728	2.34931		TMEM38B	-0.604473	2.28668
	KLF4	0.681594	2.34924		KATNAL1	-0.466905	2.2745
	PPP1R9B	0.433032	2.34924		CHST2	-0.661648	2.2741
	NHSL2	1.00377	2.3481		ENPP2	-0.716926	2.27314
	TSPAN5	0.536348	2.3481		CCBE1	-0.394574	2.26968
	SIPA1	0.63294	2.3481		RBBP9	-0.4877	2.26802
	SLC2A3	0.607223	2.34231		COLEC10	-1.47175	2.26658
	DPYSL3	0.465352	2.33746		C11orf87	-1.3849	2.26442
	SH3GL3	1.86616	2.33664		APH1B	-0.420444	2.26102
	BHLHE41	0.686811	2.3358		MED30	-0.683289	2.25674
	SLC26A11	0.516507	2.3358		NAP1L3	-0.765005	2.25196
	DUSP19	0.97107	2.33218		EBPL	-0.524757	2.24935
	PLEKHG5	0.870582	2.3272		INHBB	-1.8667	2.24914
	APOL1	0.721099	2.32598		ADRA2C	-1.76107	2.24835
	WARS	0.481836	2.3257		ZNF681	-1.07838	2.24466
	RALGPS2	0.456603	2.32535		SRPRB	-0.455152	2.24436
	ZNF304	0.564071	2.32454		CLIP1	-0.371552	2.24353
	CD109	0.42883	2.3213		STRADB	-0.43267	2.23487
	HSF4	1.75395	2.3172		ILF2	-0.365663	2.23142
	AVL9	0.435668	2.31422		KIF17	-0.806785	2.22926
	GCC2	0.444087	2.31065		UBXN8	-0.5552	2.22861
	GNPTG	0.557698	2.30803		TFB2M	-0.472637	2.22586
	CPM	0.807434	2.29645		CCT8	-0.409077	2.22152
	ALDH6A1	0.543727	2.29564		TMEM11	-0.47148	2.22114
	ST13	0.353812	2.2935		KIAA1191	-0.394829	2.21899
	OSBPL7	1.13288	2.29096		RAB3IP	-1.12847	2.21897
	SAMD9	0.51541	2.28712		GNE	-0.413079	2.21387
	XPNPEP2	1.20874	2.28503		ITGA6	-0.736819	2.20831
	PTPRA	0.37215	2.28491		ZNF711	-1.63797	2.20642
	CELF2	0.556301	2.28309		SORD	-0.482566	2.19147
	PKNOX2	1.16686	2.28299		STX6	-0.4294	2.18858
	PIGT	0.438362	2.28171		EIF2AK1	-0.356548	2.18625
	GATD1	0.48338	2.2792		GDF10	-0.942971	2.1854
	PDLIM1	0.365268	2.27873		HOXC6	-1.04067	2.18528
	ZBTB7B	0.464138	2.27772		KRT80	-1.26684	2.1835
	ADAMTSL5	0.582919	2.27272		CHAC2	-0.847904	2.18322
	HTR2B	1.37792	2.24927		ERGIC2	-0.49392	2.17689
	SLC35F5	0.380936	2.24466		HHIPL1	-0.500113	2.17551
	CAPS2	0.835021	2.24436		CSRNP1	-0.5851	2.17422
	TAP1	0.509283	2.24423		POLQ	-0.930074	2.17422
	PLCXD3	1.04963	2.24423		PEA15	-0.316389	2.17121
	MVB12A	0.543607	2.24353		GCH1	-1.06999	2.16871
	SPTBN1	0.46636	2.24236		SPRYD7	-0.483402	2.16773
	FAM43A	0.584948	2.2404		DUS2	-0.562492	2.16606
	DCLK1	1.49485	2.24033		GINS1	-0.803164	2.16524
	CCDC102B	1.15899	2.23649		CYCS	-0.435324	2.16504
	CTHRC1	0.428672	2.22861		SIK1B	-1.40606	2.15001
	SOCS5	0.410056	2.22586		ANGPT1	-1.04618	2.14336
	RNF167	0.449281	2.22187		PPTC7	-0.505622	2.13771
	IER5L	0.533728	2.21842		HYOU1	-0.429491	2.13325
	SUN2	0.424158	2.21629		ESCO2	-1.33347	2.13014
	CLOCK	0.470427	2.21629		TROAP	-0.822252	2.12902
	RSBN1L	0.498274	2.2145		KBTBD4	-0.717093	2.12902
	HECTD1	0.395359	2.21374		RTTN	-0.571426	2.12308
	RASA2	0.449019	2.21349		PDSS1	-0.808587	2.11698
	ZNF521	0.642896	2.2085		KCTD5	-0.516297	2.11698
	YPEL4	1.38675	2.2079		CHCHD4	-0.610043	2.11654
	SPG11	0.441274	2.2079		GPRC5A	-0.704728	2.11547
	SSX2IP	0.459389	2.20106		SDF2L1	-0.551387	2.11547
	SMG6	0.448557	2.1995		SYDE2	-0.577806	2.11031
	G6PD	0.424962	2.1995		TRABD2A	-0.805209	2.10933
	HACD4	0.443615	2.19379		FARSB	-0.536058	2.10933
	PNPLA7	1.19706	2.19227		CTPS1	-0.570929	2.105
	RGP1	0.386837	2.19148		UFSP1	-1.08778	2.10496
	STK11	0.452312	2.19148		RIMKLB	-0.586372	2.1028
	IFIH1	0.742813	2.18735		DDX21	-0.543402	2.1028
	ZSCAN31	0.804744	2.18731		RNF144B	-0.74249	2.10034
	BCL2	0.994311	2.18731		COL6A6	-1.34067	2.09772
	ADCY1	1.15884	2.18461		EEF2KMT	-0.606154	2.09525
	IRF2BP2	0.403847	2.17486		HASPIN	-0.800352	2.09525
	PGM2L1	0.541449	2.17482		SUFU	-0.474008	2.0939
	EPS8	0.417284	2.17422		EFR3B	-1.48912	2.08205
	PEX11B	0.47466	2.17422		TRAF3	-0.36681	2.08087
	FBXO2	1.23239	2.17241		GSTM5	-0.551102	2.07373
	FAM83H	0.658765	2.17121		EBNA1BP2	-0.541729	2.07044
	MUSK	1.02175	2.1688		SRM	-0.405123	2.06856
	SLC25A35	0.967586	2.16871		CD55	-0.687041	2.06841
	GJA1	0.538106	2.16841		SLC39A9	-0.455302	2.06812
	LDLRAD2	1.45915	2.16777		PSG7	-1.48396	2.05978
	ZNF836	0.943406	2.16705		MRTO4	-0.488006	2.05978
	KCND1	0.95864	2.16606		CSRNP2	-0.415253	2.05512
	TSPYL2	0.502579	2.16378		MRPS7	-0.466791	2.05512
	ICA1L	0.774919	2.16102		SEMA3E	-0.560603	2.05512
	SPATA20	0.44926	2.15978		SLC25A15	-0.551715	2.05473
	S100A10	0.693672	2.15852		BEND3	-0.96964	2.04812
	GSN	0.566335	2.15831		TCF3	-0.464564	2.04803
	FN1	0.854694	2.15575		NDC80	-0.733087	2.04775
	IGSF10	1.01436	2.1518		PSRC1	-0.701098	2.04753
	UBE2E3	0.430659	2.14336		CDCA7L	-0.385546	2.04646
	PSD3	0.532898	2.13712		UBA5	-0.402815	2.04159
	UBR4	0.51867	2.13462		CRIM1	-0.574923	2.04159
	STK38	0.34038	2.13186		BUB1B	-0.945998	2.03896
	RAB34	0.343347	2.13014		PACSIN2	-0.369293	2.0356
	F2RL2	0.476363	2.12902		NYNRIN	-0.509598	2.0356
	TOGARAM1	0.512976	2.12791		PPP4R2	-0.430032	2.03345
	YPEL3	0.566514	2.12791		PRPF4	-0.422843	2.03271
	CCND1	0.701237	2.12231		FGF14	-0.728258	2.03271
	CRAT	0.384998	2.11708		FAM111B	-1.25809	2.02852
	DIXDC1	0.381363	2.11485		IFT43	-0.577893	2.0284
	APOL4	1.37073	2.11131		C1GALT1	-0.393275	2.02395
	C9orf16	0.657466	2.10933		SFXN2	-0.771333	2.01951
	GRN	0.542121	2.10891		ROCK2	-0.446281	2.01839
	EYA2	0.56077	2.10467		CENPA	-0.852389	2.01356
	INPP5D	1.36905	2.10467		ITGB8	-0.623854	2.01246
	TRIM52	0.78094	2.10359		MBOAT2	-0.494208	2.00823
	MED12	0.469294	2.1028		ADRA1B	-0.727236	2.00615
	APOL3	0.695949	2.10191		HAS3	-0.93273	2.00615
	DZIP1	0.451918	2.10191		ABHD11	-0.682757	2.00615
	TNFSF10	1.19699	2.09692		HIST1H2BC	-0.974351	2.00157
	CLGN	0.775594	2.09045		NEIL3	-0.724121	1.99737
	CBR3	0.708807	2.08594		GADD45B	-0.615264	1.99606
	FUT8	0.396976	2.08157		EEF1AKMT4	-1.07337	1.99199
	WASHC2C	0.42015	2.07872		TOP2A	-0.793145	1.99135
	PCDHGB2	0.66667	2.07872		UBE2R2	-0.331238	1.9888
	MMRN2	1.40492	2.07777		ZBED4	-0.425565	1.98269
	STX1B	1.26339	2.07687		IL27RA	-0.712044	1.9773
	HBP1	0.495584	2.07572		SYNPO2L	-1.69506	1.97577
	EPS8L2	0.638908	2.07411		STK26	-0.63041	1.97514
	ZNF248	0.63447	2.06864		CCDC77	-0.730553	1.97259
	ABLIM3	0.345337	2.06856		CITED2	-0.442086	1.96735
	DEF8	0.423105	2.06841		FBXO8	-0.496875	1.96735
	FMO2	2.38757	2.05978		AUNIP	-1.25303	1.96502
	LRBA	0.443525	2.05684		ME2	-0.373498	1.964
	TTC28	0.503117	2.05624		LGMN	-0.460898	1.96024
	TMEM100	1.29215	2.05624		PDCL3	-0.53534	1.95963
	MRTFB	0.530033	2.05473		BOP1	-0.495277	1.95508
	FAM219B	0.445781	2.05259		MTBP	-0.937013	1.95143
	CPAMD8	1.30083	2.0517		B4GALT3	-0.453264	1.95117
	CFD	1.41989	2.04883		RCE1	-0.63481	1.95026
	PLXNB1	0.620469	2.0473		CXCL3	-1.37515	1.94768
	RNF20	0.399862	2.04374		POMT2	-0.467344	1.94644
	ZFP64	0.47249	2.04159		CDC20	-0.927016	1.94198
	PFN2	0.43613	2.03896		QSOX2	-0.445764	1.94094
	KAT6B	0.453256	2.03271		PELO	-0.363419	1.9404
	SPSB1	0.543232	2.03271		TRIM14	-0.584341	1.93566
	DHCR7	0.588511	2.02518		IDH2	-0.453098	1.9353
	ACOT12	1.36592	2.02463		ACKR3	-0.707239	1.93246
	FAM229B	0.619699	2.0184		NRG1	-0.491161	1.92685
	MYL6B	0.590246	2.0184		FAM167A	-1.20526	1.92655
	KDM6B	0.598965	2.0184		WDR3	-0.413601	1.92629
	MORF4L1	0.396507	2.01356		LRRC8A	-0.412203	1.92623
	ACAT2	0.57399	2.01246		SMURF2	-0.344019	1.92431
	PLPP1	0.759903	2.01174		SCG2	-0.862603	1.92301
	GHITM	0.443845	2.0089		COG8	-0.58133	1.91802
	PRKCE	0.488902	2.00794		SPRY2	-0.59607	1.91359
	PCDHB14	0.765889	2.0076		MAP1LC3C	-1.52272	1.91359
	HECTD4	0.497915	2.00613		CCNA2	-1.00478	1.91242
	POLB	0.617944	2.00503		ADO	-0.416532	1.90938
	ATF2	0.357646	2.00503		IAH1	-0.41002	1.90938
	LPIN3	0.931086	1.99869		CDCA4	-0.558724	1.9091
	AKAP13	0.514528	1.99606		MEGF6	-0.584079	1.90857
	IGF2BP3	0.63899	1.99606		HIST1H2BG	-1.03967	1.90641
	ISLR	0.690515	1.99405		AMPD2	-0.393252	1.90536
	IKBKB	0.371888	1.99405		ALPK2	-0.560806	1.90536
	PLA2R1	0.549837	1.99273		GOT2	-0.399032	1.90194
	MROH6	0.900403	1.99273		PKDCC	-0.378426	1.90165
	DDR2	0.455412	1.99033		E2F4	-0.376755	1.89887
	CXorf57	1.03188	1.9888		NEGR1	-0.605173	1.89643
	BTG2	0.518629	1.98269		E2F8	-0.964459	1.89515
	DACT3	0.60987	1.98074		MAGOH	-0.469786	1.89455
	TMEM143	0.685901	1.9784		SKP2	-0.492207	1.89393
	MILR1	0.80679	1.9773		ANKRD52	-0.408354	1.89056
	CACNG7	0.718633	1.9773		NDUFAF4	-0.559878	1.89056
	GNS	0.338945	1.97609		HIST1H2AE	-1.7816	1.88835
	PCNX2	0.49774	1.97514		RBM28	-0.541943	1.88688
	SMG1	0.47404	1.97259		TMEM170B	-0.746344	1.88688
	FMO3	2.27974	1.96747		RABGGTB	-0.581308	1.8868
	NEDD4	0.385422	1.96735		SLC39A6	-0.383531	1.88401
	GPR153	0.497317	1.9646		HYAL2	-0.395632	1.87868
	SPTAN1	0.359294	1.96313		ALKBH8	-0.542772	1.87784
	C11orf96	1.24763	1.96257		URB2	-0.528939	1.87301
	ARL10	0.485373	1.95399		SLC25A25	-0.452566	1.87216
	UAP1L1	0.753939	1.95126		MFSD2A	-0.924721	1.87208
	ASPHD2	0.745233	1.95126		C6orf136	-0.60825	1.87179
	LYST	0.576819	1.95063		USP32	-0.362625	1.87146
	RAB8B	0.439576	1.95026		MITF	-0.55663	1.86933
	RBM15B	0.400052	1.94778		ANKRD35	-0.509559	1.86771
	ZFP28	0.540454	1.9407		NF2	-0.399025	1.86616
	KLLN	1.01441	1.93568		GPC3	-1.50026	1.86435
	CSMD2	0.598761	1.93342		OCIAD2	-0.551505	1.8631
	B4GAT1	0.605451	1.93246		RASL11B	-1.35806	1.86207
	MPDZ	0.352889	1.93235		FGF5	-0.962214	1.85692
	ZNF266	0.456286	1.92655		HSPA5	-0.267237	1.85425
	FCGRT	0.754513	1.92623		PES1	-0.373941	1.84956
	DPP4	0.52889	1.92249		LRRC61	-1.48447	1.84348
	WDSUB1	0.542405	1.91823		SNTB1	-0.559662	1.83907
	CCDC24	0.799921	1.91433		PREP	-0.355291	1.83906
	PSG9	0.983627	1.91433		RRP12	-0.429466	1.839
	SLC2A4RG	0.443013	1.91433		LRCH2	-0.587603	1.83777
	RHOQ	0.37197	1.91369		KRAS	-0.382004	1.83741
	HMGCR	0.402541	1.91263		RAMAC	-0.802009	1.83649
	RNF128	0.795851	1.91064		HLX	-0.548692	1.83218
	TRPA1	0.868485	1.90722		USP10	-0.346789	1.83218
	DRAM2	0.481941	1.90718		CALM2	-0.340321	1.83204
	TIA1	0.544632	1.90633		NSUN4	-0.465761	1.83106
	COL4A4	1.0128	1.90536		TMEM178B	-1.3898	1.83106
	GRASP	0.940754	1.90536		DPM2	-0.460205	1.82715
	TTN	0.803001	1.90281		SARM1	-0.60519	1.82501
	MANSC1	0.496369	1.90253		OSR1	-0.629555	1.82026
	MINDY1	0.571456	1.90253		SCARF2	-0.533094	1.81726
	AL365205.1	1.48546	1.90247		RUNX1	-0.450964	1.8143
	RBM41	0.49771	1.90218		TBRG4	-0.394972	1.81239
	MLF1	0.671772	1.90165		PI16	-0.722643	1.80957
	TRIM47	1.07234	1.89908		SLC6A17	-0.956974	1.80852
	ZBTB20	0.912671	1.89515		SERPINB7	-1.30576	1.80578
	NAPRT	0.78427	1.89515		ZNF141	-0.72502	1.80273
	TUSC3	0.369229	1.89515		AGPAT5	-0.55431	1.79987
	BICD2	0.397932	1.89393		NOP16	-0.591586	1.79956
	SLC27A3	0.62643	1.89151		ADRB2	-0.823006	1.79839
	PODN	0.856663	1.89151		YAF2	-0.451945	1.79784
	CLCN6	0.552961	1.89056		DENND4B	-0.373456	1.79499
	RCOR3	0.401129	1.8903		MRPS12	-0.436506	1.79466
	ACKR4	0.487185	1.8903		FRMPD4	-0.597937	1.79416
	LRRC37A3	0.804147	1.88835		ADRA1D	-1.23013	1.79242
	KCNMA1	0.578902	1.88729		LRP5	-0.426164	1.79242
	GPATCH8	0.386963	1.88539		PPRC1	-0.462371	1.79224
	DOK4	0.405791	1.88401		TPMT	-0.492218	1.79184
	CFAP44	1.31908	1.8834		SLC39A10	-0.439904	1.78676
	SMIM14	0.529773	1.87216		PTPN22	-1.66136	1.78615
	GTF2IRD2	0.996371	1.87049		TMEM41B	-0.426046	1.78042
	ITPR2	0.503773	1.86906		PAK4	-0.354387	1.78022
	TTC5	0.454158	1.86756		RTCA	-0.35814	1.7796
	CRYBG3	0.524627	1.86644		RRM1	-0.580888	1.77934
	KCNB1	1.15071	1.86637		IQCJ-SCHIP1	-0.623879	1.77643
	SNX9	0.368399	1.86622		TEAD1	-0.392965	1.77568
	VEGFB	0.693756	1.86558		RNF141	-0.349902	1.77531
	BACE2	0.456771	1.86435		DHODH	-0.560046	1.77531
	PAK3	0.707912	1.86435		HOXC4	-0.885303	1.77479
	RAMP1	0.547835	1.85469		EDEM3	-0.419001	1.77373
	COMMD8	0.402878	1.85425		POLR1B	-0.425079	1.77373
	RBPJ	0.55508	1.85107		GNA12	-0.301659	1.77015
	ATF7	0.422391	1.85107		WNT5A	-0.681263	1.77015
	COA5	0.508486	1.85035		BANF1	-0.376897	1.7671
	CEP70	0.493566	1.84793		PLCL2	-0.466587	1.7592
	DOCK3	1.02151	1.84378		LRRC8B	-1.05482	1.75697
	IRAK4	0.475693	1.84078		INAFM2	-0.462057	1.75658
	MKNK2	0.458709	1.839		SNX11	-0.449021	1.75649
	DCAF17	0.40097	1.83776		PSTPIP1	-0.887054	1.75298
	IQCH	1.0604	1.83741		SPC25	-0.938197	1.75278
	ASCC1	0.397197	1.83735		CCL2	-0.967206	1.75064
	P2RX7	0.751429	1.83649		FOXP4	-0.514095	1.75061
	PPP2CB	0.337434	1.83649		SPCS3	-0.43808	1.75052
	PHACTR1	1.04567	1.83649		KDR	-3.17231	1.74569
	PHF13	0.421662	1.83492		RFC2	-0.593038	1.74558
	CMBL	0.369155	1.83482		COQ2	-0.470007	1.74478
	C19orf12	0.420775	1.83482		FAM86C1	-0.714401	1.74456
	ATM	0.419693	1.83482		FJX1	-0.631064	1.74456
	ATRX	0.433477	1.83346		CLPB	-0.497798	1.73867
	ADAM23	0.456423	1.83218		ALDH5A1	-1.26028	1.73791
	TMEM44	0.594713	1.83218		CCT6A	-0.3641	1.73791
	CARF	0.630777	1.83218		BCL2L13	-0.307619	1.73761
	NTPCR	0.442811	1.83022		PPAT	-0.441945	1.737
	AKAP12	0.594348	1.83011		AMIGO2	-0.615277	1.737
	CCDC40	0.837122	1.82906		C11orf24	-0.395578	1.73161
	NAA40	0.488302	1.82871		BCL2L12	-0.509175	1.73161
	PCYT1A	0.369363	1.82715		E2F2	-1.08863	1.72699
	P4HA2	0.447838	1.82715		IDH3A	-0.38962	1.7265
	MMP11	0.918108	1.82414		PLK1	-0.861496	1.7257
	ALDH2	0.856966	1.82297		ICK	-0.461285	1.7246
	TRAPPC11	0.375182	1.82235		AMD1	-0.316875	1.7228
	SAP30	0.437569	1.82157		GGCT	-0.571369	1.72179
	ATG2B	0.351873	1.81475		NUP35	-0.677944	1.72091
	ATP6V0E2	0.598433	1.81073		CENPQ	-0.849738	1.71714
	TP53I11	0.411353	1.81046		OLR1	-0.926338	1.71714
	ATG16L1	0.398108	1.80957		MCMBP	-0.426322	1.71619
	XPC	0.41841	1.80957		MAD2L1	-0.718615	1.71585
	SLC4A11	0.866472	1.80852		BRD9	-0.331248	1.71444
	IL1B	1.03688	1.80843		LRRC15	-0.740158	1.71427
	FBXO28	0.388219	1.80496		KIFC1	-0.830872	1.71309
	C17orf107	1.07729	1.80388		WNT3	-0.918112	1.71151
	ARMC10	0.419638	1.80273		SHQ1	-0.405611	1.71151
	ITSN2	0.343548	1.80273		SPAG1	-0.773322	1.70965
	H2AFV	0.333322	1.80273		AIG1	-0.408669	1.70912
	SLC29A2	1.12625	1.80132		C8orf58	-0.534682	1.70747
	TRIM66	0.581692	1.80067		TOR2A	-0.554798	1.70444
	C2orf92	1.78043	1.79899		LIG1	-0.652499	1.69705
	ZNF577	0.812451	1.79886		SLC9A7	-0.407344	1.69512
	ADAMTS8	1.31241	1.79466		ARL1	-0.325555	1.69456
	SRPX	0.373325	1.79413		NKRF	-0.484498	1.69377
	MICU1	0.306083	1.79413		RPL26L1	-0.396611	1.69377
	ZNF623	0.38877	1.79413		SS18L2	-0.523972	1.69087
	NOTCH3	0.938346	1.79226		NXN	-0.384055	1.68747
	MBD5	0.431911	1.79208		SLC25A13	-0.474923	1.68416
	TTC3	0.346364	1.79089		CDK1	-0.775329	1.6837
	CALCOCO1	0.504186	1.78964		FLRT3	-0.950561	1.68106
	ADGRL1	0.879765	1.7877		ITGB3BP	-0.577327	1.67899
	FADS2	0.71581	1.78372		SMAD5	-0.3107	1.67669
	GLI3	0.481818	1.7825		PISD	-0.438941	1.67669
	PCDHGB7	0.593894	1.78202		XPO6	-0.324593	1.66773
	NFE2	1.54814	1.78202		ARPC5L	-0.381487	1.66591
	ABHD14B	0.380498	1.78087		LIMK1	-0.338883	1.66408
	NACAD	0.543266	1.77915		IFFO2	-0.485281	1.6617
	ZNF45	0.458269	1.77902		SUCLG1	-0.395913	1.66161
	COL18A1	0.571089	1.77864		GTPBP4	-0.401027	1.66161
	SYNPO	0.630819	1.77347		ASB5	-1.40731	1.65796
	CHD2	0.358698	1.77141		CDT1	-0.908646	1.65782
	PQLC3	0.436066	1.77082		ARL8A	-0.396973	1.65579
	HMGCS1	0.605864	1.76994		TEC	-1.02468	1.65519
	STK32A	1.71348	1.76844		MRPL42	-0.390402	1.65355
	PLA2G12A	0.462442	1.76772		SCAF4	-0.405969	1.6524
	DCHS1	0.491119	1.76162		HSP90B1	-0.352275	1.6524
	MICALL2	0.585727	1.76158		EID3	-1.08863	1.65068
	CACFD1	0.781965	1.75926		FOSB	-2.12282	1.64352
	JRK	0.56847	1.7592		TMEM71	-1.20011	1.64303
	KLHL24	0.572226	1.75123		GLRX2	-0.44773	1.63558
	MIER1	0.359733	1.74792		CDK7	-0.378747	1.63558
	CEP126	0.541131	1.74666		FHOD3	-0.566097	1.63362
	CABLES1	0.549563	1.74558		TUBA1C	-0.49632	1.63255
	CDKN1B	0.432528	1.74426		CYLD	-0.366204	1.63183
	ASAP3	0.527551	1.74412		CENPN	-0.615576	1.62906
	TRPC1	0.471785	1.74234		ARMC8	-0.433195	1.62868
	PITPNA	0.301721	1.73791		FAM98B	-0.432964	1.62868
	C2orf68	0.468897	1.73761		VPS25	-0.454833	1.62856
	MRC2	0.466627	1.737		CSF1	-0.441675	1.62705
	R3HDM2	0.445711	1.73693		EFNA5	-0.601995	1.62705
	NAALADL2	0.509825	1.73626		VKORC1L1	-0.332599	1.62321
	THSD1	0.566949	1.73507		MAN2A1	-0.42869	1.62321
	TMEM219	0.380895	1.73381		KIAA1324	-1.26687	1.62321
	ANXA11	0.43627	1.73381		UTP4	-0.325183	1.62045
	CDON	0.782533	1.73226		EPHB1	-0.99367	1.62045
	FAIM2	0.877708	1.73218		BZW2	-0.47275	1.6192
	RAPGEF3	0.727345	1.7272		C12orf29	-0.417663	1.61838
	PLXNA3	0.351452	1.7272		NTMT1	-0.401076	1.6169
	MINDY2	0.349541	1.72661		CAPN15	-0.361306	1.61364
	HOOK3	0.321796	1.72643		ESM1	-1.28032	1.61364
	RNF38	0.362526	1.72397		PXDC1	-0.460631	1.61226
	YBEY	0.528143	1.72397		MYO15A	-1.21461	1.61193
	KRR1	0.364426	1.72186		MYBBP1A	-0.435967	1.61128
	PRRT3	0.537807	1.72156		CYTL1	-1.62105	1.60662
	WDR81	0.405991	1.71714		NEK2	-0.736587	1.60608
	MMD	0.732147	1.71708		NCAPD3	-0.465152	1.60506
	DNAJB1	0.332761	1.71317		CDCA5	-0.798788	1.60373
	LMNTD2	1.53882	1.70954		ZNF485	-0.942956	1.60116
	PCDHGB1	0.891227	1.70933		RUSC2	-0.403335	1.59863
	RASEF	1.23069	1.7052		KRT81	-1.02183	1.59786
	EEF2K	0.360101	1.70444		POPDC3	-0.591315	1.59739
	PEAK1	0.382578	1.70242		SKA1	-0.929464	1.59684
	TMEM63B	0.431452	1.70213		ACTN1	-0.302178	1.59524
	WIPF1	0.336262	1.69865		ZWINT	-0.715764	1.59523
	KIAA1755	0.527938	1.69865		RAD51AP1	-0.72188	1.59464
	LAMA4	0.448476	1.69732		DDIAS	-0.993208	1.59457
	CCDC68	1.2639	1.69705		VAMP8	-1.09471	1.59163
	HS2ST1	0.406575	1.69322		TWNK	-0.483843	1.58699
	PEX19	0.317319	1.69097		SNX24	-0.41426	1.58554
	OBSCN	0.605749	1.68691		WEE1	-0.310844	1.57908
	RARRES3	1.0013	1.68691		MIS18A	-0.595912	1.57779
	DNAH5	0.604866	1.68652		PLCB4	-0.45982	1.57779
	TNRC6A	0.306173	1.68084		TTC7B	-0.396854	1.57393
	KANSL3	0.311204	1.67669		RFC3	-0.641352	1.57143
	LRMDA	0.731589	1.67349		TPM3	-0.385891	1.57143
	MGMT	0.402676	1.67071		WDR77	-0.426189	1.57101
	ROM1	0.699356	1.66674		NCL	-0.373169	1.56955
	ARID1A	0.440307	1.66591		CNNM2	-0.450035	1.56535
	ADCY8	1.30855	1.66591		C17orf51	-0.388564	1.56272
	CASC4	0.357855	1.66408		CHAF1A	-0.591929	1.56209
	ISOC1	0.390359	1.6617		SHROOM2	-0.770472	1.56128
	ACCS	0.865468	1.66121		HSDL1	-0.362403	1.55957
	ZNF555	0.606722	1.65874		ZNF385D	-0.530928	1.55658
	VAT1	0.408296	1.65871		LOXL2	-0.514917	1.55658
	ZBTB38	0.285976	1.65705		DDX10	-0.491521	1.55413
	TCN2	0.869497	1.65637		GLCE	-0.502636	1.55135
	WDR63	0.712488	1.65536		VTA1	-0.318715	1.54773
	ERAP1	0.342131	1.65486		CLCN2	-0.797326	1.5438
	TOGARAM2	1.39266	1.65486		PRMT1	-0.369318	1.54077
	DISP1	0.602316	1.65318		DUSP10	-0.391067	1.54063
	C21orf91	0.494013	1.6525		PITPNC1	-0.477415	1.54063
	ZNF160	0.368111	1.6525		PANX2	-0.585398	1.54042
	PLAC9	0.422777	1.6525		MINPP1	-0.392213	1.53896
	RHBDF1	0.453592	1.64903		MBLAC2	-0.484167	1.5382
	CHFR	0.448521	1.64352		LAMA1	-0.504084	1.53616
	ZNF585B	0.456673	1.6405		PINK1	-0.352275	1.53585
	ZNF154	0.619168	1.6395		ITPRIP	-0.469529	1.53585
	DRAM1	0.628972	1.6393		LDLRAP1	-0.358186	1.53473
	SPOCK1	0.426261	1.63817		MICU3	-0.572036	1.53442
	ASAP2	0.539771	1.63558		POP7	-0.449733	1.53279
	TMEM35A	0.808131	1.63558		DUSP14	-0.402208	1.53264
	MSMO1	0.522923	1.63526		CRYAB	-0.400553	1.53264
	ADHFE1	0.857997	1.63468		SEMA6A	-1.38553	1.532
	ZCCHC24	0.485978	1.63183		PCDH1	-0.893231	1.53168
	SNTB2	0.390742	1.63166		GJC1	-0.454475	1.53155
	PLPPR3	1.08039	1.63092		GTF2H2	-0.613493	1.52723
	RAB42	0.749285	1.62902		MRPL4	-0.340989	1.52409
	LRIG1	0.557988	1.62819		COG6	-0.337583	1.52245
	MFN2	0.308175	1.62794		KITLG	-0.448347	1.52086
	TCF4	0.385779	1.62794		C3orf52	-0.663092	1.52047
	PBXIP1	0.672009	1.62705		ADAM12	-0.590742	1.51902
	HIRA	0.462362	1.62647		ACTB	-0.466811	1.51848
	COL1A2	0.524317	1.62625		WNK4	-0.711845	1.51677
	TPBG	0.317808	1.62418		UBE2S	-0.49256	1.51677
	BTN2A2	0.483977	1.62321		DAB2	-0.337244	1.51659
	APOBEC3C	0.434701	1.62321		C3orf33	-1.2885	1.51586
	ALCAM	0.363804	1.61904		RGS2	-1.07362	1.51586
	SNN	0.476519	1.6186		NAT14	-0.805648	1.51586
	TRIM33	0.392161	1.6182		TRAP1	-0.420263	1.51457
	SCARA3	0.402564	1.6182		FRMPD3	-0.921976	1.51335
	BTN3A1	0.479865	1.61364		ENTPD6	-0.291477	1.51335
	ZNF420	0.634895	1.61325		DTL	-1.11232	1.51213
	PCGF3	0.435421	1.61298		MPRIP	-0.295723	1.51203
	MTHFR	0.564096	1.60881		KIF23	-0.781272	1.51014
	REV3L	0.354066	1.60536		RAPGEF1	-0.323235	1.50983
	CLEC3B	0.904653	1.60506		TMEM97	-0.532158	1.50793
	IL1RAPL1	1.6239	1.60506		SNRPD1	-0.426297	1.50745
	PAPPA2	1.19992	1.60474		ATP1A2	-1.96634	1.50606
	PCDHGA5	0.739963	1.60434		YARS	-0.280926	1.50452
	CNTN3	0.449254	1.60336		MYC	-0.39953	1.50265
	AHRR	0.409509	1.6033		E2F3	-0.399192	1.49673
	CBX7	0.466755	1.60285		ZPR1	-0.408857	1.49537
	RBL2	0.343648	1.60268		DDX31	-0.427697	1.49425
	RNF213	0.494977	1.60081		SGO1	-0.961048	1.48457
	ABCD4	0.537615	1.60029		FCRLB	-0.710966	1.4806
	DSTYK	0.328682	1.60029		LIMS1	-0.356236	1.47995
	OGT	0.48842	1.59942		HJURP	-0.804678	1.47443
	CEP112	0.562125	1.59926		HPS5	-0.362337	1.47272
	SLC22A23	0.554733	1.59786		PRR22	-1.26247	1.47272
	TBL1X	0.362044	1.59464		PTGES	-0.728555	1.47163
	ARHGAP24	0.432841	1.59464		MDGA1	-0.437583	1.46842
	SMYD4	0.457556	1.59076		TWISTNB	-0.490701	1.4682
	CCDC7	1.02042	1.58825		ARPC5	-0.360676	1.46729
	MISP3	1.03962	1.58798		NT5C3A	-0.402555	1.46684
	GRIP2	1.54468	1.58699		SBSN	-0.801309	1.46599
	POP1	0.370955	1.58554		QDPR	-0.367512	1.46411
	KPNA5	0.596308	1.58131		DENND5A	-0.308822	1.46411
	SERPINF1	0.720125	1.57883		TM2D2	-0.324973	1.46121
	HEXDC	0.696391	1.57851		NME1	-0.444133	1.46117
	EPOP	0.693715	1.57715		ZNF219	-0.614283	1.46088
	MPG	0.408582	1.57698		EMC1	-0.317645	1.46088
	TSC2	0.306777	1.56843		AQP1	-1.12452	1.4562
	SAMD9L	0.381053	1.56596		ZNF341	-0.547408	1.45392
	PCDHGB6	0.774872	1.56584		NDUFAF2	-0.388782	1.45345
	OS9	0.391153	1.56281		DGCR2	-0.312684	1.45137
	CLIC2	0.828867	1.56272		ROR1	-0.473449	1.45062
	SPTLC1	0.340208	1.56209		ELOVL2	-1.57966	1.45033
	COL14A1	0.869598	1.56128		SLC46A1	-0.569595	1.44903
	ZBED3	0.804825	1.56128		CASP3	-0.466898	1.44891
	DR1	0.31678	1.56096		SNRPF	-0.365374	1.44844
	SLC51B	1.07232	1.56057		MT1X	-0.963276	1.44538
	ERG28	0.389531	1.55718		CAMK2D	-0.259187	1.44405
	PLEKHF1	0.860545	1.55417		RRS1	-0.569319	1.44323
	CACNA1H	1.23	1.55403		DENND6A	-0.465712	1.44256
	DIDO1	0.315927	1.55395		AVEN	-0.443205	1.43845
	ADAMTSL3	0.567818	1.55354		ALG3	-0.374011	1.43845
	PRKDC	0.390295	1.5512		GDF7	-2.05306	1.43845
	SHROOM1	0.418067	1.5506		EIF3M	-0.279636	1.43508
	FAM120AOS	0.35784	1.54904		PMEPA1	-0.808456	1.435
	CXCL16	0.647698	1.54904		PPT1	-0.320175	1.435
	NRP1	0.349422	1.54077		TELO2	-0.38218	1.435
	NIPA1	0.406858	1.54063		SLC39A14	-0.328064	1.43499
	TENM3	0.524527	1.53966		KRT34	-2.17223	1.43296
	CASP6	0.441568	1.53966		GNL3	-0.330931	1.43152
	CDH13	1.05489	1.53585		TMEM87B	-0.44417	1.42911
	SPTBN4	0.701215	1.53475		TEX10	-0.391983	1.42855
	JMJD1C	0.341203	1.53392		SLC9A8	-0.396199	1.42826
	EPM2AIP1	0.440016	1.53371		MRPS2	-0.41188	1.42826
	PARP3	0.404631	1.53279		MAGOHB	-0.460205	1.42822
	1-Sep	0.937355	1.53264		FGFR3	-1.05047	1.427
	STARD5	0.708259	1.53264		TEDC2	-0.740946	1.42599
	GFPT2	0.415936	1.532		C12orf73	-0.719387	1.4247
	DPP7	0.465168	1.53155		CNOT6L	-0.437552	1.41829
	SCN1B	0.721185	1.52995		TIMM8A	-0.518599	1.41791
	TMEM14C	0.342428	1.52995		DNAJB11	-0.356825	1.41707
	ZNF862	0.523131	1.52954		TPRKB	-0.502723	1.41546
	ATG4A	0.447851	1.52627		KLHL2	-0.37629	1.41522
	SALL2	0.492389	1.52619		TMEM216	-0.489484	1.41514
	DBNDD1	0.77648	1.52413		CLSPN	-1.01679	1.41513
	HIC1	0.446762	1.52268		HIF1A	-0.420758	1.41465
	BNC1	0.525311	1.52047		MT1E	-0.754376	1.41369
	TRAFD1	0.588562	1.51938		ANKRD6	-0.560631	1.4121
	LRIG2	0.464626	1.51677		PODXL2	-0.738718	1.41184
	PAQR6	1.91743	1.51659		SINHCAF	-0.475394	1.41164
	PLEKHA8	0.387258	1.51641		FYN	-0.471568	1.41144
	PHF12	0.332488	1.51641		HACE1	-0.438752	1.41081
	CRABP2	0.546307	1.51335		NOM1	-0.353064	1.41037
	EMC3	0.324057	1.51117		PAK2	-0.382192	1.40942
	HOXB4	0.542286	1.50983		SPRTN	-0.42015	1.40891
	NHLRC3	0.533332	1.50983		GFRA1	-0.83503	1.40828
	RUFY1	0.383397	1.50959		PAQR5	-0.497727	1.4069
	C11orf71	0.893197	1.50956		FEN1	-0.691378	1.40674
	C8orf44	0.959057	1.50775		ST3GAL3	-1.13296	1.40674
	H6PD	0.399941	1.50606		NPLOC4	-0.296789	1.40637
	ZNF229	0.426943	1.50237		APBB1IP	-0.483423	1.40568
	TMEM59L	0.536516	1.50218		GK	-0.733691	1.40351
	STEAP3	0.408803	1.49972		KLHL33	-1.13466	1.40351
	ATG14	0.436269	1.49907		RPS6KA4	-0.349349	1.39984
	SLC25A12	0.437764	1.4972		KIF2C	-0.722217	1.39956
	BAZ2B	0.461332	1.49527		NOL9	-0.45895	1.39834
	SETBP1	0.581878	1.49098		CSGALNACT1	-1.0431	1.39753
	TSPYL1	0.325407	1.49004		KPNA6	-0.36581	1.39753
	NEIL1	0.838945	1.48939		MCM10	-1.09442	1.39752
	SYT11	0.380261	1.48759		CCNF	-0.527576	1.39658
	VPS13A	0.368078	1.48759		DCUN1D5	-0.313901	1.39598
	DDX17	0.33264	1.48559		NOCT	-0.628011	1.39598
	SLC7A8	0.699006	1.48479		PA2G4	-0.504816	1.39577
	PTPN4	0.418995	1.48333		SIRPB1	-1.14351	1.39434
	FBXO25	0.39323	1.48296		NOP14	-0.326267	1.39269
	CPA6	0.803193	1.47543		SKA3	-0.699548	1.39028
	ACOX1	0.325679	1.47443		GLI2	-0.429136	1.39016
	KHDC4	0.473034	1.47385		PARP1	-0.323885	1.38981
	DTNA	0.699456	1.47351		RNGTT	-0.40006	1.38278
	HEATR5B	0.393653	1.47272		DAPK1	-0.397643	1.3789
	ZNF106	0.510971	1.47272		LYL1	-1.21095	1.37774
	LRP6	0.385697	1.47272		UBE2C	-0.682442	1.37762
	MAGED4B	0.964026	1.47174		NDUFB10	-0.355812	1.3752
	OSCAR	0.874465	1.47163		EDNRA	-0.659371	1.37448
	CARD16	0.522306	1.46926		TAF4B	-0.679881	1.36813
	EPC2	0.407045	1.46894		ZNHIT6	-0.353309	1.36759
	HR	0.499474	1.46894		GRIA1	-1.00335	1.36617
	CD81	0.400345	1.46894		PFKP	-0.276533	1.3638
	ARHGAP44	0.660964	1.46831		C1orf52	-0.417175	1.3638
	RNASEL	0.434273	1.46684		TRIM55	-1.0173	1.36307
	DIAPH2	0.414473	1.46684		EIF4E	-0.356065	1.36237
	TRIM46	0.5762	1.46684		KMT5A	-0.277429	1.36068
	TNS2	0.401292	1.46684		SSB	-0.352728	1.36037
	LMLN2	1.1728	1.46684		PIK3C2A	-0.349052	1.35997
	SYNE1	0.41684	1.46599		C9orf40	-0.508903	1.35962
	ZEB2	0.289949	1.46599		PRKG2	-0.952422	1.35872
	TULP3	0.284733	1.46453		HSP90AB1	-0.265785	1.35872
	RNF10	0.274563	1.46411		SSR1	-0.294693	1.35827
	CCDC127	0.350374	1.46411		LMNB2	-0.387441	1.35809
	PRKG1	0.576428	1.46411		PRRX2	-0.518032	1.35809
	MTMR11	0.557794	1.46411		ABHD17C	-0.319134	1.35677
	NTAN1	0.36191	1.46351		TIMM10	-0.487028	1.35227
	HSD11B1L	0.751254	1.46351		PUS7	-0.463585	1.34522
	CTNS	0.463512	1.46281		DCAF1	-0.358187	1.34231
	ZNF497	0.828095	1.46121		CCND3	-0.519858	1.34081
	SLC6A9	0.850924	1.46117		LRRC2	-0.440071	1.33495
	ITPKB	0.764335	1.46088		RMI1	-0.507144	1.33469
	SPACA9	0.546477	1.46088		HSPD1	-0.387745	1.33321
	SPIN3	0.51771	1.46013		TXNL4A	-0.387075	1.33084
	TNRC6B	0.438694	1.45863		TREX2	-1.4603	1.33068
	FAXDC2	0.721632	1.4562		AC091057.6	-1.03558	1.3294
	MGST3	0.325544	1.45525		RGCC	-0.660055	1.3294
	SUPT6H	0.279343	1.45523		ATG4D	-0.456601	1.32758
	ZDHHC1	0.500136	1.45137		GBGT1	-0.698876	1.32638
	TRIM25	0.322344	1.45062		SNRPB2	-0.390188	1.32594
	KLF8	0.646545	1.44994		IER3IP1	-0.446002	1.32527
	CHD9	0.355715	1.44936		CD274	-0.578062	1.32513
	MAP3K9	1.02957	1.44876		USP13	-0.494615	1.3237
	MAPK3	0.320116	1.44781		XRCC4	-0.548858	1.32027
	MYO5A	0.383671	1.44432		ACTG1	-0.324082	1.31969
	PTP4A3	0.828386	1.44374		CNKSR3	-0.34395	1.31727
	BCAS3	0.397089	1.44325		KIF18B	-0.815675	1.31516
	HCAR1	1.22834	1.44298		FBXO33	-0.415555	1.31452
	PANK1	0.531053	1.44268		RPL7L1	-0.286787	1.31364
	DCLRE1A	0.558732	1.43955		SAMD4A	-0.337426	1.31358
	ZNF264	0.426678	1.43845		SMIM30	-0.403608	1.31186
	TFDP2	0.370641	1.43843		ZNF423	-1.06684	1.30941
	C1S	0.707564	1.43549		BRIX1	-0.541972	1.30859
	RSRC1	0.411232	1.43546		HDAC2	-0.299453	1.3084
	AES	0.453184	1.43508		CNN2	-0.298438	1.30565
	KIZ	0.511646	1.435		KIF14	-0.807513	1.30492
	MSX2	0.727106	1.435		EIF4E3	-0.447304	1.30364
	PHKG2	0.478666	1.43484		CRISPLD2	-0.774083	1.30335
	NUCB2	0.358762	1.43484		MT-CO2	-0.849242	1.2966
	CEP295	0.482187	1.4343		MMP10	-1.89675	1.29659
	MID1	0.360449	1.43343		CABLES2	-0.494815	1.29329
	DEAF1	0.520525	1.43296		REEP5	-0.294225	1.29329
	CCDC153	1.20142	1.43296		STARD7	-0.271794	1.29258
	B3GALT4	0.814211	1.43294		RRP7A	-0.315936	1.29215
	AGL	0.388715	1.43256		PFAS	-0.512468	1.29087
	ZNF616	0.445613	1.43256		ZNF281	-0.436652	1.29083
	SLC35C2	0.348375	1.43152		MYPN	-0.839645	1.29035
	AK9	0.780164	1.42855		KLHL11	-0.619926	1.29003
	RND2	1.0477	1.42826		SMAD7	-0.563371	1.28638
	MAP3K12	0.513418	1.42822		FZD8	-0.729654	1.28532
	FBLIM1	0.387468	1.42694		DOT1L	-0.493677	1.28361
	EDRF1	0.41951	1.42599		RASGEF1A	-0.734302	1.27998
	BTN3A3	0.426571	1.4256		MPP2	-0.510138	1.27906
	FAM89B	0.675432	1.42555		BRMS1	-0.332685	1.27906
	GAA	0.592037	1.42334		ZBTB5	-0.417281	1.27906
	PRSS27	1.12495	1.41852		MYOZ3	-0.798953	1.27906
	CIC	0.374293	1.41734		PDPK1	-0.307002	1.279
	NLGN2	0.374147	1.41641		CISH	-0.816131	1.279
	PPP2R5A	0.331199	1.41582		FZD2	-0.319802	1.27847
	ASPN	0.922394	1.41522		TNFRSF10D	-0.404084	1.27841
	PIK3IP1	0.692083	1.41404		ABCD1	-0.363816	1.2784
	ZNF236	0.4156	1.41359		KIF15	-0.702758	1.2784
	C11orf95	0.445875	1.4133		RRM2	-0.876071	1.2784
	C20orf96	0.58864	1.4121		GXYLT1	-0.367736	1.27724
	FNDC11	0.998718	1.4121		ZNF280D	-0.417809	1.27724
	RBCK1	0.324969	1.41184		GGACT	-0.59258	1.2772
	MIEF2	0.491918	1.4115		GAB1	-0.423003	1.27683
	GON4L	0.352642	1.4099		SEC61G	-0.332917	1.27456
	HPS1	0.36299	1.40942		ISPD	-0.722152	1.2744
	PNRC1	0.404656	1.40942		LRP12	-0.338347	1.274
	KAT2B	0.344592	1.4094		AEN	-0.340696	1.27254
	NOV	0.492275	1.40843		RAB3A	-0.470123	1.27254
	PCDHGA11	0.400719	1.40843		SH3RF1	-0.460996	1.27172
	NUMBL	0.429865	1.40749		MASTL	-0.588322	1.27027
	MAP4K2	0.38133	1.40674		ZNF239	-0.512174	1.2688
	GJA3	0.474961	1.40674		CDC7	-0.572442	1.26847
	ACOX2	0.394025	1.40674		MDC1	-0.451702	1.26641
	MATN2	0.576472	1.40637		RNF126	-0.367655	1.2652
	LRPAP1	0.332699	1.40574		TMPPE	-0.665433	1.2652
	SLC10A6	1.42091	1.40505		SMIM7	-0.383134	1.26439
	EFL1	0.352012	1.40497		SEMA5A	-0.41144	1.26426
	KAT7	0.371018	1.40483		DFFA	-0.305785	1.26376
	ZSCAN18	0.411617	1.40351		TRIM28	-0.292753	1.2616
	PITPNM2	0.362552	1.40292		MAP3K1	-0.434849	1.25913
	TNFRSF19	0.382455	1.40292		CDKL5	-0.480518	1.25907
	GPX3	0.806062	1.40291		CCT2	-0.291629	1.25901
	PARP9	0.41527	1.40252		SLC35C1	-0.333725	1.25861
	USP3	0.422016	1.39753		GPN3	-0.512662	1.25682
	EVA1C	0.496268	1.39753		SLC7A5	-0.658826	1.2553
	ZNF575	0.813066	1.39753		SERPINE2	-0.501815	1.25497
	MAPKAP1	0.30101	1.39598		ADA2	-0.296425	1.25456
	NR3C2	0.642607	1.39435		SWAP70	-0.255287	1.2539
	SULF2	1.03581	1.39371		LASP1	-0.269069	1.25313
	LRRC75B	0.561468	1.39236		CPPED1	-0.314505	1.25227
	LMF2	0.301933	1.39125		NAF1	-0.459805	1.25144
	LYSMD4	0.55262	1.39028		MCM7	-0.504788	1.25041
	RNMT	0.335833	1.39016		FBXO45	-0.356735	1.24781
	PLCE1	0.371982	1.39016		HIST1H2BJ	-0.835321	1.24693
	LAMB2	0.496693	1.39016		ANXA5	-0.341621	1.24567
	MLLT11	0.373082	1.39016		ATF3	-0.559302	1.24507
	ATP9A	0.370673	1.38994		MRPS35	-0.310834	1.2431
	COL15A1	0.568614	1.38948		GNB5	-0.393704	1.2431
	IFNGR2	0.359545	1.38845		SASS6	-0.593183	1.24183
	AC114490.3	1.27904	1.38845		ERICH5	-0.921428	1.24092
	CROT	0.504101	1.38835		MRPS18A	-0.52566	1.23896
	ALDH7A1	0.379258	1.38749		RTL3	-0.778206	1.23896
	CCDC146	0.972091	1.38638		DPF1	-0.710798	1.23799
	HSPA4L	0.448702	1.38278		LRPPRC	-0.253927	1.23696
	SP1	0.322035	1.38141		NDFIP2	-0.385106	1.23609
	SLC29A4	0.525799	1.37923		LRFN3	-0.459668	1.23468
	SFMBT2	0.753783	1.37923		NRIP1	-0.334747	1.23343
	HUWE1	0.472189	1.3791		TTLL12	-0.402244	1.23185
	FAM214A	0.38922	1.3791		TMEM192	-0.328907	1.23182
	WDR11	0.261276	1.37774		APIP	-0.353755	1.22953
	ZNFX1	0.345405	1.3747		SLC28A3	-0.99495	1.22754
	SLC30A7	0.361117	1.37457		FAM104B	-0.462727	1.22747
	RHBDD2	0.360927	1.37457		STK40	-0.342158	1.22669
	DCAF11	0.380617	1.37453		KCTD12	-0.472704	1.22536
	PHOSPHO2	1.07049	1.37404		GATA2	-0.454987	1.22492
	ANKRD37	0.661827	1.37404		DCLRE1B	-0.482629	1.22466
	VPS11	0.370126	1.37297		SLC38A5	-0.339382	1.22398
	AREL1	0.316176	1.37113		GLYCTK	-0.542012	1.22264
	SLC1A7	0.829727	1.36993		PTX3	-0.895393	1.22147
	XRN1	0.344268	1.36897		RPS6KA6	-0.440703	1.22115
	IQGAP2	0.75837	1.36873		SOCS3	-0.399572	1.2208
	HOXA3	0.524595	1.36813		ATP6V1B2	-0.290084	1.21885
	GALNT12	0.828999	1.36676		GDNF	-0.713708	1.21856
	PLCD4	0.686439	1.36624		PYCR2	-0.37723	1.21797
	PARD6G	0.655183	1.36617		HNRNPAB	-0.302379	1.21777
	GUCY1B1	0.852037	1.365		GRWD1	-0.381918	1.21772
	ACACA	0.366423	1.36407		GAS6	-0.376753	1.21658
	LRTOMT	0.708118	1.3638		ITPR1	-0.535911	1.21627
	KLHL36	0.297811	1.36347		LIMA1	-0.337081	1.21609
	ADD3	0.361199	1.3633		ACTN4	-0.278484	1.2149
	FOXQ1	0.810521	1.36251		DNAJB14	-0.327612	1.21419
	NME7	0.410554	1.36119		ITGB3	-0.725922	1.21278
	ANGEL1	0.432086	1.35872		KCNAB1	-0.867641	1.21197
	CTDNEP1	0.302128	1.35852		CACNB2	-1.01715	1.21143
	RAB40B	0.481912	1.35844		FOS	-2.0256	1.21139
	PRR14	0.359179	1.35809		TRIM5	-0.297333	1.21051
	PDGFRA	0.38814	1.35688		NEURL1	-1.37063	1.20939
	EHMT2	0.396456	1.35677		ZDHHC17	-0.360438	1.2085
	EBF1	0.628341	1.35677		SZRD1	-0.255987	1.2085
	GAS7	0.710206	1.3556		DAP3	-0.275265	1.2085
	TNK1	0.711016	1.3556		SIGMAR1	-0.320929	1.2085
	CACNA1G	1.15189	1.3556		EMP1	-0.323443	1.20653
	CCDC74A	0.481977	1.35087		PBRM1	-0.301641	1.20643
	C16orf74	0.500523	1.34865		NOL11	-0.360938	1.20471
	CCDC158	0.980922	1.34791		EYA3	-0.320351	1.20371
	ZNF658	0.643594	1.34764		PFKFB3	-0.435453	1.20069
	DDX24	0.302465	1.34598		YWHAH	-0.278255	1.20052
	PKD1	0.454573	1.34522		PNO1	-0.406835	1.19992
	SEC16A	0.328874	1.34522		OGFOD1	-0.278506	1.19841
	WDR60	0.418861	1.34391		GTSE1	-0.658427	1.19639
	PTPRS	0.372459	1.34302		SMPD3	-1.03066	1.19592
	RRAGC	0.376552	1.34245		BLM	-1.07569	1.19519
	NUDCD3	0.286194	1.34231		ATOH8	-0.633471	1.19392
	HOMER3	0.320122	1.34181		BMPR1B	-0.673419	1.19362
	ZMIZ1	0.326183	1.34114		SLC5A6	-0.392912	1.19157
	NPEPPS	0.316845	1.34114		TUBB4B	-0.364057	1.19142
	GRK4	0.557008	1.34114		KIF21A	-0.646939	1.19072
	PIDD1	0.495989	1.34081		MTCH1	-0.394755	1.19064
	CEP104	0.335278	1.34081		OSBPL11	-0.352877	1.19008
	APPL1	0.300751	1.33814		TIAM1	-1.35919	1.18974
	ZHX2	0.564574	1.33574		RBFA	-0.404232	1.18974
	PARD6A	1.2962	1.33321		CGAS	-0.640309	1.18969
	LACC1	0.380471	1.33321		TSPAN33	-0.950432	1.18915
	KDM1B	0.442378	1.33305		GAR1	-0.365058	1.18728
	TIMP2	0.364246	1.33157		PIGZ	-0.501645	1.18557
	INPP5B	0.330593	1.33073		OXSR1	-0.38165	1.18397
	CERCAM	0.423255	1.3294		RGMB	-0.308653	1.18178
	IDI1	0.459224	1.3294		LSM14A	-0.26516	1.18034
	BCL6	0.49767	1.32914		C18orf25	-0.382434	1.18034
	GPR89A	0.523519	1.3269		IFRD2	-0.304851	1.18018
	MLLT3	0.385873	1.3252		GRIN2D	-0.791886	1.17999
	PLXNB2	0.301726	1.32513		RBM18	-0.328344	1.17951
	RNF44	0.358063	1.32446		CNST	-0.381257	1.17874
	MCOLN1	0.511569	1.32151		DHFR	-0.639557	1.17603
	TSHZ3	0.387004	1.32151		PLPPR4	-0.760816	1.17496
	SLC1A3	1.25197	1.31753		EBF3	-0.812254	1.17404
	NTNG2	0.698618	1.31749		TNFAIP1	-0.320341	1.17308
	PTGER2	0.536357	1.31738		GCDH	-0.370732	1.1724
	PHF20	0.278218	1.31482		PDE4D	-0.860879	1.17195
	PHLDA1	0.352842	1.31452		ARRB1	-0.573921	1.17084
	POU2F1	0.478663	1.31333		XDH	-0.746509	1.16758
	DNAJC5	0.354805	1.31198		LTV1	-0.449506	1.16694
	ACTR2	0.339856	1.31114		RAG1	-1.20366	1.16675
	ZNF425	0.559224	1.30786		COA6	-0.551321	1.16548
	STIM2	0.270817	1.30669		TIPIN	-0.469401	1.16485
	ALOX12	0.891627	1.30646		ACSL5	-0.631262	1.16416
	ARHGEF3	0.467747	1.30642		ZNF628	-0.415361	1.16412
	ZNF431	0.510101	1.30565		FOXM1	-0.603852	1.16412
	SH3D19	0.416739	1.30565		FASTKD5	-0.397177	1.1641
	SMARCD2	0.273481	1.30565		HIST4H4	-1.03858	1.1639
	BMP1	0.45676	1.30478		KIF11	-0.706322	1.16386
	RBM33	0.330045	1.30335		C9orf64	-0.373362	1.16328
	CDK5RAP2	0.291312	1.30058		FAM107B	-0.440303	1.16255
	BACE1	0.300536	1.29945		VPS26B	-0.281838	1.16125
	CTSB	0.292002	1.29925		SNX13	-0.297235	1.16055
	ZNF516	0.344338	1.29925		ELOVL1	-0.262662	1.16002
	MORC4	0.285068	1.29907		LOXL3	-0.395673	1.15813
	BORCS5	0.46804	1.29907		DCAKD	-0.325215	1.15726
	FAM129B	0.300224	1.29831		BHMT2	-0.481954	1.15726
	LAMB1	0.437492	1.29792		SUSD1	-0.298395	1.15726
	KMT2E	0.305623	1.2973		TSR1	-0.275168	1.15383
	SPATS2L	0.243587	1.29655		ANKRD65	-0.914802	1.15072
	ASB7	0.33133	1.29623		LZTS1	-0.644434	1.15072
	TMCC1	0.338313	1.2959		SCN8A	-0.412063	1.14974
	CABCOCO1	0.862405	1.29561		OLFM1	-0.400804	1.14875
	ITM2C	0.53304	1.29535		NETO2	-0.696628	1.14875
	UBE2E1	0.331563	1.29215		TFAP2A	-0.525001	1.14768
	IMPA1	0.445738	1.29003		UTP15	-0.394311	1.14758
	EXOC6B	0.288088	1.29003		P4HA3	-0.75661	1.14668
	IRF1	0.559663	1.28924		PPFIBP2	-0.391959	1.14371
	RETSAT	0.348168	1.28888		DDX11	-0.584838	1.14343
	ASPA	0.771257	1.28838		LDHA	-0.40225	1.14227
	PAF1	0.299793	1.28819		IL13RA1	-0.30386	1.14129
	MYO6	0.330459	1.28574		PBK	-0.760574	1.14094
	MIA3	0.272149	1.28574		GINM1	-0.316295	1.13728
	APCDD1	0.856461	1.28386		CKAP4	-0.297769	1.1353
	NFX1	0.290295	1.28361		HUS1	-0.383774	1.13375
	KMT2A	0.460261	1.28303		UCHL5	-0.368353	1.13355
	XRRA1	0.378712	1.2828		AATF	-0.280275	1.13355
	FANK1	0.731121	1.2828		GSTO2	-0.451062	1.13311
	PER2	0.583437	1.2828		POC1A	-0.572168	1.13306
	BMP2	0.885793	1.28083		CCT5	-0.405014	1.13028
	SMARCA2	0.390589	1.28027		SCAMP5	-0.396662	1.13024
	USP24	0.329757	1.27987		CHSY1	-0.372345	1.12861
	UQCC1	0.39693	1.27906		LRRN1	-1.20693	1.12743
	MTERF4	0.363879	1.27906		HSD17B6	-0.978275	1.12689
	ADGRL4	0.421512	1.27906		PAPSS2	-0.242848	1.12689
	TRPC3	0.940297	1.2786		PLAGL1	-0.321195	1.1256
	OSGIN2	0.405637	1.2786		CBLB	-0.357268	1.12487
	PHETA1	0.460131	1.2786		TMPO	-0.52761	1.12457
	TNFSF13	0.746176	1.27847		EMC6	-0.704654	1.12457
	STARD10	0.949761	1.2784		NECTIN2	-0.278817	1.12081
	CCDC106	0.501413	1.27828		WWC3	-0.349545	1.11928
	MED1	0.367355	1.27828		CEP97	-0.494603	1.11868
	LDLR	0.397677	1.27766		TTF2	-0.411459	1.11867
	PTGER1	0.734087	1.27736		RRP8	-0.336807	1.11775
	IQCG	0.516046	1.2761		MTFR2	-0.631613	1.11765
	EVC2	0.398356	1.2761		BORA	-0.601274	1.11729
	PHTF1	0.306929	1.27591		PDHB	-0.280112	1.11715
	LAMP1	0.303223	1.2741		CDCA8	-0.72231	1.11689
	C19orf25	0.362391	1.27254		MRPL24	-0.297936	1.11189
	RNF14	0.412251	1.26879		CXCL5	-1.52526	1.1117
	WDR5B	0.479063	1.26474		PAK1IP1	-0.482444	1.11001
	TNFSF13B	0.836259	1.26439		ZSWIM6	-0.33844	1.1095
	ZNF500	0.451464	1.26426		PPM1G	-0.268557	1.10915
	ZNF561	0.312976	1.26376		CLIC3	-0.4378	1.109
	TC2N	0.82887	1.26135		MAPK13	-0.474169	1.10782
	ZNF83	0.572862	1.26053		CTIF	-0.288605	1.10765
	CRYZ	0.376124	1.2605		KIF6	-1.4893	1.10744
	CDK19	0.370764	1.25829		LACTB	-0.278236	1.10626
	SCARA5	1.45889	1.25682		MCM2	-0.608504	1.10615
	EPB41L2	0.315219	1.2553		DTYMK	-0.361922	1.10582
	UBXN7	0.314202	1.25497		CHST11	-0.574013	1.10553
	SMARCC2	0.265384	1.2541		NSUN2	-0.320007	1.10264
	HSPA6	1.08147	1.25398		KSR1	-0.60319	1.10119
	FNBP1L	0.340234	1.2534		AMMECR1L	-0.294698	1.10045
	TNFRSF25	1.02895	1.25336		ZNF215	-0.511899	1.09686
	NGRN	0.361696	1.25336		GOLIM4	-0.257484	1.09686
	VTI1A	0.332087	1.25336		LMNB1	-0.724669	1.09686
	DBP	0.798883	1.25336		TTK	-0.72654	1.09686
	BMP4	0.659053	1.25267		MT-CYB	-0.801282	1.0967
	ERCC5	0.55123	1.25189		RASAL2	-0.312169	1.0941
	KCNG2	0.87136	1.25189		PLOD2	-0.543467	1.09379
	NEDD4L	0.384596	1.25066		WNT2B	-0.645178	1.09371
	DMRTA2	0.612621	1.24709		OXCT1	-0.332655	1.09175
	ZNF771	0.442409	1.24702		AGK	-0.333934	1.09129
	INPP5J	1.18318	1.24693		NCAPG2	-0.482921	1.09129
	STAM	0.343771	1.24693		LLPH	-0.329476	1.09122
	NKD2	0.933719	1.24693		MRPL13	-0.301055	1.09109
	RNH1	0.327774	1.24574		JADE3	-0.367782	1.09085
	SLC38A9	0.396298	1.24541		LYRM2	-0.295766	1.09004
	LRP1	0.605146	1.24541		CASKIN2	-0.313531	1.08748
	CLDN15	0.585312	1.24342		POLR3K	-0.482327	1.08748
	H3F3B	0.283363	1.24183		BARD1	-0.556116	1.0839
	PRKD2	0.291476	1.24073		RTL9	-1.05279	1.08313
	SPTBN5	0.949808	1.24065		STAT1	-0.305099	1.08288
	VASH1	0.514809	1.24016		NCLN	-0.342233	1.08185
	NIPBL	0.321294	1.23886		LPAR3	-0.686841	1.0781
	WTIP	0.370058	1.23623		LMO7	-0.448849	1.07711
	ZNF16	0.510303	1.23529		MOCS1	-0.316723	1.07429
	STAG3	0.770114	1.23422		IER3	-0.365905	1.07384
	COQ8A	0.443807	1.23369		DONSON	-0.388093	1.0734
	ETV1	0.53208	1.23347		RAI14	-0.333948	1.0705
	SETX	0.316471	1.23185		SYN1	-0.65222	1.0705
	DNALI1	0.458269	1.22889		CEBPG	-0.351232	1.0705
	HEPH	0.459559	1.22874		AP1AR	-0.327095	1.0687
	ERC1	0.337849	1.22874		FGD1	-0.284394	1.06785
	PDGFC	0.366161	1.22754		EPB41L1	-0.248987	1.06785
	TMEM248	0.300191	1.22492		GGA3	-0.2889	1.06668
	LPCAT3	0.483106	1.22466		NOSTRIN	-0.95841	1.06652
	GJC2	0.700279	1.22466		ID3	-1.11897	1.06652
	WAC	0.23639	1.22438		TAF1A	-0.43533	1.06652
	ZC3H3	0.371831	1.22261		CCDC138	-0.576873	1.06536
	C4orf3	0.38695	1.22225		ACSL1	-0.242277	1.06347
	MAP3K3	0.318338	1.22104		TTLL4	-0.386927	1.06207
	PARP6	0.459981	1.22079		WDR4	-0.405107	1.0617
	MICAL1	0.407794	1.22079		H2AFZ	-0.382819	1.0617
	CACNA2D1	0.324385	1.21777		FDX1	-0.334783	1.05934
	CAVIN4	0.681858	1.21727		MYO1F	-0.821835	1.05562
	DNAJC10	0.255602	1.21716		KAZN	-0.346148	1.05539
	CERS1	1.13073	1.21419		BLOC1S2	-0.298819	1.05476
	NIPAL2	0.394603	1.21399		MT-ND2	-0.784044	1.05473
	SMARCAL1	0.307123	1.213		DHPS	-1.24145	1.05351
	DDAH2	0.53744	1.21225		KIF3B	-0.25541	1.05336
	GGT1	0.804341	1.21139		CRYBG1	-0.400697	1.05313
	NR1D1	0.426318	1.21002		MT-CO1	-0.739602	1.05181
	KIF1B	0.32027	1.21002		APOBEC3B	-0.659	1.05049
	ARMCX3	0.397232	1.20924		RPL17	-0.425902	1.04877
	TMEM25	0.441731	1.20653		HMMR	-0.651666	1.04838
	PKN1	0.379992	1.20629		NADK2	-0.298442	1.04762
	ZNF707	0.511054	1.20283		COL4A2	-0.347269	1.04742
	FNBP1	0.289192	1.20228		FAM83D	-0.53585	1.04728
	CSNK1G1	0.338141	1.20179		FAM83G	-0.401448	1.04649
	CHST15	0.497383	1.20166		PDE8B	-0.785677	1.0453
	KCNT2	0.638674	1.20017		TLR4	-0.387002	1.04378
	UTRN	0.373115	1.19992		TTC21B	-0.374524	1.04371
	ETS2	0.413993	1.19908		FOXO3	-0.278211	1.04354
	DNHD1	0.64033	1.19891		RRP15	-0.412838	1.04338
	PDE4DIP	0.373589	1.19841		ZNF43	-0.487508	1.04276
	CUTA	0.280471	1.19759		POSTN	-0.358912	1.04171
	PARD3	0.306471	1.19519		ZNF100	-0.589627	1.04149
	PIP5KL1	0.805877	1.19465		SLC38A11	-1.25268	1.04007
	ABCC4	0.363565	1.19412		GSTO1	-0.256278	1.0383
	DHRS13	0.633556	1.19412		TBCA	-0.3721	1.03806
	UBAC1	0.308509	1.19361		IL11	-0.833825	1.03599
	ZNF302	0.435852	1.19258		STBD1	-0.514174	1.03508
	ALPK1	0.367195	1.19253		CHCHD10	-0.534214	1.03492
	SLC6A6	0.463358	1.19253		BUB1	-0.634466	1.03463
	PLCB1	0.399615	1.19181		DDX19A	-0.331537	1.03224
	TYW1B	0.911099	1.19157		CKAP2L	-0.718313	1.03059
	IP6K2	0.336898	1.18974		SPTLC2	-0.283614	1.03031
	MAN2B1	0.43168	1.18969		WDR76	-0.552377	1.02948
	MRPS27	0.32367	1.18969		NR4A1	-0.5075	1.02898
	ZNF554	0.574644	1.18969		DUSP23	-0.42026	1.02696
	EIF1B	0.279971	1.18915		FOSL1	-0.635047	1.02675
	GYPC	0.425687	1.18728		TMSB15A	-0.774667	1.02668
	MTRF1L	0.410203	1.18722		GEMIN5	-0.410617	1.02647
	GFOD2	0.324755	1.18577		IRX2	-0.57144	1.02647
	CDNF	0.832981	1.1838		MRPL54	-0.320211	1.02508
	DYRK1B	0.429248	1.18286		SNRPB	-0.331972	1.02406
	CRTC1	0.37589	1.18182		PPCDC	-0.567333	1.02406
	MED9	0.396654	1.1799		JAK3	-0.672478	1.01924
	DTNBP1	0.447232	1.17951		MAIP1	-0.39232	1.01769
	HDAC9	0.445419	1.17945		TMEM131L	-0.317769	1.01595
	RAD51C	0.384965	1.17885		FAM222A	-1.01518	1.01477
	ZER1	0.267115	1.17505		GPR3	-0.96262	1.01422
	CPT1C	0.41638	1.17272		SOCS7	-0.344742	1.01402
	ADAM10	0.269612	1.17195		H2AFX	-0.452441	1.01375
	CDKN1C	0.753139	1.17154		NDUFAF3	-0.278157	1.01218
	ZC3H12A	0.433372	1.16871		MSTN	-0.723568	1.01205
	A2M	1.27563	1.16871		METTL1	-0.397795	1.01205
	ABHD2	0.33424	1.16757		TMEM171	-0.576817	1.00869
	FAM118B	0.34792	1.16694		LETM1	-0.287449	1.00822
	NCKIPSD	0.365309	1.16599		RRP1	-0.345436	1.00787
	RASL10B	0.553244	1.16387		NNMT	-0.442432	1.00711
	ZNF70	0.41377	1.16309		MICALL1	-0.332364	1.00587
	LDB2	0.42865	1.16309		MMP24	-0.664275	1.0044
	ADH1B	1.25755	1.16309		LRCH1	-0.294776	1.00384
	CFAP97	0.306992	1.16255		DUSP2	-1.0271	1.00351
	AGTR1	0.817163	1.16234		SEC11C	-0.403289	1.00342
	UHMK1	0.342284	1.16218		TCF21	-0.459704	1.00224
	POMK	0.660723	1.16125		NUS1	-0.270712	1.00205
	CLEC2D	1.00449	1.16125		CCDC22	-0.343424	1.00197
	LRRC8D	0.299693	1.16084		RRP9	-0.39439	1.00141
	FKBP9	0.287555	1.16084		B3GNT2	-0.337714	1.00113
	SRGAP2B	0.4527	1.16059		SELENOK	-0.383613	1.00113
	SPG7	0.331148	1.16002		PODNL1	-0.373216	1.00113
	SEMA3C	0.548097	1.16002		C2CD3	-0.34646	1.00108
	SLIT2	0.370831	1.16002		ADPRH	-0.390803	1.00087
	FOXJ2	0.293244	1.15924		DARS2	-0.339048	1.00057
	PI4K2B	0.360175	1.1579		MPC2	-0.380656	0.999229
	STX10	0.435791	1.15762		MSH6	-0.273191	0.998646
	CDK14	0.287745	1.15762		CENPO	-0.371884	0.998646
	ABCA5	0.453774	1.15735		CENPX	-0.354109	0.998646
	MIB2	0.537873	1.15735		RHOBTB2	-0.319135	0.99859
	SRGAP3	1.33599	1.1559		DUS3L	-0.344914	0.99859
	ANKAR	0.705269	1.15586		ID1	-0.9193	0.99859
	NOXA1	1.63717	1.15577		SPIN4	-0.404077	0.997464
	CTBS	0.366118	1.15577		CORO2A	-0.713424	0.997264
	ZNF624	0.584311	1.15528		RMI2	-0.418241	0.996871
	FTH1	0.373734	1.15307		MME	-0.736945	0.996871
	ZNF587	0.372136	1.15298		PFDN6	-0.354799	0.996871
	GLMP	0.314276	1.1523		SAAL1	-0.427001	0.994238
	YLPM1	0.287369	1.15072		PROSER2	-0.424816	0.993711
	OSBPL2	0.361151	1.15072		BOC	-0.309179	0.993156
	ARFGEF3	0.813659	1.15072		TEAD4	-0.336073	0.993156
	TM6SF1	0.612695	1.15054		ADAMTS5	-0.472372	0.992967
	AGA	0.324864	1.14988		CSGALNACT2	-0.322055	0.992963
	ANKRD24	0.970996	1.14988		RANBP1	-0.402749	0.992895
	NR1H3	0.444248	1.14934		ARMC6	-0.321135	0.992895
	ERGIC3	0.354806	1.14473		HAUS8	-0.478373	0.992895
	TBC1D22A	0.298225	1.14402		SLC16A3	-0.45218	0.992581
	NPIPB3	1.03939	1.14366		STC2	-0.489531	0.991532
	TMEM30B	0.404553	1.14278		THBS1	-0.567295	0.991299
	CTDSP1	0.301915	1.14238		ATP5MC1	-0.369561	0.991225
	SMURF1	0.277018	1.14197		POLR3D	-0.266375	0.990449
	ZNF879	0.592422	1.14094		KIAA1549L	-0.796689	0.989822
	AL592183.1	0.542753	1.14094		STK33	-0.734512	0.98828
	TRO	0.402678	1.14094		CSTA	-0.816229	0.98828
	ADCY3	0.297705	1.14019		NLN	-0.30924	0.988166
	PRPF40B	0.517356	1.13802		TMEM214	-0.271493	0.987761
	PIGV	0.406156	1.13728		QPRT	-0.603872	0.987051
	ZDHHC3	0.25339	1.13666		CLDND1	-0.370335	0.985703
	LAMC1	0.360233	1.13529		MFSD14B	-0.296048	0.984632
	FBXO22	0.310723	1.13311		NOL7	-0.269194	0.984068
	RAPGEF4	1.0392	1.13167		PLEKHB2	-0.270005	0.982943
	SLC35A5	0.30655	1.13157		SCAMP3	-0.253228	0.980745
	NUDT13	0.698965	1.13114		UBE2W	-0.333712	0.980745
	MUC12	0.914269	1.13028		LCMT2	-0.355944	0.980745
	KLF12	0.33266	1.13028		C8orf76	-0.7472	0.980637
	TMEM218	0.400438	1.13002		DOHH	-0.381167	0.980596
	RAPGEFL1	0.617453	1.12743		C1orf159	-0.390007	0.980156
	ARL4A	0.447991	1.12689		RAVER1	-0.327203	0.979474
	TRAF5	0.525221	1.12689		RGS19	-0.365681	0.979288
	ZNF585A	0.448212	1.12684		TRIP13	-0.600379	0.978193
	SH3BP2	0.476634	1.12684		NPR3	-0.589868	0.975535
	ADCY6	0.401221	1.12622		SLX4	-0.327713	0.973864
	COPS7B	0.303071	1.12622		MMS22L	-0.6141	0.97193
	IFT140	0.429194	1.12622		SAMD8	-0.282813	0.970963
	COL6A1	0.544145	1.12575		CCT7	-0.220448	0.970961
	CRIPT	0.367668	1.12469		DNAJC9	-0.482361	0.970961
	RHBDF2	0.583826	1.12469		NAV3	-0.63133	0.970217
	CFAP69	0.598012	1.12469		KRT86	-0.897277	0.969446
	ZNF221	0.681354	1.12457		MTLN	-0.395291	0.969342
	MTF2	0.453786	1.12457		HIGD1A	-0.35049	0.969342
	MET	0.338943	1.12457		PNP	-0.484599	0.969158
	ARL17A	0.728721	1.12316		AC068831.7	-0.838877	0.969091
	RAB31	0.373131	1.12173		LAMP2	-0.233031	0.967837
	ARRDC2	0.481498	1.11928		RALA	-0.288931	0.966707
	PRDX4	0.327258	1.11928		LEPROTL1	-0.305307	0.965759
	LRRC32	0.669165	1.11775		ATAD5	-0.800037	0.963653
	PDCD4	0.390576	1.11775		CCNB1	-0.47374	0.962858
	CSAD	0.558824	1.1161		ZP3	-0.789136	0.962858
	FAM53C	0.248847	1.11335		SYNPO2	-0.336736	0.962469
	MXD1	0.415852	1.1117		CISD3	-0.339895	0.962376
	SEPHS1	0.270082	1.11133		CNRIP1	-0.307685	0.960114
	AUH	0.408379	1.11064		IPO11	-0.360147	0.96001
	DYNC1H1	0.364165	1.11001		RANGAP1	-0.335656	0.959894
	ACBD4	0.53563	1.10999		PIGX	-0.384467	0.958793
	NOL4L	0.372443	1.1095		APEX2	-0.375695	0.957787
	PIP5K1C	0.271686	1.10891		VTN	-0.718134	0.957434
	HGSNAT	0.363278	1.10891		MAGEE1	-0.442739	0.957434
	ODF2L	0.335809	1.10694		SPIN2A	-0.846739	0.956863
	PNMA2	0.370433	1.10694		ADAM19	-0.287527	0.955823
	HERC2	0.388276	1.10694		CCDC58	-0.445618	0.955785
	LIN7C	0.329818	1.10663		ARHGAP19	-0.438693	0.955513
	MUM1	0.330536	1.10626		RPRD1B	-0.260995	0.955513
	ACIN1	0.365339	1.10553		MMAA	-0.404014	0.955513
	LRRC14	0.391379	1.10234		CDH2	-0.577729	0.955513
	CTSO	0.397192	1.10229		KRTAP1-1	-0.887214	0.954659
	CCDC36	0.801795	1.10215		NAT1	-0.506319	0.95416
	RAP2B	0.3178	1.10215		GPR137C	-0.813294	0.953811
	ZNF524	0.40735	1.10119		MGME1	-0.32974	0.953187
	WBP2	0.315863	1.0998		PHLPP2	-0.331594	0.9528
	KLHDC1	0.734843	1.0998		MAOA	-0.504059	0.952258
	SLIT3	0.556175	1.09848		ZNF280C	-0.392484	0.952258
	MSL3	0.319	1.09801		RNF123	-0.26606	0.948447
	MMP2	0.418475	1.09722		PRELID3B	-0.284192	0.948447
	ZNF655	0.311708	1.09686		METTL2B	-0.30013	0.948254
	C19orf54	0.374045	1.09686		SDCBP	-0.260852	0.948081
	TNS3	0.331806	1.09669		PWP2	-0.404491	0.947157
	MAGI2	0.352134	1.09486		TMEM168	-0.27469	0.947045
	IFIT1	0.636998	1.09446		TBC1D9B	-0.227592	0.947003
	TSPYL4	0.335954	1.09379		RBM12	-0.2571	0.946183
	PRUNE1	0.386183	1.09146		CES1	-0.487333	0.946183
	VWA7	0.735271	1.09122		RFLNB	-0.339207	0.94573
	TMEM86A	0.988548	1.09122		B4GALNT2	-0.906525	0.944023
	GPER1	0.459963	1.09062		EIF4A2	-0.340561	0.94245
	PNPO	0.343784	1.09024		IPO5	-0.272409	0.941848
	PCDHB12	0.992223	1.08996		MFAP5	-0.599212	0.941674
	BRSK1	0.444676	1.08745		ESD	-0.213921	0.941169
	SLC25A51	0.366293	1.08502		KAT8	-0.305726	0.940913
	ZNF699	0.583346	1.08502		METAP1	-0.292835	0.940033
	NFKBIL1	0.442907	1.08487		MRM2	-0.289051	0.939904
	CRMP1	0.394451	1.08487		PRKAA2	-0.38518	0.939904
	COL6A2	0.50194	1.0839		COL10A1	-1.16159	0.939747
	FAM20C	0.418516	1.08221		FAM136A	-0.301688	0.939032
	PPP1R36	1.25471	1.08185		WDR66	-0.459737	0.939002
	RBM27	0.413621	1.08062		HIPK1	-0.296885	0.938513
	N4BP2	0.472255	1.08034		FBL	-0.24115	0.937438
	ZBED8	0.612218	1.08004		KIF4A	-0.50003	0.936542
	COG5	0.296034	1.0784		C1QTNF2	-0.516632	0.936138
	MIGA2	0.403328	1.07808		ENDOD1	-0.375	0.935795
	SPAG7	0.316644	1.07808		BCDIN3D	-0.561365	0.935701
	NBPF1	0.37488	1.07808		MBOAT1	-0.593467	0.935678
	ACSS2	0.28492	1.07767		SLC27A1	-0.372241	0.935164
	SRSF4	0.256109	1.07547		CEP72	-0.62264	0.934406
	BCORL1	0.414211	1.07547		VRK1	-0.457321	0.934406
	YPEL2	0.507624	1.07384		ERCC6L	-0.738484	0.933918
	YJEFN3	1.06881	1.07372		NPY4R	-0.771479	0.9338
	ATXN7L3	0.275594	1.0734		PLAU	-0.403649	0.932687
	NBL1	0.60548	1.07296		MT-ND1	-0.879515	0.932157
	PPFIA3	0.660366	1.07279		GAREM1	-0.61507	0.931808
	C8orf82	0.336387	1.07211		TRIM59	-0.338378	0.931808
	NFATC2IP	0.287592	1.07177		RASL11A	-0.482842	0.931226
	TTC14	0.439009	1.07166		TCAF1	-0.289118	0.931226
	BBC3	0.647634	1.07057		SHCBP1	-0.57198	0.93082
	TMEM181	0.257767	1.0687		WNT5B	-0.34067	0.928615
	EFCAB14	0.252492	1.06784		RPS17	-0.425161	0.928615
	SERPING1	0.429663	1.06781		BNIP1	-0.354973	0.927551
	SCARB2	0.247806	1.06753		CENPJ	-0.495637	0.92687
	CFI	1.30579	1.06652		CCT4	-0.209529	0.92654
	CERS5	0.267687	1.06621		GPAT2	-0.59962	0.925863
	TAPBPL	0.429961	1.06584		CAMK1G	-0.833785	0.925863
	SNX33	0.319801	1.06557		MLX	-0.29303	0.924239
	UNC50	0.390382	1.06544		PSG2	-0.562967	0.922973
	ZNF417	0.484531	1.06536		NOX4	-0.535703	0.922648
	PREX1	0.470346	1.06347		PAPOLG	-0.319067	0.922648
	TNFSF15	0.953084	1.06328		EIF5AL1	-0.785613	0.922648
	TRAPPC9	0.319452	1.06308		INO80C	-0.430517	0.922648
	PHF1	0.417493	1.0615		KIF22	-0.472698	0.922648
	CYB5RL	0.496083	1.05861		RDH10	-0.471421	0.922648
	SHOX2	0.525706	1.05843		STX3	-0.373604	0.92244
	ZNF418	0.78499	1.05672		DEPDC1	-0.719206	0.92244
	TTC19	0.267442	1.05545		PAQR3	-0.288739	0.92244
	KLRG1	1.1644	1.05476		MYCBP	-0.490178	0.92244
	ASTN2	0.555279	1.05476		RPL39L	-0.378591	0.921439
	GOLPH3L	0.322998	1.05476		TMEM94	-0.234024	0.921333
	DHX40	0.276309	1.05476		RMND1	-0.313889	0.921333
	ESYT1	0.321362	1.05458		PEX10	-0.278585	0.921333
	ANP32E	0.403695	1.05458		MRM1	-0.488546	0.921296
	CD82	0.631893	1.05351		HNRNPD	-0.24128	0.920968
	INPP4A	0.31467	1.05337		CALM3	-0.235831	0.920121
	LRRC49	0.413401	1.05316		WDR43	-0.347639	0.919198
	USF1	0.360403	1.05242		AMOTL2	-0.301301	0.918487
	PDE4A	0.325092	1.05023		MTM1	-0.331796	0.918487
	CCL28	0.71803	1.04936		TAF1B	-0.290429	0.918416
	REEP2	0.351693	1.04795		TOMM20	-0.229744	0.917298
	RPE	0.250795	1.04762		C22orf23	-0.636367	0.9165
	CARS	0.282071	1.04728		SPINT2	-0.713435	0.91471
	TIMP1	0.421562	1.04649		YARS2	-0.273394	0.914003
	ZDHHC11	1.03914	1.04552		DGKZ	-0.273867	0.913814
	GPR85	0.667805	1.04552		DLGAP5	-0.621737	0.913347
	SHISA4	0.325675	1.04515		TAF1D	-0.312805	0.912971
	ATE1	0.320963	1.04432		MRPL33	-0.295381	0.91292
	FBLN1	0.917934	1.04382		ANKRD30B	-1.02171	0.912899
	ZKSCAN5	0.324023	1.04354		C1orf112	-0.666029	0.912585
	INTS3	0.337354	1.04354		ITFG2	-0.325282	0.912576
	GNL1	0.270186	1.0431		SNU13	-0.20508	0.912576
	PCDHB16	0.526864	1.04241		HPDL	-0.740907	0.911096
	SUN1	0.225384	1.04134		EXOSC2	-0.351347	0.911012
	ZNF563	0.68808	1.03925		TARS	-0.22873	0.909875
	GLUL	0.252196	1.03874		HBEGF	-0.546535	0.909805
	ASH1L	0.278688	1.03874		C12orf43	-0.304972	0.909534
	SRRM2	0.378374	1.03874		TMOD2	-0.289716	0.909299
	TCF7L1	0.29766	1.03874		ANO7	-0.517723	0.908418
	PITPNM1	0.317255	1.0384		VARS	-0.271963	0.906475
	PRKAR1B	0.338607	1.03786		MAPK9	-0.218336	0.906475
	FBXL15	0.430265	1.03657		ACP1	-0.226363	0.906427
	PCOLCE	0.481051	1.03657		NCF2	-0.801023	0.905518
	PHLPP1	0.391656	1.03566		CLDN1	-1.12207	0.903708
	MRGPRF	0.470317	1.03508		MRPL3	-0.269399	0.902808
	ATP6V1D	0.240984	1.03508		EXOSC9	-0.52015	0.901824
	GPRASP1	0.482603	1.03492		LYPD6	-0.889424	0.900295
	MYORG	0.565514	1.03484		NOP56	-0.300629	0.898805
	IQGAP1	0.304913	1.03301		PRELID2	-0.534992	0.897633
	KTN1	0.295604	1.03301		ATP2B1	-0.318282	0.897542
	COL7A1	0.521999	1.03272		CCNE1	-0.415925	0.897332
	GALM	0.359517	1.03264		MTHFD2	-0.273912	0.897332
	FIBCD1	0.378577	1.03264		FUBP3	-0.230665	0.895819
	GPAT4	0.268761	1.03032		POLE2	-0.62021	0.895819
	EMP3	0.304358	1.03031		SRSF7	-0.281558	0.895027
	KIAA0895	0.740798	1.02829		TMEM237	-0.323328	0.894428
	PFDN5	0.257632	1.02696		LRRC29	-0.508817	0.89244
	ASXL2	0.306391	1.02675		TRA2B	-0.249789	0.889865
	PGAP3	0.453821	1.02489		LEMD3	-0.312027	0.889363
	IL17RD	0.594428	1.02415		DCN	-0.360588	0.888744
	HOPX	0.704011	1.02406		CENPU	-0.668254	0.888359
	ZNF607	0.523704	1.02208		MAN1A2	-0.279265	0.88712
	ZNF318	0.338367	1.02021		GLIS3	-0.319946	0.887028
	LAMA2	0.401203	1.02003		CDH18	-1.78404	0.885992
	C1R	0.604303	1.01709		TIMM50	-0.277127	0.885531
	CBL	0.393903	1.01624		PPARA	-0.28451	0.885531
	ADD1	0.221631	1.01624		PPP1R3D	-0.350906	0.885531
	PACS2	0.324832	1.01624		TMEM131	-0.283098	0.885235
	GUCD1	0.23099	1.01618		IL6	-0.500262	0.884317
	SMAD1	0.360403	1.0158		NET1	-0.373208	0.883767
	TBC1D16	0.279138	1.01477		UNG	-0.255131	0.882999
	ADCK2	0.42753	1.01477		TOR1B	-0.261587	0.881762
	CMTM1	0.95376	1.01422		GNL2	-0.254477	0.880989
	ACAP2	0.24039	1.01415		DIAPH3	-0.423216	0.880989
	ZNF438	0.390101	1.01402		ARL13B	-0.422196	0.880989
	LARGE1	0.290392	1.01218		TGFB1	-0.261896	0.879326
	FKBP8	0.346558	1.01205		HSPB3	-0.749084	0.878585
	CCDC174	0.328667	1.0119		GPR135	-0.438265	0.878008
	MAP3K6	0.290351	1.0119		AMIGO1	-0.387809	0.878008
	EID1	0.257106	1.0109		VDR	-0.257565	0.87704
	TESK2	0.510869	1.01008		OTUD6B	-0.403281	0.876974
	PDIK1L	0.587297	1.01008		UCP2	-0.682836	0.876903
	IDH3B	0.295146	1.00869		MRPS18C	-0.442751	0.876903
	QSER1	0.378627	1.00822		MCM5	-0.579465	0.876752
	CTSD	0.451842	1.00822		PCDH9	-0.724901	0.876544
	BECN1	0.235357	1.00655		TRAF3IP1	-0.288999	0.876374
	PLBD2	0.303287	1.0052		GCSH	-0.914864	0.87622
	SOD3	0.691801	1.0052		DDX54	-0.230227	0.875106
	ZBTB10	0.516544	1.00497		MTHFD1	-0.273169	0.875088
	ZNF667	0.440536	1.00458		MAK16	-0.448273	0.874054
	NPC2	0.432621	1.0044		EXOSC4	-0.39758	0.873027
	TBC1D15	0.308512	1.0021		MAP3K8	-0.322412	0.87302
	IL32	0.670337	0.996889		PSMD3	-0.208342	0.87302
	B4GALT1	0.339055	0.996871		INA	-0.572834	0.870384
	IFT88	0.399664	0.996871		PRDX1	-0.196907	0.868472
	DVL2	0.387922	0.996871		OSTM1	-0.303041	0.868367
	FDPS	0.318431	0.996871		ELOVL5	-0.29482	0.868254
	FLOT2	0.273954	0.996871		KCNK2	-0.905635	0.868201
	TMEM80	0.384932	0.996871		UFM1	-0.250728	0.867345
	UBN1	0.274133	0.996871		PDCD7	-0.259595	0.866627
	CIRBP	0.347886	0.996871		STARD13	-0.284506	0.866078
	MAP2K6	1.16757	0.994606		PRMT5	-0.290332	0.865834
	FAM118A	0.540545	0.994257		PALM2	-0.89751	0.865834
	ACOT8	0.370801	0.993961		CXCL1	-1.22024	0.864828
	PCYOX1	0.275508	0.993946		BRCA2	-0.530807	0.864828
	ZNF286B	0.544678	0.993156		CD36	-0.628829	0.864114
	PRAF2	0.354154	0.993156		ARF6	-0.201561	0.864114
	IFT80	0.417164	0.992967		SUCO	-0.323824	0.863556
	MECOM	0.334834	0.992895		FP565260.1	-0.416912	0.862273
	SATB1	0.419567	0.992649		ABHD10	-0.273706	0.862261
	EPM2A	0.467718	0.992649		THEM6	-0.460581	0.861196
	TMEM117	0.363381	0.992649		RBM3	-0.251679	0.859861
	ZNF572	0.861495	0.992172		GBA2	-0.278852	0.859128
	HMGN4	0.235406	0.991299		SACM1L	-0.231099	0.85903
	TRAF1	0.487067	0.991153		CSK	-0.236962	0.858842
	CACNA1C	0.371473	0.99004		TMTC1	-0.456154	0.857338
	SEMA3B	0.728536	0.988594		NUF2	-0.719615	0.856313
	ITGA11	0.754377	0.988547		KCNE1B	-0.936652	0.85528
	RRAGB	0.365693	0.988475		SNCG	-0.472254	0.852993
	ERCC1	0.248449	0.98828		BRF2	-0.390214	0.852215
	TCTN2	0.366922	0.98828		FUT4	-0.329352	0.851625
	PCSK4	0.741059	0.98828		MAN1C1	-0.549465	0.851622
	ZNF385A	0.374798	0.987836		WDR62	-0.552411	0.851549
	SLC43A2	0.677846	0.987051		RPL36A	-0.971879	0.851384
	DCP1B	0.38532	0.985857		FMN1	-0.390062	0.851242
	ZNF843	1.02473	0.984138		SELENOI	-0.297879	0.851126
	MEX3B	0.35199	0.984068		SGPP1	-0.245565	0.850368
	CDK2AP1	0.273276	0.982943		TAF15	-0.225375	0.850056
	ZFYVE26	0.294702	0.982912		NUP88	-0.308385	0.849038
	CCDC186	0.350255	0.982723		PHF5A	-0.25674	0.84808
	WDR24	0.370569	0.980745		FRYL	-0.307854	0.846661
	RWDD4	0.288294	0.980745		CACNA2D3	-0.830868	0.844949
	DOK6	0.772765	0.980745		UQCR11	-0.58487	0.844949
	OFD1	0.369059	0.980637		ARF4	-0.220344	0.844949
	EP300	0.328879	0.979474		CEMIP	-0.359591	0.844949
	BIRC6	0.288301	0.979474		CNN1	-0.267625	0.844949
	SETD5	0.256008	0.979149		SUSD6	-0.364209	0.844059
	TMEM116	0.585272	0.978457		TMEM39B	-0.309216	0.843283
	ABCA2	0.328852	0.97796		XPO4	-0.361806	0.843283
	NME3	0.479543	0.977805		HIST1H2AC	-0.375746	0.843283
	RNF112	0.962794	0.977805		CHAF1B	-0.516832	0.842995
	ELF2	0.31195	0.977805		MRPS9	-0.295387	0.842838
	ADAM8	0.96575	0.974336		OSGEPL1	-0.475097	0.84201
	KIFC2	0.702055	0.972917		AVPI1	-0.368338	0.839808
	IL17RC	0.328106	0.972917		EMG1	-0.289403	0.839643
	RNF187	0.329211	0.972702		FAM216A	-0.33372	0.839643
	COL4A5	0.586049	0.970961		GDF6	-1.3237	0.83955
	MOB1A	0.260422	0.969453		KRTAP1-5	-0.507683	0.839451
	LRP10	0.279979	0.969446		MAP6	-1.08941	0.836759
	HYAL3	0.465631	0.969091		TRMT6	-0.362069	0.835724
	GRAMD1C	0.571049	0.968328		GPR17	-1.254	0.834816
	MON2	0.256427	0.967224		RRAS2	-0.278554	0.834764
	SH3YL1	0.401741	0.96672		C12orf66	-0.40891	0.834145
	PSEN1	0.252343	0.965228		PCGF5	-0.253173	0.831951
	RPAP2	0.338201	0.964775		BCAR1	-0.253594	0.831779
	ROBO4	1.10287	0.963857		UBE2V2	-0.291843	0.831694
	CRYL1	0.422331	0.963653		PTTG1	-0.52368	0.830296
	ING4	0.370688	0.962469		SNRPC	-0.263562	0.828994
	KLC4	0.399398	0.962469		MRPS30	-0.248754	0.828702
	TSC22D1	0.253736	0.962376		DLK2	-0.556817	0.828661
	XPNPEP3	0.385059	0.962035		NPY4R2	-0.936529	0.828661
	FLYWCH1	0.348215	0.962035		FZD5	-0.476201	0.828646
	GPATCH2	0.329575	0.962035		FAM241A	-0.381019	0.827921
	GAB2	0.301857	0.962035		PLAT	-0.442334	0.827048
	RCAN2	0.545307	0.961094		SLC16A13	-0.555799	0.826826
	MAP1B	0.431968	0.96001		EEF1E1	-0.407258	0.824227
	FAM107A	0.639858	0.959894		BTBD8	-0.429507	0.82368
	TNFRSF1A	0.256901	0.959894		PSTPIP2	-0.386875	0.822081
	ZNF251	0.367623	0.957591		ADAP1	-0.79161	0.821579
	ZNF18	0.403825	0.957193		ASS1	-0.341082	0.820689
	FGFR1OP	0.515146	0.956863		ORMDL2	-0.353602	0.820272
	KIF1C	0.253791	0.956863		SNRPE	-0.349658	0.818644
	STON1	0.35248	0.956346		RAVER2	-0.309168	0.818644
	TSC22D4	0.259079	0.955812		LIG3	-0.364261	0.81859
	NADK	0.292652	0.955785		DAW1	-0.687643	0.817343
	FSD1	0.471194	0.955513		RASGRP2	-0.680438	0.817343
	SELENOW	0.329793	0.954639		STK38L	-0.351069	0.817094
	MZT2A	0.420878	0.953893		RAD1	-0.224698	0.815231
	ZNF638	0.253367	0.953187		PRRC1	-0.211669	0.814803
	PEX11A	0.400922	0.953187		TAMM41	-0.355925	0.813446
	ANKRD12	0.339613	0.952891		PIGF	-0.33312	0.812635
	IFT52	0.33774	0.952658		LIN9	-0.539145	0.812403
	P4HB	0.231014	0.952596		CCDC126	-0.411819	0.812403
	CLIP4	0.259491	0.949852		MTHFD1L	-0.220703	0.812403
	WDR91	0.394324	0.949329		CCKAR	-0.790554	0.812389
	TPRG1L	0.23441	0.949329		CYP19A1	-0.695452	0.811609
	TCF7	0.781229	0.949106		USP45	-0.338202	0.810594
	FRAT1	0.610752	0.9491		CDK16	-0.22384	0.810424
	CYBC1	0.295453	0.948254		ETNK2	-0.360601	0.810174
	TSPAN2	0.483816	0.948254		CACHD1	-0.357404	0.810174
	JMY	0.359024	0.948025		RAPGEF5	-1.0934	0.809405
	HAGHL	0.574321	0.947625		SLC25A22	-0.285533	0.809374
	FBXO7	0.224501	0.947625		DVL3	-0.240699	0.809353
	AMPD3	0.277955	0.946967		ERP44	-0.254729	0.809353
	SIN3A	0.249625	0.946183		DIS3L2	-0.286282	0.809161
	CCNG2	0.460601	0.944428		MT-ND4	-0.721088	0.808588
	MACO1	0.312073	0.944363		TRUB1	-0.236721	0.807057
	SMCR8	0.268063	0.944363		MT-ND6	-0.552202	0.806703
	ATP5PO	0.388838	0.94235		INCENP	-0.405288	0.806187
	MAML2	0.277917	0.942159		PPME1	-0.294737	0.805961
	SNAI2	0.356791	0.941848		C4orf46	-0.310771	0.805023
	SCD	0.510228	0.941169		UBE3B	-0.213159	0.804851
	ALAD	0.296638	0.941169		CD4	-0.827513	0.802943
	PPP1R13L	0.421448	0.939904		FTSJ1	-0.245532	0.802377
	ITFG1	0.270033	0.938622		PSMD14	-0.222075	0.801244
	HLA-DMA	0.538012	0.938622		PURA	-0.273273	0.800067
	APBA3	0.318776	0.938622		GM2A	-0.229507	0.799645
	ADAMTS10	0.646235	0.938381		KPNA2	-0.304989	0.799602
	CALHM2	0.255332	0.938288		PDE3A	-0.728617	0.799293
	HBS1L	0.226652	0.937419		KIRREL1	-0.251965	0.798143
	KCTD20	0.278894	0.93715		CDK15	-0.55759	0.798067
	ZNF358	0.360512	0.937079		EIF1AX	-0.284609	0.798067
	MAPT	0.880735	0.936138		AIFM1	-0.261404	0.797506
	DNAL1	0.361488	0.936138		PPP1R15B	-0.318637	0.796281
	FES	0.346541	0.936138		CBWD1	-0.311608	0.795232
	LYPLA2	0.286772	0.936121		MT-ND5	-0.683764	0.794924
	STX2	0.233376	0.936121		ASPHD1	-0.356134	0.794924
	GGA2	0.317982	0.936121		ELOA	-0.265444	0.794514
	JUND	0.40934	0.935795		ETV6	-0.29776	0.793751
	PCSK9	0.795014	0.935676		UTP25	-0.381922	0.793029
	ING1	0.39533	0.935544		TCF19	-0.457456	0.792611
	IDH1	0.283978	0.933142		MT-ND4L	-0.908667	0.792447
	FGGY	0.454946	0.932996		CSPG4	-0.274088	0.79103
	ORAI2	0.272481	0.932752		ACTR3B	-0.448501	0.789885
	KMT2C	0.402923	0.932687		PVR	-0.261795	0.789691
	PROSER3	0.347246	0.932685		TCTA	-0.256507	0.789314
	CUTC	0.390583	0.931808		HMGB3	-0.349277	0.788778
	TMEM243	0.360452	0.931741		ERLIN1	-0.256931	0.788665
	C5	0.600942	0.931226		CCSAP	-0.354182	0.788442
	PHF21A	0.278618	0.92964		SMARCD1	-0.242596	0.788442
	ZEB1	0.216083	0.929349		ATIC	-0.260084	0.788361
	KLHL7	0.289946	0.929275		SLC41A1	-0.215285	0.788171
	DLG5	0.247366	0.928833		DCTN6	-0.309256	0.788171
	ZNF282	0.290963	0.928833		NAA25	-0.289841	0.787409
	DDHD1	0.282164	0.928733		ENY2	-0.250837	0.787409
	GLDN	0.449924	0.928615		DGKH	-0.414876	0.787409
	FRK	0.552731	0.928459		DENND1A	-0.261073	0.786923
	ZNF546	0.525151	0.927551		SYPL2	-0.395131	0.78549
	SLC46A3	0.670971	0.92687		CASS4	-0.41579	0.78549
	GPNMB	0.480554	0.926411		BIRC5	-0.417031	0.783763
	RTN4RL2	1.09541	0.926166		DLAT	-0.267468	0.782932
	TBC1D5	0.226801	0.926052		DTD2	-0.340429	0.782784
	DCAF5	0.257165	0.925863		OSTC	-0.326045	0.782734
	GPALPP1	0.354333	0.925863		NUDCD1	-0.403795	0.782734
	SSH3	0.308613	0.925283		AHR	-0.346299	0.782426
	IFT46	0.335308	0.923492		EFTUD2	-0.238581	0.782322
	HSD17B11	0.321827	0.923341		ZMYND19	-0.311108	0.782322
	FMO4	0.690808	0.922648		PFDN4	-0.328284	0.782322
	ENDOV	0.345676	0.92244		TMEM170A	-0.339336	0.780831
	ZNF44	0.434533	0.921947		LBH	-0.238962	0.780763
	SLC39A1	0.814929	0.921451		MAP7D3	-0.330237	0.780763
	HIP1R	0.383935	0.921375		EIF4EBP1	-0.286365	0.780503
	LRRC56	0.628842	0.920245		CKS2	-0.311966	0.778845
	PPP2R2B	0.562723	0.920245		ASXL3	-0.976431	0.778078
	RCN3	0.317623	0.920232		GTF2H3	-0.250405	0.777693
	ZNF224	0.525703	0.918828		HMGA2	-0.650661	0.776602
	C1RL	0.33832	0.915981		FBXW8	-0.268793	0.776455
	CPNE2	0.426697	0.913878		MPHOSPH9	-0.310435	0.775478
	POLH	0.27105	0.912585		STT3B	-0.249307	0.773621
	LRRC75A	0.851548	0.912568		ZNF710	-0.291189	0.772798
	LRRCC1	0.476498	0.912301		GOLT1B	-0.299547	0.770145
	HEATR5A	0.295239	0.911012		DPH2	-0.292576	0.770039
	SEC31B	0.82397	0.909805		BATF3	-0.554049	0.769475
	SP3	0.254834	0.909534		ORC5	-0.302055	0.76892
	PCYT2	0.363982	0.909299		DUSP22	-0.304215	0.768919
	NDRG4	0.376147	0.909236		ACBD7	-0.842642	0.76765
	PHKB	0.240853	0.909236		DSC3	-0.958139	0.767236
	MAGED1	0.206939	0.907888		DLGAP1	-0.813605	0.766331
	ZFHX3	0.408508	0.907081		LYSMD1	-0.364627	0.766089
	DNAJA1	0.210228	0.907081		TACC3	-0.595805	0.765186
	DDB1	0.195934	0.907081		PDE10A	-0.819127	0.764912
	COL4A3	0.971628	0.907081		PAICS	-0.344658	0.764757
	BABAM1	0.353283	0.906475		NCAPG	-0.654673	0.764635
	UBTD2	0.26879	0.906475		KLHL18	-0.240266	0.764635
	MST1	0.827868	0.905894		TTC26	-0.308598	0.763586
	RECQL	0.263821	0.904625		CMSS1	-0.374872	0.763584
	ZNF783	0.420133	0.903801		RABIF	-0.316293	0.763584
	DHRS12	0.644544	0.903708		UTP3	-0.241168	0.762764
	DHFR2	0.37686	0.903511		RAD18	-0.397532	0.762711
	OPTN	0.290016	0.903156		AP1G1	-0.214883	0.76169
	C11orf80	0.4656	0.903156		PSMD7	-0.237844	0.758657
	SMIM8	0.429135	0.901938		ADAMTS2	-0.279928	0.758657
	PYROXD2	0.408939	0.901938		FAM86B1	-0.682269	0.758657
	INSIG2	0.468239	0.901795		CHAMP1	-0.298652	0.757839
	RELB	0.462027	0.901183		SOWAHC	-0.323858	0.757045
	ABAT	0.416492	0.900905		PSMD11	-0.207957	0.756124
	ZNF331	0.378018	0.89796		C3orf14	-0.388972	0.755668
	SLC22A15	0.568468	0.897887		EXOC8	-0.282764	0.755668
	TLE2	0.557777	0.897438		DNAAF2	-0.323776	0.755668
	ZNF493	0.566462	0.897332		ZDHHC23	-0.469274	0.755668
	FBXO11	0.262202	0.897121		GABRB3	-0.540405	0.754065
	ZNF33A	0.304321	0.896985		USP6NL	-0.242883	0.754052
	RALGAPA1	0.323633	0.895027		FKBP4	-0.250332	0.753993
	CHI3L2	1.09336	0.894772		INTS14	-0.228384	0.753624
	C15orf65	0.78548	0.894428		BRAF	-0.254764	0.753031
	SUMF1	0.357722	0.893937		ELMO2	-0.219893	0.753031
	C16orf86	0.784462	0.893003		TIGD2	-0.338514	0.751315
	PPP1R3F	0.527258	0.892928		UPK1A	-0.930939	0.751306
	SMIM29	0.318831	0.892517		GPATCH11	-0.279381	0.751154
	MARK3	0.237873	0.891816		LCLAT1	-0.355888	0.750775
	SLC4A3	0.460715	0.890676		ICMT	-0.195101	0.750574
	MEIS3	0.295949	0.890676		LRRC1	-0.378499	0.750574
	STAP2	0.449325	0.890099		ZBTB4	-0.212628	0.746778
	DPY19L4	0.256404	0.890099		PPP6R1	-0.22832	0.746778
	LZTFL1	0.34232	0.890099		ZNF662	-0.627761	0.746579
	NUDT16L1	0.295597	0.890039		NMD3	-0.219175	0.746485
	CCDC90B	0.250383	0.890039		NCK2	-0.264997	0.745741
	TRIM45	0.523092	0.889993		ASIC2	-0.672046	0.745214
	MAN1A1	0.351318	0.889757		PIF1	-0.354616	0.745104
	SRRM3	0.45763	0.889757		IMP4	-0.21075	0.744735
	PLA2G16	0.507082	0.888726		NSUN5	-0.301064	0.744591
	NCOA1	0.270045	0.886533		TNFRSF11B	-0.238346	0.743768
	PI4KB	0.226733	0.886506		UBE3A	-0.241331	0.743718
	SPAG8	1.04026	0.886506		ITGB1BP2	-0.763945	0.743271
	HDLBP	0.198484	0.885531		ESF1	-0.33418	0.742593
	WNT16	0.807561	0.885531		ID2	-0.48411	0.741334
	ZNF189	0.294458	0.885531		RSL1D1	-0.301913	0.739983
	L3MBTL1	0.674193	0.885531		ZNF140	-0.322577	0.739267
	TIMM10B	0.302116	0.88452		FBXL18	-0.33418	0.738634
	SLC25A16	0.306656	0.883972		PCDH12	-0.999297	0.738634
	DNAJC4	0.367268	0.883767		ANO10	-0.199802	0.738252
	ZNF765	0.435942	0.883767		CDA	-0.59684	0.738252
	ABCB10	0.264005	0.881241		POLR2D	-0.262247	0.737989
	COL16A1	0.229238	0.880903		ARHGAP39	-0.368905	0.737989
	TNFRSF1B	0.415648	0.880889		NARS2	-0.30013	0.737969
	EIF2B2	0.36524	0.880724		PPP1R14A	-0.563415	0.736952
	LRRC57	0.382482	0.880322		DPH3	-0.198906	0.736836
	PEG3	0.758034	0.880322		FBXL2	-0.277908	0.736635
	TUT4	0.239249	0.880322		MAPK8IP2	-0.672937	0.73604
	ZNF181	0.371965	0.879939		TRMT13	-0.33877	0.735026
	RP2	0.287781	0.879899		RAB3D	-0.396216	0.733932
	RUNDC3B	0.678454	0.879326		UBE2D1	-0.233683	0.733668
	SLC9A9	0.517416	0.879326		MGAT5	-0.334933	0.733668
	GMCL1	0.300622	0.878818		ARHGEF40	-0.21738	0.733668
	PRRC2C	0.297212	0.878715		ABRACL	-0.273981	0.733668
	SEMA4D	0.723485	0.878475		KANK1	-0.261586	0.73344
	CSNK1A1	0.223782	0.878475		NOD1	-0.406106	0.732725
	SOX15	0.701673	0.877334		PHLDB2	-0.243659	0.73137
	CCHCR1	0.307191	0.876787		EEPD1	-0.320054	0.73137
	ZNF211	0.394496	0.876787		ATAD3A	-0.264926	0.73088
	CIT	0.464561	0.876696		OIP5	-0.537986	0.730255
	RNASEH2C	0.323535	0.876544		RPH3AL	-0.522399	0.729968
	SLC23A2	0.26375	0.876503		ADARB1	-0.413176	0.729439
	ECHDC2	0.450039	0.875829		ASH2L	-0.229771	0.729287
	TRIM16	0.321555	0.875156		EFS	-0.299969	0.729225
	FAM193A	0.263222	0.875106		SLC9A3R1	-0.294673	0.729154
	NR2C2	0.258203	0.875088		PRKRA	-0.222681	0.728587
	VPS13C	0.295172	0.874712		ARIH1	-0.221469	0.727255
	TNFAIP6	0.625064	0.87459		ARMC1	-0.247737	0.725701
	ZNF354B	0.458336	0.872751		SUPT16H	-0.219003	0.725701
	ARL17B	0.978578	0.872678		PFDN2	-0.294455	0.72565
	MEGF8	0.401303	0.872048		SMOX	-0.260795	0.72565
	CLCN4	0.389738	0.871914		EPDR1	-0.514717	0.724582
	GPX4	0.401357	0.869298		CARMIL2	-0.721635	0.722644
	CLMP	0.224219	0.869155		HAUS3	-0.328563	0.722453
	SNAP23	0.306156	0.868814		GPAM	-0.320036	0.722393
	C1QL1	0.905929	0.86744		APOOL	-0.297452	0.722393
	CFH	0.503438	0.867244		ZNF557	-0.415418	0.721806
	PCDHB10	0.610767	0.867088		MT2A	-0.607099	0.72121
	TNFRSF21	0.359486	0.865901		ENOX2	-0.28731	0.721157
	UBR5	0.208801	0.865834		DNAJB12	-0.197962	0.721157
	NFATC1	0.293975	0.865834		CELF1	-0.20246	0.721046
	GBP3	0.242352	0.864828		HDAC4	-0.393054	0.720788
	ZNF17	0.486378	0.864828		ITGA1	-0.462276	0.720747
	PDZRN3	0.267857	0.864114		ANO4	-0.889689	0.720747
	EBP	0.352847	0.864084		TTI1	-0.324772	0.72065
	AC240274.1	0.295038	0.863556		GCC1	-0.218191	0.72001
	UBXN1	0.320368	0.862261		COQ10B	-0.222634	0.718793
	CTC1	0.390027	0.862206		CD83	-0.40761	0.717902
	BSCL2	0.595989	0.862134		CLPP	-0.223712	0.717043
	DIP2A	0.231733	0.862119		CDC42EP4	-0.229253	0.716898
	PNPLA6	0.271233	0.861236		CDCA3	-0.449911	0.716399
	ENSA	0.232567	0.861074		INPPL1	-0.222171	0.716399
	METTL6	0.301783	0.861074		UBE2N	-0.26208	0.714925
	CIPC	0.335879	0.860822		TMEM155	-0.494674	0.714625
	TRIM21	0.278666	0.860183		RNF26	-0.228983	0.712878
	BCR	0.235677	0.860097		NTRK2	-0.917143	0.71206
	QRICH2	0.630788	0.860097		KLF2	-0.643827	0.711786
	IRF3	0.371432	0.859861		TBCCD1	-0.315257	0.711786
	C6orf106	0.216998	0.859861		PPP3R1	-0.212401	0.711786
	AGO4	0.279931	0.859861		MECR	-0.261049	0.71165
	PTEN	0.239519	0.859861		MPP7	-0.904293	0.711183
	FBXL20	0.310913	0.859861		CD2AP	-0.257489	0.71069
	PPIC	0.428987	0.859817		GPRIN1	-0.382849	0.71047
	TRIM22	0.251085	0.858642		FCGR2A	-0.751653	0.709645
	SPPL2B	0.342528	0.858642		AOC3	-0.676778	0.705471
	SPON1	0.653907	0.853154		TACO1	-0.23522	0.70534
	WDR25	0.361533	0.852166		UBA6	-0.256328	0.70534
	FUK	0.39667	0.852159		SPNS1	-1.62022	0.70336
	ZMYND8	0.309887	0.851242		CASP2	-0.307857	0.703196
	CNTNAP1	0.39824	0.851242		RGN	-0.46582	0.703196
	DGCR6L	0.320639	0.850759		FRMD6	-0.207089	0.703168
	DENND2A	0.542859	0.850549		PLD5	-1.11152	0.702989
	CAPN7	0.265026	0.850368		VEGFC	-0.204799	0.702962
	KMT5B	0.27722	0.84717		SSR3	-0.241551	0.70244
	IL1R1	0.389769	0.846661		FKBP15	-0.275037	0.702269
	CENPBD1	0.332703	0.846661		STRIP2	-0.356615	0.702233
	RNF24	0.241479	0.846661		CCNYL1	-0.201275	0.702209
	ATP6AP2	0.250761	0.846661		KLF15	-0.474949	0.702209
	CTTNBP2	0.430413	0.846577		FAM168A	-0.206899	0.702184
	DAB2IP	0.225986	0.845798		PRRC2A	-0.223975	0.701898
	TMEM263	0.239186	0.84466		FO681492.1	-0.380457	0.701898
	ST3GAL1	0.393383	0.843283		C1QTNF6	-0.305923	0.700907
	EDA2R	0.29948	0.842339		FZD9	-0.648236	0.698788
	UVSSA	0.321562	0.842339		CMTM6	-0.28167	0.698367
	ZXDB	0.348531	0.842339		DMAC2	-0.201764	0.697465
	NKTR	0.320443	0.84201		HADHB	-0.188958	0.697095
	ABCC1	0.270712	0.84107		PEMT	-0.278957	0.697006
	THSD4	0.336529	0.84107		EIF2S3	-0.204311	0.696894
	KCNJ2	0.32609	0.840853		CBWD2	-0.315812	0.696553
	MBTD1	0.331549	0.840701		BRIP1	-0.627693	0.696553
	ZNF268	0.341476	0.839643		FAS	-0.228283	0.696553
	GLI4	0.528466	0.839643		TRAM1L1	-0.433092	0.69592
	CREB5	0.365777	0.838503		HACD2	-0.318708	0.695522
	TTLL11	0.465284	0.838503		CHMP6	-0.313504	0.69488
	SLC51A	0.565827	0.838464		MAFK	-0.410284	0.69451
	CELSR3	0.430833	0.835724		PTPRO	-0.689945	0.69451
	ARFIP2	0.25353	0.835724		AADAT	-0.31987	0.692839
	BMPR2	0.239034	0.835724		LRRC40	-0.264107	0.692331
	ZNF329	0.312724	0.835724		CSE1L	-0.351722	0.692226
	TMTC2	0.556533	0.834861		MZT1	-0.33365	0.690531
	SLFN11	0.212557	0.833283		DSEL	-0.218394	0.690009
	PEX26	0.232251	0.832565		CDC42BPB	-0.190681	0.689616
	DALRD3	0.369946	0.83204		DCBLD2	-0.264671	0.688513
	BAG6	0.230989	0.831951		ERCC4	-0.291945	0.688002
	GDPD3	0.87203	0.831795		TIMM23B	-0.307144	0.687775
	SUGP2	0.345591	0.831543		RPA3	-0.292045	0.687337
	KCNH5	0.608275	0.830726		RNF150	-0.348738	0.686978
	PCED1A	0.405429	0.830684		LANCL2	-0.256203	0.686815
	TCEA1	0.228511	0.829288		PKIA	-0.387871	0.686606
	TRHDE	0.243502	0.829223		ANKRD27	-0.235963	0.686543
	PLEKHG6	1.00924	0.828994		MTCH2	-0.188434	0.685164
	RDH5	0.789486	0.828799		ETFA	-0.221452	0.683953
	WDR48	0.249897	0.828799		CAVIN1	-0.180084	0.683488
	ATP6V1FNB	0.758802	0.828661		TOMM22	-0.226194	0.682689
	ELMSAN1	0.283116	0.828661		VGLL3	-0.285073	0.682689
	CLDN23	0.59227	0.828598		CUL5	-0.272822	0.682689
	FAM168B	0.232244	0.828294		EMC8	-0.229444	0.682011
	CDCP1	0.403077	0.827276		DYRK3	-0.238755	0.681524
	KIAA1217	0.669108	0.823391		TSTD1	-0.752348	0.681499
	MFSD10	0.26301	0.822969		BPGM	-0.284489	0.68137
	FN3K	0.577215	0.821937		ATP13A3	-0.275401	0.68137
	SNX4	0.269696	0.821719		GDAP1	-0.404992	0.680849
	HERC6	0.470829	0.821719		ERAL1	-0.21323	0.680577
	RPA1	0.230152	0.821579		NME2	-0.57562	0.680546
	ECPAS	0.214466	0.821579		PSMD9	-0.317602	0.680546
	KCTD3	0.246647	0.821579		SRSF1	-0.321702	0.680054
	USP20	0.306199	0.821579		ANP32A	-0.225184	0.679899
	DHRS3	0.400815	0.820689		CRY1	-0.247771	0.679754
	EIF5A2	0.306368	0.819179		NCS1	-0.226572	0.679754
	AGRN	0.550667	0.819114		TGIF1	-0.264802	0.679754
	SAT1	0.387817	0.81839		RFC4	-0.439082	0.678568
	ZNF397	0.312481	0.818056		C12orf75	-0.22582	0.678568
	CFAP70	1.16566	0.818056		AC118549.1	-0.209627	0.678489
	POLR2A	0.222831	0.817343		BMS1	-0.237891	0.678484
	EPHB4	0.351571	0.816778		POLD1	-0.328316	0.678131
	ZNF383	0.370464	0.815435		FCRLA	-0.685893	0.678131
	C22orf39	0.339294	0.814904		FKRP	-0.233265	0.677929
	PPIL3	0.301783	0.814135		EPB41L3	-0.220649	0.677454
	SLC15A4	0.247014	0.813253		SGO2	-0.389024	0.677163
	ADGRA2	0.351273	0.812954		ERBIN	-0.273877	0.676984
	OPLAH	0.472403	0.812954		NUP107	-0.288664	0.676953
	ANAPC5	0.224484	0.812403		FAR1	-0.242361	0.676643
	MAP2K5	0.313798	0.812403		NDUFC2	-0.283121	0.676381
[truncated: 4,699 more rows]

## Sheet: Fig 4b
	Translation	-5.39088
	Cell Cycle Mitotic	-5.26269
	REACTOME_RRNA_PROCESSING	-5.0522
	Cell Cycle Checkpoints	-4.87403
	REACTOME_MITOTIC_METAPHASE_AND_ANAPHASE	-4.41295
	REACTOME_INFLUENZA_INFECTION	-4.29337
	DNA Replication	-4.27877
	REACTOME_MITOTIC_G1_PHASE_AND_G1_S_TRANSITION	-4.15783
	REACTOME_G2_M_CHECKPOINTS	-4.11238
	REACTOME_SEPARATION_OF_SISTER_CHROMATIDS	-4.10884
	Mitochondrial Translation	-3.91375
	REACTOME_RRNA_MODIFICATION_IN_THE_NUCLEUS_AND_CYTOSOL	-3.90607
	REACTOME_ACTIVATION_OF_THE_PRE_REPLICATIVE_COMPLEX	-3.83118
	REACTOME_RESOLUTION_OF_SISTER_CHROMATID_COHESION	-3.81018
	Metabolism of Amino Acids and Derivatives	-3.76691
	REACTOME_RHO_GTPASES_ACTIVATE_FORMINS	-3.74087
	REACTOME_S_PHASE	-3.73041
	REACTOME_DNA_REPLICATION_PRE_INITIATION	-3.72605
	REACTOME_REGULATION_OF_EXPRESSION_OF_SLITS_AND_ROBOS	-3.72356
	REACTOME_SRP_DEPENDENT_COTRANSLATIONAL_PROTEIN_TARGETING_TO_MEMBRANE	-3.65773
	The Citric Acid TCA Cycle and Respiratory Electron Transport	-3.63266
	REACTOME_SIGNALING_BY_ROBO_RECEPTORS	-3.61781
	REACTOME_HIV_INFECTION	-3.59483
	REACTOME_PROCESSING_OF_CAPPED_INTRON_CONTAINING_PRE_MRNA	-3.5916
	REACTOME_M_PHASE	-3.58206
	REACTOME_MITOTIC_SPINDLE_CHECKPOINT	-3.56269
	REACTOME_EUKARYOTIC_TRANSLATION_INITIATION	-3.54525
	REACTOME_SELENOAMINO_ACID_METABOLISM	-3.5439
	REACTOME_ACTIVATION_OF_ATR_IN_RESPONSE_TO_REPLICATION_STRESS	-3.50464
	REACTOME_SWITCHING_OF_ORIGINS_TO_A_POST_REPLICATIVE_STATE	-3.4608
	REACTOME_RESPONSE_OF_EIF2AK4_GCN2_TO_AMINO_ACID_DEFICIENCY	-3.45273
	REACTOME_NONSENSE_MEDIATED_DECAY_NMD_	-3.44441
	REACTOME_RESPIRATORY_ELECTRON_TRANSPORT_ATP_SYNTHESIS_BY_CHEMIOSMOTIC_COUPLING_AND_HEAT_PRODUCTION_BY_UNCOUPLING_PROTEINS_	-3.43901
	REACTOME_ASSEMBLY_OF_THE_PRE_REPLICATIVE_COMPLEX	-3.43812
	REACTOME_ORC1_REMOVAL_FROM_CHROMATIN	-3.39704
	REACTOME_DNA_STRAND_ELONGATION	-3.37339
	REACTOME_EUKARYOTIC_TRANSLATION_ELONGATION	-3.35644
	Respiratory Electron TransportREACTOME_RESPIRATORY_ELECTRON_TRANSPORT	-3.3057
	REACTOME_MRNA_SPLICING	-3.20629
	REACTOME_RNA_POLYMERASE_I_PROMOTER_ESCAPE	-3.18547
	REACTOME_HOMOLOGY_DIRECTED_REPAIR	-3.15509
	REACTOME_CELLULAR_RESPONSES_TO_EXTERNAL_STIMULI	-3.11799
	REACTOME_THE_ROLE_OF_GTSE1_IN_G2_M_PROGRESSION_AFTER_G2_CHECKPOINT	-3.11746
	REACTOME_TRNA_PROCESSING	-3.1118
	REACTOME_HOST_INTERACTIONS_OF_HIV_FACTORS	-3.09785
	REACTOME_CHROMOSOME_MAINTENANCE	-3.06366
	REACTOME_MITOTIC_PROMETAPHASE	-3.05144
	REACTOME_APC_C_MEDIATED_DEGRADATION_OF_CELL_CYCLE_PROTEINS	-3.03397
	REACTOME_RNA_POLYMERASE_I_TRANSCRIPTION_TERMINATION	-2.94258
	REACTOME_REGULATION_OF_MRNA_STABILITY_BY_PROTEINS_THAT_BIND_AU_RICH_ELEMENTS	-2.93799
	REACTOME_G1_S_SPECIFIC_TRANSCRIPTION	-2.89275
	Metabolism of Nucleotides	-2.89054
	REACTOME_SNRNP_ASSEMBLY	-2.87304
	REACTOME_DNA_DOUBLE_STRAND_BREAK_REPAIR	-2.83094
	REACTOME_INTERACTIONS_OF_REV_WITH_HOST_CELLULAR_PROTEINS	-2.81671
	REACTOME_HDR_THROUGH_HOMOLOGOUS_RECOMBINATION_HRR_	-2.7885
	REACTOME_NEGATIVE_REGULATION_OF_NOTCH4_SIGNALING	-2.76517
	REACTOME_TCR_SIGNALING	-2.75596
	REACTOME_COOPERATION_OF_PREFOLDIN_AND_TRIC_CCT_IN_ACTIN_AND_TUBULIN_FOLDING	-2.75536
	REACTOME_PROCESSING_OF_DNA_DOUBLE_STRAND_BREAK_ENDS	-2.74905
	REACTOME_APC_C_CDH1_MEDIATED_DEGRADATION_OF_CDC20_AND_OTHER_APC_C_CDH1_TARGETED_PROTEINS_IN_LATE_MITOSIS_EARLY_G1	-2.7469
	REACTOME_CYCLIN_A_B1_B2_ASSOCIATED_EVENTS_DURING_G2_M_TRANSITION	-2.72718
	REACTOME_DISORDERS_OF_TRANSMEMBRANE_TRANSPORTERS	-2.72444
	REACTOME_AUF1_HNRNP_D0_BINDS_AND_DESTABILIZES_MRNA	-2.71128
	REACTOME_G0_AND_EARLY_G1	-2.70685
	REACTOME_HIV_LIFE_CYCLE	-2.70402
	REACTOME_TRNA_PROCESSING_IN_THE_NUCLEUS	-2.70316
	REACTOME_POSTMITOTIC_NUCLEAR_PORE_COMPLEX_NPC_REFORMATION	-2.70236
	REACTOME_FCERI_MEDIATED_NF_KB_ACTIVATION	-2.70195
	REACTOME_FC_EPSILON_RECEPTOR_FCERI_SIGNALING	-2.69175
	REACTOME_MITOCHONDRIAL_PROTEIN_IMPORT	-2.68835
	REACTOME_HOMOLOGOUS_DNA_PAIRING_AND_STRAND_EXCHANGE	-2.67114
	REACTOME_EXTENSION_OF_TELOMERES	-2.66106
	REACTOME_SUMOYLATION_OF_DNA_REPLICATION_PROTEINS	-2.65579
	REACTOME_METABOLISM_OF_POLYAMINES	-2.64363
	REACTOME_NUCLEAR_IMPORT_OF_REV_PROTEIN	-2.62625
	REACTOME_UCH_PROTEINASES	-2.60079
	REACTOME_CROSS_PRESENTATION_OF_SOLUBLE_EXOGENOUS_ANTIGENS_ENDOSOMES_	-2.58405
	REACTOME_REGULATION_OF_RUNX2_EXPRESSION_AND_ACTIVITY	-2.58228
	REACTOME_DEFECTIVE_CFTR_CAUSES_CYSTIC_FIBROSIS	-2.57097
	REACTOME_VIRAL_MESSENGER_RNA_SYNTHESIS	-2.56955
	REACTOME_RUNX1_REGULATES_TRANSCRIPTION_OF_GENES_INVOLVED_IN_DIFFERENTIATION_OF_HSCS	-2.56775
	REACTOME_TELOMERE_MAINTENANCE	-2.5651
	REACTOME_HEDGEHOG_LIGAND_BIOGENESIS	-2.52997
	REACTOME_SCF_SKP2_MEDIATED_DEGRADATION_OF_P27_P21	-2.49747
	REACTOME_G2_M_DNA_DAMAGE_CHECKPOINT	-2.49318
	REACTOME_REGULATION_OF_TP53_ACTIVITY_THROUGH_PHOSPHORYLATION	-2.48988
	Glycolysis	-2.47522
	REACTOME_DNA_REPAIR	-2.46729
	REACTOME_NUCLEAR_ENVELOPE_NE_REASSEMBLY	-2.45072
	REACTOME_CRISTAE_FORMATION	-2.44514
	REACTOME_NS1_MEDIATED_EFFECTS_ON_HOST_PATHWAYS	-2.43996
	REACTOME_KINESINS	-2.43881
	REACTOME_FORMATION_OF_TUBULIN_FOLDING_INTERMEDIATES_BY_CCT_TRIC	-2.43876
	REACTOME_DEGRADATION_OF_AXIN	-2.4307
	REACTOME_GLUCOSE_METABOLISM	-2.42679
	REACTOME_HDR_THROUGH_SINGLE_STRAND_ANNEALING_SSA_	-2.40316
	REACTOME_B_WICH_COMPLEX_POSITIVELY_REGULATES_RRNA_EXPRESSION	-2.39382
	REACTOME_ACTIVATION_OF_THE_MRNA_UPON_BINDING_OF_THE_CAP_BINDING_COMPLEX_AND_EIFS_AND_SUBSEQUENT_BINDING_TO_43S	-2.37055
	REACTOME_TRANSCRIPTIONAL_REGULATION_BY_RUNX2	-2.36863
	REACTOME_DEGRADATION_OF_DVL	-2.36212
	REACTOME_NUCLEAR_PORE_COMPLEX_NPC_DISASSEMBLY	-2.35869
	REACTOME_DEPOSITION_OF_NEW_CENPA_CONTAINING_NUCLEOSOMES_AT_THE_CENTROMERE	-2.3573
	REACTOME_CELLULAR_RESPONSE_TO_HYPOXIA	-2.34852
	REACTOME_TRANSCRIPTIONAL_REGULATION_BY_SMALL_RNAS	-2.34194
	REACTOME_RHO_GTPASE_EFFECTORS	-2.32482
	REACTOME_EXPORT_OF_VIRAL_RIBONUCLEOPROTEINS_FROM_NUCLEUS	-2.32433
	REACTOME_INTERACTIONS_OF_VPR_WITH_HOST_CELLULAR_PROTEINS	-2.32141
	REACTOME_REGULATION_OF_RUNX3_EXPRESSION_AND_ACTIVITY	-2.31712
	REACTOME_CLEC7A_DECTIN_1_SIGNALING	-2.30964
	REACTOME_GENE_AND_PROTEIN_EXPRESSION_BY_JAK_STAT_SIGNALING_AFTER_INTERLEUKIN_12_STIMULATION	-2.29989
	REACTOME_DEGRADATION_OF_GLI1_BY_THE_PROTEASOME	-2.29855
	REACTOME_ASYMMETRIC_LOCALIZATION_OF_PCP_PROTEINS	-2.29627
	REACTOME_MITOTIC_G2_G2_M_PHASES	-2.29247
	REACTOME_COMPLEX_I_BIOGENESIS	-2.27391
	REACTOME_MRNA_SPLICING_MINOR_PATHWAY	-2.27295
	REACTOME_DOWNSTREAM_SIGNALING_EVENTS_OF_B_CELL_RECEPTOR_BCR_	-2.27222
	REACTOME_ABC_TRANSPORTER_DISORDERS	-2.26352
	REACTOME_HEDGEHOG_ON_STATE	-2.25944
	REACTOME_SUMOYLATION_OF_SUMOYLATION_PROTEINS	-2.25445
	REACTOME_METABOLISM_OF_COFACTORS	-2.24387
	REACTOME_PCP_CE_PATHWAY	-2.22014
	REACTOME_RESOLUTION_OF_D_LOOP_STRUCTURES_THROUGH_SYNTHESIS_DEPENDENT_STRAND_ANNEALING_SDSA_	-2.21761
	REACTOME_RESOLUTION_OF_D_LOOP_STRUCTURES	-2.21725
	REACTOME_REGULATION_OF_RAS_BY_GAPS	-2.19186
	REACTOME_TRANSPORT_OF_THE_SLBP_DEPENDANT_MATURE_MRNA	-2.18281
	REACTOME_TRANSPORT_OF_MATURE_TRANSCRIPT_TO_CYTOPLASM	-2.17209
	REACTOME_RNA_POLYMERASE_I_TRANSCRIPTION	-2.16657
	REACTOME_CYCLIN_A_CDK2_ASSOCIATED_EVENTS_AT_S_PHASE_ENTRY	-2.16328
	Mitochondrial Biogenesis	-2.15849
	REACTOME_RNA_POLYMERASE_I_TRANSCRIPTION_INITIATION	-2.1386
	REACTOME_REGULATION_OF_GLUCOKINASE_BY_GLUCOKINASE_REGULATORY_PROTEIN	-2.13725
	REACTOME_PCNA_DEPENDENT_LONG_PATCH_BASE_EXCISION_REPAIR	-2.13524
	REACTOME_DECTIN_1_MEDIATED_NONCANONICAL_NF_KB_SIGNALING	-2.12403
	REACTOME_KERATINIZATION	-2.12392
	REACTOME_GENE_SILENCING_BY_RNA	-2.10877
	REACTOME_POLO_LIKE_KINASE_MEDIATED_EVENTS	-2.10528
	REACTOME_TRNA_AMINOACYLATION	-2.07706
	REACTOME_PROTEIN_FOLDING	-2.06919
	REACTOME_COPI_DEPENDENT_GOLGI_TO_ER_RETROGRADE_TRAFFIC	-2.06129
	REACTOME_SIGNALING_BY_THE_B_CELL_RECEPTOR_BCR_	-2.05849
	REACTOME_C_TYPE_LECTIN_RECEPTORS_CLRS_	-2.05592
	REACTOME_TP53_REGULATES_TRANSCRIPTION_OF_CELL_CYCLE_GENES	-2.05298
	REACTOME_PYRUVATE_METABOLISM_AND_CITRIC_ACID_TCA_CYCLE	-2.03817
	REACTOME_TRANSCRIPTIONAL_REGULATION_BY_TP53	-2.03412
	REACTOME_SUMOYLATION_OF_UBIQUITINYLATION_PROTEINS	-2.03166
	REACTOME_RESOLUTION_OF_ABASIC_SITES_AP_SITES_	-2.03069
	REACTOME_REGULATION_OF_PTEN_STABILITY_AND_ACTIVITY	-2.02852
	REACTOME_INTERCONVERSION_OF_NUCLEOTIDE_DI_AND_TRIPHOSPHATES	-2.02107
	REACTOME_TRANSPORT_OF_MATURE_MRNAS_DERIVED_FROM_INTRONLESS_TRANSCRIPTS	-2.0197
	REACTOME_TELOMERE_EXTENSION_BY_TELOMERASE	-2.01727
	REACTOME_MAPK6_MAPK4_SIGNALING	-2.00852
	REACTOME_SIGNALING_BY_NOTCH4	-1.99959
	REACTOME_NEGATIVE_EPIGENETIC_REGULATION_OF_RRNA_EXPRESSION	-1.99375
	REACTOME_RNA_POLYMERASE_III_CHAIN_ELONGATION	-1.99213
	REACTOME_DISEASES_ASSOCIATED_WITH_N_GLYCOSYLATION_OF_PROTEINS	-1.98542
	REACTOME_SIGNALING_BY_TGFB_FAMILY_MEMBERS	-1.98501
	REACTOME_TRNA_MODIFICATION_IN_THE_NUCLEUS_AND_CYTOSOL	-1.98251
	REACTOME_DISEASES_OF_SIGNAL_TRANSDUCTION_BY_GROWTH_FACTOR_RECEPTORS_AND_SECOND_MESSENGERS	-1.9638
	REACTOME_G1_S_DNA_DAMAGE_CHECKPOINTS	-1.96034
	REACTOME_RESOLUTION_OF_AP_SITES_VIA_THE_MULTIPLE_NUCLEOTIDE_PATCH_REPLACEMENT_PATHWAY	-1.95641
	REACTOME_SIGNALING_BY_INTERLEUKINS	-1.94763
	REACTOME_DISEASES_OF_GLYCOSYLATION	-1.94201
	REACTOME_ANTIGEN_PROCESSING_CROSS_PRESENTATION	-1.93076
	REACTOME_LAGGING_STRAND_SYNTHESIS	-1.92657
	REACTOME_GLYCOSAMINOGLYCAN_METABOLISM	-1.91866
	REACTOME_EPHB_MEDIATED_FORWARD_SIGNALING	-1.90621
	REACTOME_FORMATION_OF_ATP_BY_CHEMIOSMOTIC_COUPLING	-1.89583
	REACTOME_MITOCHONDRIAL_CALCIUM_ION_TRANSPORT	-1.89213
	REACTOME_FORMATION_OF_THE_EARLY_ELONGATION_COMPLEX	-1.8869
	REACTOME_TRANSCRIPTION_OF_THE_HIV_GENOME	-1.88644
	REACTOME_NUCLEAR_ENVELOPE_BREAKDOWN	-1.88352
	REACTOME_DEUBIQUITINATION	-1.87818
	REACTOME_PROGRAMMED_CELL_DEATH	-1.87797
	REACTOME_SULFUR_AMINO_ACID_METABOLISM	-1.87771
	REACTOME_PYRUVATE_METABOLISM	-1.87259
	REACTOME_ANTIGEN_PROCESSING_UBIQUITINATION_PROTEASOME_DEGRADATION	-1.87138
	REACTOME_BASE_EXCISION_REPAIR	-1.86874
	REACTOME_METABOLISM_OF_CARBOHYDRATES	-1.8662
	REACTOME_TP53_REGULATES_TRANSCRIPTION_OF_DNA_REPAIR_GENES	-1.86169
	REACTOME_STABILIZATION_OF_P53	-1.85216
	REACTOME_GAP_FILLING_DNA_REPAIR_SYNTHESIS_AND_LIGATION_IN_GG_NER	-1.85137
	REACTOME_GLUCONEOGENESIS	-1.84818
	REACTOME_HCMV_LATE_EVENTS	-1.84239
	REACTOME_ANTIVIRAL_MECHANISM_BY_IFN_STIMULATED_GENES	-1.84047
	REACTOME_REGULATION_OF_HSF1_MEDIATED_HEAT_SHOCK_RESPONSE	-1.83664
	REACTOME_HIV_TRANSCRIPTION_INITIATION	-1.83193
	REACTOME_PERK_REGULATES_GENE_EXPRESSION	-1.83104
	REACTOME_POSITIVE_EPIGENETIC_REGULATION_OF_RRNA_EXPRESSION	-1.82937
	REACTOME_DEGRADATION_OF_BETA_CATENIN_BY_THE_DESTRUCTION_COMPLEX	-1.81409
	REACTOME_RNA_POLYMERASE_II_TRANSCRIPTION_TERMINATION	-1.81312
	REACTOME_UNFOLDED_PROTEIN_RESPONSE_UPR_	-1.81207
	REACTOME_DISEASES_ASSOCIATED_WITH_GLYCOSAMINOGLYCAN_METABOLISM	-1.81185
	REACTOME_CHONDROITIN_SULFATE_DERMATAN_SULFATE_METABOLISM	-1.81102
	REACTOME_HCMV_EARLY_EVENTS	-1.80116
	REACTOME_HCMV_INFECTION	-1.79995
	Degradation of the Extracellular Matrix	2.93339
	Cholesterol Biosynthesis	2.62576
	REACTOME_COMPLEMENT_CASCADE	2.62204
	Collagen Degradation	2.47873
	REACTOME_SYNTHESIS_OF_BILE_ACIDS_AND_BILE_SALTS_VIA_7ALPHA_HYDROXYCHOLESTEROL	2.46353
	REACTOME_ACTIVATION_OF_GENE_EXPRESSION_BY_SREBF_SREBP_	2.41015
	REACTOME_EXTRACELLULAR_MATRIX_ORGANIZATION	2.38038
	REACTOME_COLLAGEN_CHAIN_TRIMERIZATION	2.3408
	REACTOME_SYNTHESIS_OF_IP3_AND_IP4_IN_THE_CYTOSOL	2.28298
	REACTOME_LAMININ_INTERACTIONS	2.18651
	REACTOME_CHROMATIN_MODIFYING_ENZYMES	2.16148
	REACTOME_PKA_ACTIVATION_IN_GLUCAGON_SIGNALLING	2.14686

## Sheet: Fig 4i-k
	4i	shScramble	0.015083	0.0145108	0.0191581	0.0123052	0.0188578
		shNCLX #2	0.0106575	0.0106335	0.00908714	0.0120536	0.0136206
		shNCLX #3	0.00824431	0.00842624	0.0100878	0.0102895	0.0110597
	4j	shScramble	0.125084	0.129513	0.29128	0.256969	0.309485
		shNCLX #2	0.0858467	0.080535	0.0646552	0.072262	0.0605672
		shNCLX #3	0.027387	0.0335253	0.0809723	0.0913492	0.117273
	4k	shScramble	0.594573	0.633821	0.714826	0.392479	0.444478
		shNCLX #2	0.52892	0.444974	0.377483	0.466604	0.457164
		shNCLX #3	0.427296	0.453065	0.306563	0.326651	0.448706

## Sheet: Fig 5
	5b	shScramble	13860	13606	13327	9951	7221	10133	9929	16268	16004	19075
		shNCLX #2	6363	7365	6631	5082	4997	4811	5082	16004	15455	15856
		shNCLX #3	7018	6851	6674	5213	5039	4955	4701	10920	12184	11273
		FCCP	636	665	939	1089	1576	2152
	5c
	5d	shScramble	1	1	1	1
		shNCLX #2	0.861084	1.36246	0.97651	0.791146
		shNCLX #3	1.19	2.17885	1.17519	0.991821
	5e
	5f	shScramble	1	1	1	1
		shNCLX #2	1.89789	2.52853	1.90116	2.56275
		shNCLX #3	1.38252	3.48789	2.77709	1.40546
	5g	shScramble	1	1	1
		shNCLX #2	2.7716	2.24178	2.39465
		shNCLX #3	2.8234	3.14136	2.36398

[truncated: 3 more sheets: Fig 6, Fig 7, Fig 8]
