# Supplementary material for: The airway smooth muscle sodium/calcium exchanger NCLX is critical for airway remodeling and hyperresponsiveness in asthma
Source: J Biol Chem. 2022 Jul 14;298(8):102259. doi: 10.1016/j.jbc.2022.102259 (PMC9372629; doi:10.1016/j.jbc.2022.102259)
Supplement: Source data RNAseq [file mmc3.xlsx]

## Sheet: nclx_2_vs_scramble_up
gene	logFC	logCPM	LR	PValue	FDR
RASEF	3.42955	0.56181	164.673	1.07842e-37	3.40538e-34
GPR180	1.46112	4.52138	146.717	9.04924e-34	1.63287e-30
MCTP1	2.16241	1.64088	122.667	1.64949e-28	1.73623e-25
COL11A1	2.00407	3.28481	115.814	5.22041e-27	4.39593e-24
CKB	1.52908	4.601	114.755	8.90407e-27	7.02921e-24
FAIM2	2.31549	2.53596	108.289	2.32285e-25	1.46699e-22
CDC25B	1.27823	6.94543	101.298	7.91193e-24	4.16399e-21
MMP15	1.87818	1.94484	100.735	1.0515e-23	5.31258e-21
PAK3	1.74259	2.01128	98.9891	2.5389e-23	1.10582e-20
STX12	1.05956	5.58903	98.0904	3.99721e-23	1.68296e-20
RASA2	1.07751	4.82965	98.0252	4.13095e-23	1.68316e-20
GPR68	1.85657	3.2522	92.9531	5.35479e-22	1.87879e-19
PCDH10	1.60055	3.98043	86.996	1.08738e-20	3.27017e-18
IGDCC4	2.65363	0.583079	86.6738	1.27978e-20	3.67385e-18
BNC1	1.41542	3.47108	85.978	1.81946e-20	5.10702e-18
IL31RA	2.4156	0.826209	84.9309	3.08984e-20	8.30379e-18
C16orf74	1.40496	2.75829	84.8415	3.23273e-20	8.50679e-18
PLEKHA1	0.965408	5.20242	84.7243	3.43003e-20	8.84178e-18
SHTN1	1.3549	2.96937	83.5996	6.05852e-20	1.5305e-17
ADCY4	3.2743	0.0323372	83.5016	6.36648e-20	1.57676e-17
HGF	1.80272	7.13049	80.8692	2.41166e-19	5.64106e-17
PLAU	1.4095	6.944	79.7494	4.25045e-19	9.09956e-17
ILKAP	1.22581	3.9628	79.3072	5.31646e-19	1.0831e-16
INSIG1	1.48368	5.77901	78.2256	9.19182e-19	1.84289e-16
SLFN5	0.780856	7.24963	75.9187	2.9559e-18	5.49059e-16
CEND1	1.52625	3.09818	74.7481	5.34777e-18	9.64968e-16
ACPP	2.26239	0.627894	74.4326	6.27457e-18	1.11625e-15
P2RX6	2.37869	0.786506	73.9136	8.16101e-18	1.43169e-15
ISYNA1	1.6108	2.72964	73.0769	1.24694e-17	2.15756e-15
SH3KBP1	0.965863	5.62104	72.0242	2.12579e-17	3.58012e-15
FNDC4	0.9639	4.80115	69.9549	6.06773e-17	9.60483e-15
DTNA	1.64341	2.21401	69.3017	8.44988e-17	1.30159e-14
UCHL1	0.744687	8.40435	69.2756	8.56211e-17	1.30299e-14
SLC17A5	0.956963	6.11368	68.9152	1.02787e-16	1.52742e-14
SLC1A3	2.79312	-0.230779	67.3778	2.24159e-16	3.04446e-14
PSD4	1.32285	2.55574	66.723	3.1247e-16	4.19873e-14
MOXD1	1.22678	7.28751	65.4774	5.87834e-16	7.57645e-14
CCDC51	1.34781	3.67146	64.6907	8.76291e-16	1.10684e-13
DNAJC6	2.2785	0.472266	64.3243	1.05534e-15	1.30686e-13
PREX1	1.36314	4.32086	63.1493	1.91616e-15	2.30505e-13
MUSK	1.89337	1.06978	62.8772	2.20005e-15	2.62159e-13
IL17D	1.53848	1.71594	62.4849	2.68489e-15	3.16942e-13
NR3C2	1.52351	2.09858	61.6341	4.13595e-15	4.70641e-13
POP1	0.84093	4.5908	61.4046	4.64717e-15	5.24093e-13
BCL2	1.77131	1.34201	61.0136	5.66811e-15	6.28016e-13
TMEM51	1.03936	3.24941	60.4529	7.53608e-15	8.20588e-13
TMEM56	1.36601	2.41572	60.2718	8.26227e-15	8.91972e-13
TOX2	1.47984	2.2998	59.6917	1.10945e-14	1.1776e-12
COL15A1	1.3744	6.32533	59.554	1.18987e-14	1.2457e-12
TRPV2	0.915066	4.76435	59.3606	1.3127e-14	1.35908e-12
TNFRSF10C	1.83868	1.14781	59.0406	1.54453e-14	1.5861e-12
GRIK4	2.14063	0.281867	58.6447	1.8888e-14	1.92398e-12
HMCES	1.02766	4.14246	57.9003	2.7574e-14	2.74242e-12
MPZ	2.19841	0.0998949	57.1917	3.95346e-14	3.88256e-12
SHC3	0.815813	5.75061	57.1858	3.96525e-14	3.88256e-12
GPX3	1.92232	4.11411	56.9602	4.44725e-14	4.32102e-12
TNFRSF1B	1.26328	4.13327	56.2493	6.3839e-14	6.01754e-12
RFX5	0.837995	5.14583	55.8805	7.70118e-14	7.10026e-12
CDKN1A	0.8984	8.90453	54.9855	1.21423e-13	1.0994e-11
TUBA4A	0.913127	5.57443	54.9785	1.21856e-13	1.0994e-11
ABCG2	1.8444	1.32817	54.6423	1.44593e-13	1.28616e-11
LSS	1.40428	7.58612	53.999	2.00591e-13	1.74735e-11
SECTM1	1.03245	5.61999	52.7411	3.80553e-13	3.22927e-11
SLC4A11	1.66864	2.15002	52.7354	3.81652e-13	3.22927e-11
TSLP	1.22478	3.49911	52.7259	3.83494e-13	3.22927e-11
PIK3R3	1.39743	2.52818	52.4257	4.46833e-13	3.73771e-11
IL1RAPL1	3.08589	-0.615064	52.29	4.788e-13	3.95276e-11
WDR31	1.68168	1.75893	51.7774	6.21644e-13	5.03332e-11
SLC43A3	1.01777	4.35171	51.3876	7.58142e-13	6.0227e-11
FAM43A	0.999959	3.15627	51.164	8.49616e-13	6.70718e-11
LEPR	1.19892	3.90535	50.7407	1.05408e-12	8.16817e-11
CCND2	2.03377	0.92554	50.5159	1.18204e-12	9.10388e-11
AMPH	1.23733	2.55619	50.3011	1.31875e-12	1.00952e-10
HSPB6	0.802836	6.55046	49.733	1.76154e-12	1.33931e-10
CAMK4	1.41158	1.34333	49.1405	2.38269e-12	1.77034e-10
CDH24	0.971674	3.99024	48.9005	2.69283e-12	1.97202e-10
CCND1	1.23143	9.49766	48.2252	3.79969e-12	2.70441e-10
HPCAL1	0.854537	4.43777	48.1527	3.94279e-12	2.7822e-10
TENM3	1.05474	3.60669	48.0121	4.23595e-12	2.97246e-10
FOXQ1	1.78422	2.90221	47.7215	4.91271e-12	3.39085e-10
AXL	0.682285	8.66348	47.3341	5.98615e-12	4.0485e-10
ABLIM3	0.604258	6.17737	47.3316	5.99374e-12	4.0485e-10
AVL9	0.725989	5.53955	46.9174	7.4044e-12	4.87109e-10
PLEKHG1	1.54626	2.61474	46.2843	1.02282e-11	6.5249e-10
GNB3	1.68046	1.09895	45.8323	1.28824e-11	8.13586e-10
P2RX7	1.29727	1.92284	45.7423	1.34875e-11	8.47567e-10
ACOT12	2.17118	-0.0629867	45.6753	1.39575e-11	8.6861e-10
RGS17	1.11575	2.37598	45.065	1.90602e-11	1.15745e-09
TP53INP1	1.0614	5.08819	44.9821	1.9884e-11	1.2017e-09
SCN2A	1.17179	3.0824	44.8588	2.11766e-11	1.27372e-09
PIGS	0.718684	5.90428	44.8287	2.15049e-11	1.28734e-09
OLFML1	1.11992	2.94643	44.6383	2.37007e-11	1.39889e-09
SOBP	0.873734	4.06104	43.9795	3.31825e-11	1.94944e-09
SH2B3	0.913916	6.11271	43.5795	4.07083e-11	2.32664e-09
IRAK2	1.17609	2.60573	43.3303	4.62369e-11	2.60723e-09
MYLK	0.795224	8.72598	43.2741	4.75846e-11	2.65947e-09
CPNE7	1.64151	3.7932	43.1495	5.07127e-11	2.80944e-09
CDS2	0.627933	5.93332	43.1253	5.13447e-11	2.83203e-09
COPS7A	0.631129	6.41518	42.9395	5.64581e-11	3.10053e-09
DNMT1	0.754389	7.05215	42.926	5.68497e-11	3.10852e-09
SYT1	2.16604	0.7044	42.5017	7.06194e-11	3.81194e-09
STRIP2	0.965798	2.9792	42.3138	7.77422e-11	4.1433e-09
CDH4	1.22888	3.3628	42.2923	7.86007e-11	4.16322e-09
PLXNC1	1.49563	3.87514	42.1929	8.26999e-11	4.33437e-09
PLEKHG4	1.00867	4.37768	41.8776	9.71708e-11	5.05088e-09
DKK2	1.18231	2.35354	41.5231	1.16486e-10	5.98103e-09
GALM	0.852005	4.35866	41.478	1.19204e-10	6.07126e-09
GALE	0.845183	3.77357	41.4644	1.20036e-10	6.08908e-09
IL13RA2	1.0614	2.53667	41.305	1.30237e-10	6.58011e-09
SQSTM1	0.703634	9.55238	41.2819	1.31786e-10	6.63183e-09
SAMD4B	0.609411	6.55226	41.1833	1.386e-10	6.94704e-09
TC2N	1.64354	0.812891	41.1398	1.4172e-10	7.07533e-09
MICB	0.841318	4.17919	41.1138	1.43621e-10	7.14205e-09
TMEM232	2.03343	0.654975	40.9133	1.59134e-10	7.88245e-09
HMG20A	0.74517	4.37461	40.8411	1.6512e-10	8.14697e-09
CLDN15	1.16874	2.18547	40.8013	1.68519e-10	8.28233e-09
ADAMTS15	1.17243	5.86282	40.7842	1.70006e-10	8.32306e-09
LAMA5	1.46205	5.11118	40.5486	1.91789e-10	9.28155e-09
PLCD4	1.28801	2.35876	40.2731	2.20833e-10	1.06463e-08
NTNG2	1.34027	1.56298	40.2206	2.26848e-10	1.08947e-08
PIDD1	1.00187	4.16168	40.194	2.29959e-10	1.10023e-08
ABCA7	1.99245	2.58232	40.0316	2.49891e-10	1.17337e-08
OGT	0.899854	6.52379	39.7308	2.91495e-10	1.35862e-08
TRMT2B	0.947779	3.86945	39.672	3.00399e-10	1.38987e-08
THEMIS2	1.08163	2.25234	39.5088	3.26577e-10	1.48603e-08
ATP6V0E2	1.00221	4.04019	39.3116	3.61291e-10	1.63565e-08
MPP1	0.658567	4.60643	39.2596	3.71037e-10	1.67377e-08
SLC7A8	1.27675	4.37391	39.22	3.78646e-10	1.70202e-08
RNF157	1.82502	0.282129	39.1561	3.91235e-10	1.75237e-08
ENTPD7	0.938754	4.4094	39.0558	4.11862e-10	1.83824e-08
HMGA2	1.68931	5.092	38.9806	4.28032e-10	1.89701e-08
ECM1	0.565673	7.83092	38.8139	4.66197e-10	2.05175e-08
CTSL	0.609851	7.99444	38.7945	4.70848e-10	2.06503e-08
CYS1	1.28939	2.153	38.746	4.82694e-10	2.09762e-08
INMT	0.766693	4.59123	38.5405	5.36287e-10	2.31981e-08
PAQR6	2.76005	-0.592187	38.4736	5.54995e-10	2.38905e-08
OAF	0.824303	5.75872	38.3882	5.79805e-10	2.47416e-08
DNMBP	0.604402	5.59279	38.3087	6.03917e-10	2.55976e-08
SESN3	1.12298	5.35916	38.1214	6.64787e-10	2.79898e-08
RENBP	2.25565	-0.523828	37.6673	8.38976e-10	3.46311e-08
BMPER	1.37649	3.73262	37.5907	8.72609e-10	3.5902e-08
METTL7A	1.04598	4.82749	37.5691	8.82322e-10	3.61838e-08
SPATA18	0.822512	4.88893	37.3946	9.64911e-10	3.93154e-08
PLIN4	2.10717	-0.167529	37.3495	9.87482e-10	4.01057e-08
TGFBR3	0.876157	6.64485	37.3372	9.93727e-10	4.023e-08
SLC4A7	0.638532	6.50289	37.0722	1.13834e-09	4.5791e-08
EPHX1	0.674743	6.80352	37.0373	1.15892e-09	4.64707e-08
SRPX	0.619712	6.81777	36.9801	1.19342e-09	4.77027e-08
SEMA6A	1.65386	0.308843	36.7676	1.33085e-09	5.25311e-08
FAM102A	0.819493	5.00605	36.7053	1.37409e-09	5.38316e-08
SH3GL3	2.36014	-0.549308	36.7017	1.37658e-09	5.38316e-08
LAPTM4B	0.561127	6.19027	36.6041	1.44729e-09	5.62483e-08
AMDHD2	1.36309	3.77426	36.5713	1.47185e-09	5.70273e-08
GSG1	1.25543	1.87512	36.447	1.56878e-09	6.04122e-08
PAXX	0.807318	3.53006	36.4357	1.57789e-09	6.05784e-08
SIPA1	0.901684	5.10897	36.4123	1.59695e-09	6.11244e-08
CCDC78	1.57638	0.735252	36.3768	1.62627e-09	6.1686e-08
HPSE	1.28586	1.51287	36.368	1.63363e-09	6.17796e-08
CNIH3	1.69615	2.31286	36.1184	1.85686e-09	7.00119e-08
PLXDC1	2.86702	-0.488985	35.9812	1.99231e-09	7.46732e-08
MYLIP	1.0917	2.95203	35.9751	1.99851e-09	7.46839e-08
CORO2B	0.943935	5.0927	35.8697	2.10967e-09	7.86054e-08
PI4K2A	0.612681	5.64914	35.6289	2.38725e-09	8.81675e-08
TSGA10	1.85551	0.162706	35.5284	2.5136e-09	9.17611e-08
SOAT1	0.57574	5.92718	35.222	2.94185e-09	1.06777e-07
SMURF1	0.575436	5.22171	34.7648	3.72038e-09	1.34263e-07
RAB26	2.18336	-0.17735	34.6899	3.86636e-09	1.38739e-07
NEDD4	0.600592	5.55454	34.6609	3.9244e-09	1.40422e-07
TMEM255B	0.815438	3.6895	34.5851	4.0801e-09	1.45171e-07
PPL	2.33366	4.54305	34.4914	4.28128e-09	1.51326e-07
IL12A	1.29501	1.45969	34.4879	4.28903e-09	1.51326e-07
HIF1AN	0.616735	6.17469	34.2991	4.72604e-09	1.64902e-07
NR1H3	0.881281	3.71805	34.2457	4.85748e-09	1.69022e-07
CCDC28B	1.11112	1.79013	34.0491	5.37393e-09	1.84452e-07
LPIN1	0.971399	7.13384	33.9205	5.74106e-09	1.95988e-07
ALDH9A1	0.680092	6.37554	33.9152	5.75685e-09	1.95997e-07
MAP3K12	0.916085	5.29019	33.8618	5.91695e-09	2.00367e-07
NRP1	0.601916	7.88561	33.822	6.03928e-09	2.02878e-07
MAPK6	0.568316	5.81995	33.7658	6.21619e-09	2.08267e-07
MICALL2	0.940333	4.82335	33.4779	7.20792e-09	2.38958e-07
CFAP70	2.22991	-0.460241	33.4018	7.49565e-09	2.472e-07
PNMA2	0.761382	4.65867	33.1451	8.553e-09	2.7772e-07
OCLN	1.93115	-0.300916	33.0289	9.07985e-09	2.9257e-07
SMARCA5	0.584958	6.64342	32.8776	9.815e-09	3.14653e-07
ANKRD10	0.83143	4.48949	32.8167	1.01273e-08	3.23842e-07
INTS9	0.758557	3.65996	32.7057	1.0722e-08	3.41994e-07
FOLR3	1.33897	1.52037	32.5983	1.13311e-08	3.57809e-07
RCAN2	1.12437	2.92072	32.2618	1.34739e-08	4.19186e-07
MED28	0.542957	5.39189	32.1346	1.43854e-08	4.44258e-07
CYFIP2	0.962467	3.19137	32.1174	1.4513e-08	4.47108e-07
VWCE	1.46649	1.98877	31.8057	1.70395e-08	5.1737e-07
GJA3	0.844301	4.02411	31.7022	1.79722e-08	5.41782e-07
APC2	0.988604	2.97885	31.6523	1.84394e-08	5.54542e-07
UAP1L1	1.11958	5.49768	31.624	1.87098e-08	5.61339e-07
LGALS9	1.57654	0.43506	31.5321	1.96168e-08	5.85768e-07
HSD17B14	1.58261	3.06285	31.4194	2.07893e-08	6.16407e-07
TRIM47	1.49245	2.00467	31.4093	2.08979e-08	6.18175e-07
CPT1C	0.803862	5.2626	31.2772	2.23687e-08	6.586e-07
PAF1	0.550791	5.86305	31.2529	2.26504e-08	6.65343e-07
CYGB	1.21877	5.37142	31.1474	2.39159e-08	7.00887e-07
PNPLA3	0.913415	2.3699	30.8899	2.73084e-08	7.96609e-07
ABHD17C	0.556007	5.55227	30.8285	2.81864e-08	8.18442e-07
PEX5	0.663847	5.0409	30.7874	2.87902e-08	8.32149e-07
RARRES2	2.21339	3.89611	30.7588	2.92178e-08	8.42581e-07
CLGN	1.06986	3.48543	30.7151	2.98833e-08	8.59807e-07
SEMA6D	1.10914	3.25032	30.7094	2.99716e-08	8.6039e-07
ST8SIA1	2.49556	1.04089	30.6677	3.06223e-08	8.77074e-07
AGTR1	1.46486	0.598442	30.6206	3.13737e-08	8.9454e-07
PCNX2	0.709104	4.44181	30.5707	3.21914e-08	9.14862e-07
CD82	1.26756	4.88778	30.5683	3.22313e-08	9.14862e-07
PRCD	1.66959	0.280844	30.1445	4.01031e-08	1.12067e-06
GNA14	1.88873	-0.207377	29.8887	4.57581e-08	1.26937e-06
PPP1R18	0.523777	6.9668	29.8378	4.69745e-08	1.29833e-06
TAP1	0.680865	5.2925	29.8076	4.77126e-08	1.31585e-06
TRPA1	1.30909	5.96222	29.7022	5.03779e-08	1.38633e-06
SLC35B2	0.598507	6.85002	29.6617	5.14401e-08	1.41248e-06
SLC25A29	0.866266	3.86153	29.3693	5.98181e-08	1.62138e-06
TMEM100	1.84684	0.913309	29.3374	6.08106e-08	1.64198e-06
C8orf33	0.665108	4.9762	29.2846	6.24903e-08	1.67939e-06
CDCP1	0.915894	3.30046	29.241	6.39135e-08	1.71399e-06
UNC13B	0.487833	5.93195	29.2084	6.49952e-08	1.73197e-06
TSPYL2	0.67616	4.87922	28.9749	7.3323e-08	1.93349e-06
CTSK	1.54294	7.81261	28.9326	7.49428e-08	1.97209e-06
GUCY1A2	1.5254	0.33681	28.9196	7.54465e-08	1.98122e-06
DNM1	1.023	4.79085	28.9017	7.61461e-08	1.99544e-06
ARL4C	1.08199	5.73273	28.8423	7.85162e-08	2.04482e-06
MORN4	0.815166	3.1924	28.8067	7.99731e-08	2.07848e-06
TMEM35A	1.20535	4.69219	28.7972	8.03658e-08	2.08439e-06
APLP1	0.781505	3.56576	28.7755	8.12732e-08	2.10361e-06
PJVK	1.87387	0.0760835	28.7688	8.15546e-08	2.10658e-06
PHLDA2	0.997576	4.94824	28.6219	8.79799e-08	2.25869e-06
TMEM175	0.639709	4.33732	28.5902	8.9434e-08	2.28672e-06
SLC9A5	1.02525	2.65508	28.579	8.99525e-08	2.29533e-06
CACNA2D1	0.595308	6.02472	28.5678	9.04726e-08	2.30395e-06
MGAT4B	0.57188	8.25054	28.529	9.23076e-08	2.34595e-06
IFI44L	1.52632	1.56188	28.515	9.2976e-08	2.35819e-06
NEK10	0.971196	2.59461	28.4231	9.7496e-08	2.46788e-06
PLXNA3	0.526233	6.61048	28.247	1.0678e-07	2.67606e-06
NYNRIN	0.673277	5.69598	28.1568	1.11875e-07	2.7897e-06
NAA40	0.707555	4.65788	28.0855	1.1607e-07	2.88599e-06
ANO8	0.990416	3.50391	28.0219	1.19949e-07	2.97073e-06
MCOLN3	1.57591	1.85491	27.9866	1.2216e-07	3.01957e-06
ZFC3H1	0.635717	5.44342	27.9683	1.23318e-07	3.04224e-06
POLN	1.82577	-0.0752617	27.929	1.25851e-07	3.09869e-06
SMARCC2	0.466823	6.56121	27.9133	1.26873e-07	3.11778e-06
MASP2	2.09511	-0.529783	27.8501	1.3109e-07	3.21468e-06
TBXAS1	1.23905	1.67388	27.8132	1.33613e-07	3.26435e-06
CDH18	1.94848	-0.472385	27.7328	1.3928e-07	3.39623e-06
C1QTNF2	1.0038	2.74356	27.7091	1.40999e-07	3.43152e-06
MREG	0.878197	2.42707	27.6324	1.46698e-07	3.56294e-06
STXBP1	0.480738	6.22082	27.6289	1.46963e-07	3.56294e-06
ERMP1	0.826964	3.82529	27.6115	1.48297e-07	3.58839e-06
RTL5	0.746454	3.82185	27.5435	1.53604e-07	3.69556e-06
EPHA2	0.892866	4.7197	27.5334	1.54405e-07	3.70777e-06
MXD4	0.694728	7.21534	27.5237	1.55179e-07	3.7193e-06
EME2	1.01825	3.82556	27.4921	1.57734e-07	3.76624e-06
ALDH3A2	0.721083	4.35456	27.4144	1.64204e-07	3.90596e-06
PNKP	0.656996	4.73092	27.3214	1.72292e-07	4.07531e-06
KIAA1217	1.38425	0.598551	27.2677	1.77142e-07	4.1822e-06
SMIM29	0.664905	4.41788	27.2402	1.79679e-07	4.23419e-06
TMEM86A	1.66592	0.0880737	27.0653	1.96696e-07	4.6094e-06
SHROOM1	0.646099	4.15262	27.0296	2.00365e-07	4.6867e-06
GPR162	1.49381	1.89496	27.0122	2.02173e-07	4.72024e-06
SLC26A10	1.69826	0.656519	26.9921	2.04292e-07	4.76091e-06
RBBP4	0.498814	6.32903	26.9428	2.0957e-07	4.86594e-06
SLC2A6	0.711369	3.59567	26.9102	2.13131e-07	4.93956e-06
SLC6A15	1.33283	1.91882	26.8499	2.19883e-07	5.0774e-06
SAMD12	1.11948	2.4761	26.7293	2.34047e-07	5.35551e-06
OR7E47P	1.5476	0.205019	26.6469	2.44238e-07	5.54852e-06
GGT1	1.3071	0.749618	26.5365	2.58603e-07	5.84331e-06
FASN	0.787664	8.06845	26.3771	2.80845e-07	6.32326e-06
SULT1A1	1.14796	1.63958	26.3407	2.86196e-07	6.40079e-06
ATP8A1	1.36967	0.754874	26.3399	2.86315e-07	6.40079e-06
CLCN3	0.428467	6.37566	26.2753	2.96046e-07	6.58338e-06
LHFPL2	0.632795	6.39827	26.179	3.11196e-07	6.896e-06
IRAK1	0.530241	7.49773	26.0728	3.28779e-07	7.26014e-06
ACKR4	0.669241	4.95066	26.0615	3.30717e-07	7.29021e-06
SOX9	0.603287	5.36747	25.9179	3.56259e-07	7.82989e-06
EDRF1	0.663216	3.90414	25.9169	3.5644e-07	7.82989e-06
AMOT	0.692553	4.54256	25.864	3.66341e-07	8.03342e-06
TAOK2	0.498082	6.31993	25.8161	3.75533e-07	8.20377e-06
CAD	0.57945	6.17238	25.8101	3.76707e-07	8.20377e-06
SERTAD4	2.16899	-0.633654	25.7684	3.84941e-07	8.36867e-06
CAND2	0.751027	3.56229	25.7627	3.86083e-07	8.37906e-06
MMP17	0.649941	4.20628	25.7407	3.90497e-07	8.46032e-06
UNC13D	2.08043	-0.645384	25.7371	3.91228e-07	8.46165e-06
CST1	1.58018	1.14616	25.6734	4.04361e-07	8.71585e-06
ITGA11	1.4087	3.78139	25.6189	4.15954e-07	8.93523e-06
CSF1	0.643084	7.6852	25.5777	4.24926e-07	9.11247e-06
GALNT16	1.92554	2.81193	25.4824	4.4643e-07	9.52511e-06
SLC29A2	1.44295	0.612663	25.4021	4.65415e-07	9.86352e-06
YJEFN3	1.84672	0.828681	25.3945	4.67243e-07	9.88567e-06
SLC25A35	1.17556	1.6815	25.3886	4.68675e-07	9.89938e-06
MOV10	0.525339	6.04546	25.3619	4.75223e-07	1.00209e-05
NES	0.757095	5.78013	25.3251	4.84371e-07	1.01629e-05
YAP1	0.381563	7.63189	25.2899	4.93296e-07	1.02989e-05
MON1A	0.60539	3.93397	25.2829	4.95081e-07	1.03191e-05
SERPINI1	1.25116	1.06094	25.2751	4.97088e-07	1.03439e-05
EML6	2.02705	-0.630064	25.2611	5.00702e-07	1.04019e-05
MAST4	0.781436	4.05035	25.2429	5.05462e-07	1.04836e-05
TYRO3	0.593207	4.83171	25.219	5.11757e-07	1.05967e-05
CELSR3	0.875627	2.9881	25.2127	5.13429e-07	1.06139e-05
TACC2	0.702834	3.55488	25.1693	5.25109e-07	1.082e-05
ADGRL4	0.702196	4.18374	25.1116	5.41053e-07	1.10942e-05
PABPC1L	1.47103	3.91566	25.0835	5.49005e-07	1.12208e-05
ADAMTS13	1.29762	2.49025	25.0275	5.65172e-07	1.1514e-05
ITPKB	1.12822	4.94924	25.0039	5.72142e-07	1.15813e-05
COL7A1	0.965572	5.45671	24.9824	5.78552e-07	1.16923e-05
NSG1	1.54854	0.901914	24.9769	5.80216e-07	1.17072e-05
RGS7	1.41024	0.486433	24.9618	5.8479e-07	1.17807e-05
UQCC1	0.651719	4.90653	24.9152	5.99069e-07	1.20491e-05
FAM49A	1.11154	2.51902	24.8926	6.06155e-07	1.21723e-05
SLC48A1	0.602073	4.57296	24.745	6.5437e-07	1.30543e-05
MECP2	0.463436	5.81637	24.7409	6.55761e-07	1.30543e-05
TNFSF4	1.52504	0.363078	24.7374	6.56972e-07	1.30543e-05
EYA4	0.606827	4.29384	24.7364	6.57316e-07	1.30543e-05
CACNA1G	1.67627	0.0694126	24.7057	6.67873e-07	1.32224e-05
SIPA1L2	1.21587	1.80464	24.6018	7.04867e-07	1.39202e-05
RGL3	1.00306	2.35824	24.5999	7.05552e-07	1.39202e-05
ARHGAP33	1.03577	2.20559	24.5421	7.27044e-07	1.42598e-05
ICAM5	1.07067	1.90961	24.5263	7.33007e-07	1.43544e-05
ABCC5	0.597101	4.92092	24.5041	7.41515e-07	1.44762e-05
TMEM143	0.863578	2.48828	24.3762	7.92419e-07	1.54001e-05
SUGP2	0.718531	6.2739	24.376	7.92502e-07	1.54001e-05
TNK2	0.647341	4.8243	24.3005	8.2416e-07	1.59044e-05
CAPN5	0.52492	5.915	24.2992	8.24747e-07	1.59044e-05
GLMP	0.539869	6.159	24.2647	8.39637e-07	1.61669e-05
CARD16	0.789172	3.20627	24.2428	8.49237e-07	1.63268e-05
QPRT	1.08752	4.50755	24.202	8.67441e-07	1.65759e-05
KYAT1	0.78831	2.57916	24.1859	8.74688e-07	1.66891e-05
SLC22A23	0.795233	2.43419	24.0857	9.21437e-07	1.75018e-05
ABCA6	1.0506	3.84219	24.0261	9.5041e-07	1.79693e-05
ADAM33	1.47182	7.25144	23.978	9.74404e-07	1.83423e-05
LENG8	1.23239	6.90976	23.9509	9.88264e-07	1.85742e-05
ROBO4	1.91537	-0.461033	23.9084	1.01029e-06	1.88933e-05
ARMCX4	0.607573	3.70982	23.8569	1.03768e-06	1.93318e-05
TRAF4	0.815754	4.54248	23.7926	1.07292e-06	1.99003e-05
RTEL1-TNFRSF6B	1.34435	1.12773	23.763	1.08956e-06	2.01793e-05
KCTD9	0.441057	6.35898	23.7075	1.12142e-06	2.06784e-05
HEXB	0.424334	7.72786	23.6841	1.13517e-06	2.08475e-05
SYNE3	0.580005	5.29901	23.6841	1.13518e-06	2.08475e-05
GPRASP1	0.841423	2.31637	23.6835	1.13554e-06	2.08475e-05
OSBP2	1.02048	1.42119	23.6436	1.1593e-06	2.12527e-05
WDR97	1.71497	-0.26176	23.4645	1.27243e-06	2.31252e-05
NPTX1	2.17395	5.45939	23.4576	1.27697e-06	2.31744e-05
MEST	1.45095	4.04203	23.3341	1.36164e-06	2.45699e-05
C12orf49	0.440171	5.59876	23.2791	1.40116e-06	2.52468e-05
AKR1B10	1.33974	0.662512	23.2573	1.41712e-06	2.5498e-05
MCOLN1	0.813772	4.54238	23.2172	1.44698e-06	2.58878e-05
JADE2	0.5442	6.07214	23.1869	1.46998e-06	2.62622e-05
ZNF512B	0.600851	5.56633	23.1653	1.48656e-06	2.65209e-05
STX1B	1.46963	2.03153	23.1368	1.50879e-06	2.68416e-05
NAB1	0.684719	4.51415	23.119	1.52279e-06	2.70146e-05
LMTK3	1.17265	1.41957	23.0915	1.54474e-06	2.73655e-05
NCKAP5	1.1126	1.92574	23.0074	1.61381e-06	2.84694e-05
JRK	0.759263	4.31136	22.9648	1.64996e-06	2.90263e-05
PI4KB	0.440827	6.53278	22.9142	1.69395e-06	2.97583e-05
BFSP1	1.12454	1.14046	22.8793	1.72495e-06	3.0261e-05
CXCL2	1.99799	-0.483107	22.863	1.73966e-06	3.04766e-05
DNAH1	1.19338	2.27267	22.8187	1.78022e-06	3.11299e-05
FHOD1	0.723426	4.46434	22.7925	1.80464e-06	3.1484e-05
VAMP1	1.03744	2.61769	22.7794	1.81704e-06	3.1613e-05
CCDC191	1.08931	1.34403	22.7691	1.82679e-06	3.1739e-05
G6PD	0.501429	8.255	22.731	1.86337e-06	3.23133e-05
RSBN1L	0.585694	4.00523	22.7294	1.86496e-06	3.23133e-05
DDIT4L	0.843269	2.59675	22.7025	1.89123e-06	3.27235e-05
KIAA0895L	1.0573	3.7224	22.5472	2.05041e-06	3.52844e-05
BUD23	0.5439	5.51939	22.527	2.07208e-06	3.56088e-05
ANPEP	0.557486	6.85519	22.4889	2.11365e-06	3.61266e-05
SHC2	1.29196	0.784994	22.4615	2.144e-06	3.65463e-05
TTLL3	1.44914	3.73608	22.4314	2.17779e-06	3.7011e-05
MORF4L2	0.369869	7.79618	22.3752	2.24256e-06	3.80211e-05
APOD	1.51411	0.220702	22.3715	2.24679e-06	3.80418e-05
PAQR8	0.793876	2.93066	22.3347	2.29034e-06	3.87272e-05
ANGPTL2	0.91283	7.79548	22.3103	2.31961e-06	3.91174e-05
LRRN1	1.51777	0.0608493	22.2736	2.36433e-06	3.98185e-05
RPS6KA5	1.02134	1.46619	22.2268	2.42267e-06	4.07467e-05
EBF1	0.940852	2.86468	22.1822	2.47958e-06	4.1538e-05
MAPK12	0.67731	4.68054	22.1488	2.52319e-06	4.21566e-05
PIK3AP1	1.03196	1.31686	22.1277	2.55102e-06	4.25653e-05
MBOAT7	0.421322	7.43927	22.09	2.60168e-06	4.32225e-05
OBSCN	0.790675	2.94864	22.0896	2.60212e-06	4.32225e-05
NEU1	0.626946	5.63745	22.0882	2.6041e-06	4.32225e-05
B3GAT3	0.556966	5.17377	22.0716	2.62664e-06	4.34824e-05
EHBP1L1	0.546892	6.4801	22.0635	2.63778e-06	4.36097e-05
NPTXR	1.34728	0.284767	22.027	2.68839e-06	4.42853e-05
CARD6	0.560769	4.461	22.0265	2.68916e-06	4.42853e-05
TCIRG1	0.632193	5.81068	21.9592	2.78508e-06	4.56862e-05
RHBDL1	1.15488	1.47018	21.953	2.79403e-06	4.57735e-05
TSC2	0.427541	6.44023	21.9096	2.85805e-06	4.65807e-05
GRASP	1.1434	2.77501	21.8995	2.87303e-06	4.67644e-05
CORO7	1.18196	0.869848	21.8946	2.88036e-06	4.68235e-05
TRIM45	0.94719	2.37734	21.8798	2.90274e-06	4.71266e-05
DISP1	0.791396	2.64807	21.8565	2.9382e-06	4.75801e-05
SEC22C	0.429459	5.75541	21.8364	2.96907e-06	4.7957e-05
ACVRL1	0.502686	4.86451	21.8078	3.01369e-06	4.86155e-05
RHBDF1	0.60826	6.61524	21.7661	3.08e-06	4.96217e-05
TMEM167A	0.481845	6.63557	21.7578	3.09323e-06	4.97715e-05
C2orf92	2.01948	-0.743505	21.7443	3.11512e-06	5.00599e-05
MICAL1	0.643887	6.45821	21.7217	3.15204e-06	5.05888e-05
ITGA7	0.835447	6.60401	21.7109	3.16986e-06	5.07459e-05
SYNGAP1	0.648776	4.92657	21.6908	3.20316e-06	5.11335e-05
FGFR4	1.05437	2.49166	21.689	3.20622e-06	5.11335e-05
SYTL2	0.548204	5.089	21.6196	3.32432e-06	5.27507e-05
SNAP25	1.96713	-0.801299	21.5949	3.36738e-06	5.32411e-05
SAMD5	1.49041	2.34711	21.5947	3.36788e-06	5.32411e-05
SPECC1	0.767878	3.44111	21.5904	3.37535e-06	5.32926e-05
VIT	1.32545	2.19683	21.482	3.57159e-06	5.61301e-05
TSPAN12	1.44107	0.453568	21.4468	3.63785e-06	5.70804e-05
CENPT	0.626177	4.85684	21.3764	3.77382e-06	5.8921e-05
NRROS	1.55004	-0.280498	21.366	3.79434e-06	5.91683e-05
FER1L6	1.24297	1.6241	21.3569	3.81242e-06	5.9377e-05
CYB5RL	0.825577	3.18352	21.2983	3.93081e-06	6.10701e-05
MORC4	0.431376	5.58602	21.2714	3.98632e-06	6.18565e-05
ASL	0.495418	4.30938	21.2627	4.00444e-06	6.20615e-05
TBC1D4	0.576703	4.38396	21.2506	4.02977e-06	6.23775e-05
PRKAR2A	0.550859	5.94544	21.2352	4.06239e-06	6.26495e-05
TRAPPC6B	0.737083	2.75973	21.2329	4.06718e-06	6.26495e-05
ZNF365	0.772128	2.48131	21.2294	4.07459e-06	6.26872e-05
ADGRB2	0.768878	4.38834	21.2126	4.11048e-06	6.31624e-05
PHACTR1	1.23773	0.505966	21.1739	4.19442e-06	6.42179e-05
CORO6	1.03018	3.8084	21.1361	4.27789e-06	6.53373e-05
BIVM	0.65004	3.88024	21.1325	4.28592e-06	6.5381e-05
ANKLE1	1.88156	-0.822311	21.1262	4.3001e-06	6.55181e-05
SLC9A3R1	0.593637	4.96777	21.0582	4.4555e-06	6.77225e-05
CIRBP	0.605584	6.73924	21.0485	4.47806e-06	6.7902e-05
ANKRD13D	0.609805	4.39115	21.0405	4.49671e-06	6.80355e-05
TM7SF2	1.11524	2.29763	21.0112	4.56608e-06	6.89058e-05
SYNGR3	1.02641	2.48087	20.9948	4.60539e-06	6.94161e-05
RP2	0.542853	5.00212	20.9754	4.65225e-06	7.00388e-05
PAPLN	1.13426	1.42187	20.9581	4.69438e-06	7.0505e-05
SUPT5H	0.543995	7.0334	20.8945	4.85274e-06	7.26244e-05
NPM2	1.30942	0.877547	20.8841	4.8792e-06	7.28477e-05
KCNMA1	0.698416	5.51336	20.8789	4.89264e-06	7.29621e-05
RAC2	0.644168	3.83116	20.8765	4.89874e-06	7.29669e-05
MAT2A	0.66562	7.42968	20.8715	4.91138e-06	7.29831e-05
CLASRP	0.709078	4.63828	20.8653	4.9273e-06	7.31336e-05
C15orf48	1.47895	-0.0311207	20.7839	5.14128e-06	7.61307e-05
IL7R	1.2129	5.02968	20.7534	5.22383e-06	7.72625e-05
DNASE1	0.605863	3.52772	20.7481	5.23838e-06	7.72967e-05
TNFSF9	1.25247	0.313684	20.6982	5.37662e-06	7.9244e-05
PRSS35	0.762363	4.31897	20.5983	5.66451e-06	8.33898e-05
TRIM66	0.707137	3.00712	20.5954	5.67327e-06	8.34215e-05
JUP	0.938742	3.38823	20.5924	5.68211e-06	8.34544e-05
AKR1B1	0.922339	7.48847	20.5418	5.8343e-06	8.559e-05
ABHD12	0.448573	6.542	20.5367	5.8499e-06	8.562e-05
SOCS1	0.699198	5.08564	20.4818	6.01995e-06	8.78036e-05
BRD2	0.366484	7.1215	20.4203	6.2168e-06	9.04214e-05
MROH6	1.01528	1.37687	20.4168	6.228e-06	9.04214e-05
NID1	0.406	7.23233	20.4168	6.22806e-06	9.04214e-05
HECW1	1.3128	1.15518	20.3834	6.33787e-06	9.18047e-05
PDGFC	0.554759	6.27873	20.2931	6.64385e-06	9.54704e-05
PPP1R10	0.425372	6.01801	20.2758	6.70425e-06	9.61196e-05
TEK	0.675548	4.58252	20.2206	6.90058e-06	9.88223e-05
NPTN	0.360348	6.83329	20.1958	6.99044e-06	9.97402e-05
CLIC2	1.08208	3.54841	20.1684	7.09162e-06	0.000100872
TNFRSF25	1.4098	0.881573	20.1643	7.10674e-06	0.000100973
CALM3	0.415105	8.49975	20.1227	7.26288e-06	0.000102808
CMYA5	0.799357	2.84487	20.1213	7.26841e-06	0.000102808
MILR1	0.947346	1.56573	20.0387	7.58888e-06	0.000106981
RNF182	0.80158	2.68058	20.0238	7.64842e-06	0.000107461
SLC17A9	0.771436	4.01837	19.9663	7.88173e-06	0.000110248
ISOC1	0.50354	3.9958	19.9456	7.96772e-06	0.000111328
CDK10	0.513722	5.37251	19.8968	8.17353e-06	0.000113661
GRIP2	1.80867	-0.123746	19.8954	8.17969e-06	0.000113661
CAVIN2	0.661934	3.98315	19.873	8.27623e-06	0.000114624
C11orf95	0.627834	5.31523	19.851	8.37205e-06	0.000115824
SPNS1	1.80599	-0.505316	19.7932	8.62891e-06	0.000118987
CARD14	1.78573	-0.433948	19.7881	8.65192e-06	0.000119174
CCDC69	0.753179	3.41351	19.6895	9.10983e-06	0.000124665
EXOC6B	0.421971	6.27961	19.6672	9.21685e-06	0.000125857
PNMA8A	0.810854	2.18821	19.634	9.37869e-06	0.000127929
ANTXR2	0.513319	6.8061	19.6283	9.40666e-06	0.000128172
CABLES1	0.700512	5.96772	19.6004	9.54511e-06	0.000129639
TACC1	0.46763	7.64022	19.5931	9.58131e-06	0.000129991
PDXDC1	0.425199	6.61536	19.474	1.0198e-05	0.000137619
ACIN1	0.580657	7.27965	19.4694	1.02226e-05	0.000137804
NIP7	0.5075	4.74985	19.4236	1.04706e-05	0.000140846
MAPK8IP3	0.951251	5.75915	19.4134	1.05267e-05	0.00014145
SGMS2	0.564651	6.16377	19.3944	1.06317e-05	0.000142557
FADS1	0.503662	6.91047	19.3872	1.06722e-05	0.000142798
KLHL21	0.580537	6.49169	19.3619	1.08145e-05	0.000144395
ZNF335	0.582506	4.47384	19.3595	1.0828e-05	0.000144423
MAST2	0.572284	6.29864	19.3335	1.09761e-05	0.000146244
OSGIN2	0.596727	4.38854	19.3312	1.09898e-05	0.000146273
PDLIM4	0.496318	6.06918	19.2794	1.12915e-05	0.000149814
CCHCR1	0.551717	4.18316	19.2595	1.14099e-05	0.000151226
CDK18	1.68384	-0.32402	19.2415	1.15182e-05	0.000152501
PPP2R2B	0.947343	1.67274	19.2102	1.17085e-05	0.000154416
GCNT2	0.936412	1.56954	19.1905	1.18299e-05	0.000155487
CUTA	0.422855	6.99131	19.1835	1.18736e-05	0.0001559
PHTF1	0.444323	5.04718	19.1561	1.20452e-05	0.000157825
ZNF618	0.500574	4.85319	19.1322	1.21971e-05	0.000159536
ARHGAP27	1.20252	1.68881	19.1316	1.22011e-05	0.000159536
GNPDA1	0.586654	6.43671	19.0438	1.27753e-05	0.000166356
SLITRK6	1.9202	0.185106	19.0137	1.29781e-05	0.000168648
PRKCE	0.55508	3.79897	18.9442	1.34596e-05	0.000174218
SNX8	0.575353	5.67877	18.8967	1.37994e-05	0.000178221
IFI44	0.755722	2.42526	18.8477	1.41579e-05	0.000182292
KCTD12	0.679077	5.80922	18.805	1.44788e-05	0.000185478
LDLR	0.56244	7.60585	18.7537	1.48731e-05	0.000190144
DKK3	0.421092	9.87561	18.7491	1.49097e-05	0.000190278
TMTC2	1.05195	4.15623	18.7485	1.49137e-05	0.000190278
MRNIP	1.2092	4.15675	18.7362	1.50102e-05	0.000191316
DACT3	0.674878	3.94541	18.6915	1.53667e-05	0.000195269
NLRC5	0.709632	4.16284	18.6719	1.5525e-05	0.000196883
OLFML2A	1.24235	4.3263	18.6158	1.59891e-05	0.000202566
VPS33A	0.555205	3.53925	18.5823	1.62727e-05	0.00020554
TOGARAM2	1.62029	-0.319646	18.577	1.63182e-05	0.000205909
ZNF276	0.661485	3.20145	18.5538	1.65175e-05	0.000208169
PRDM8	0.572848	4.65336	18.5523	1.65302e-05	0.000208169
LRRC14	0.605075	4.19996	18.5405	1.66333e-05	0.00020905
SPEG	0.945957	5.30502	18.5045	1.69506e-05	0.000212615
CD63	0.586458	10.0298	18.4951	1.70338e-05	0.000213235
MRGPRF	0.742675	6.57213	18.4833	1.71401e-05	0.00021376
FBXL6	0.60312	3.67017	18.4827	1.71451e-05	0.00021376
GMPR	0.586173	4.3465	18.481	1.71604e-05	0.00021376
SH3PXD2B	0.62181	6.36391	18.4491	1.74504e-05	0.000216519
EVI2B	1.35186	0.33666	18.4164	1.77527e-05	0.000220053
SPG7	0.497331	6.37174	18.3346	1.85315e-05	0.000229033
UVSSA	0.565518	3.84023	18.3243	1.86314e-05	0.000229593
CIAO2A	0.506501	4.4794	18.2817	1.90532e-05	0.000234106
PLAC9	0.516755	4.25699	18.2741	1.91292e-05	0.000234811
TCN2	1.02948	3.61248	18.253	1.93416e-05	0.000236958
CSAD	0.816673	2.81905	18.2443	1.94311e-05	0.000237763
FLRT2	0.84221	4.79871	18.2429	1.9445e-05	0.000237763
LPIN3	1.02226	2.16014	18.2408	1.94665e-05	0.000237796
CCDC84	0.860755	2.63719	18.1995	1.98932e-05	0.000241606
COL24A1	1.29766	1.06132	18.1882	2.00114e-05	0.000242385
NAPB	0.668492	3.06136	18.1879	2.00148e-05	0.000242385
SNAPC4	0.564449	4.24979	18.1675	2.02307e-05	0.000244764
S100A4	0.692068	8.63517	18.133	2.05995e-05	0.000248513
MAP3K4	0.501685	4.43329	18.1171	2.07728e-05	0.000250364
SH3D19	0.576199	6.76887	18.1096	2.08549e-05	0.000251113
ATG16L2	1.07785	2.85417	18.0859	2.11156e-05	0.000253528
CELF2	0.569504	6.3965	18.0768	2.12174e-05	0.000254267
P2RY1	1.38915	0.0973456	18.0724	2.12659e-05	0.000254607
ZDHHC14	0.61006	3.39088	18.0347	2.1692e-05	0.000259217
STK32A	1.81896	-0.662111	18.0173	2.18909e-05	0.000260853
HCN3	0.799135	1.69348	18.0018	2.20695e-05	0.000262733
INPP5E	0.60089	4.52978	17.9833	2.22856e-05	0.000264557
SNPH	0.571455	4.5855	17.9779	2.23479e-05	0.000265048
MVB12A	0.56218	4.72534	17.9741	2.23929e-05	0.000265332
SELENBP1	0.69524	5.69592	17.9653	2.24967e-05	0.000266312
TTLL7	0.507353	4.79374	17.9388	2.28123e-05	0.000269544
CXXC1	0.595587	5.0483	17.9286	2.29348e-05	0.000270638
TCAF1	0.476974	6.17166	17.8566	2.38191e-05	0.00028013
PRTFDC1	0.48392	4.60155	17.8397	2.40313e-05	0.000282362
S1PR2	0.614742	5.58289	17.8276	2.41846e-05	0.000283796
CYB5A	0.802407	5.58243	17.8266	2.41983e-05	0.000283796
MVD	0.777893	5.40096	17.8088	2.44251e-05	0.000285736
PLCXD1	0.641805	3.48893	17.7806	2.47894e-05	0.000289385
RAPGEF3	0.83542	1.82812	17.7474	2.52261e-05	0.00029394
SERPINF1	0.880135	7.15086	17.7131	2.56858e-05	0.000299021
EBP	0.612249	3.58642	17.6729	2.62333e-05	0.000304553
KPNA5	0.74465	3.05007	17.6457	2.66119e-05	0.00030838
SLC22A18	0.655565	3.39321	17.637	2.67334e-05	0.000309504
PARP4	0.3743	6.68849	17.6252	2.69001e-05	0.000311149
SLC26A6	0.87543	3.75939	17.6066	2.7165e-05	0.000313925
ANKRD9	0.533713	4.78459	17.5901	2.74017e-05	0.000316372
REC8	1.17718	0.852838	17.5726	2.76539e-05	0.000318993
AP1G2	0.884773	2.69955	17.5437	2.80786e-05	0.0003233
NR2F1	0.400754	7.37079	17.489	2.88971e-05	0.000331818
EYA1	1.25994	0.243565	17.4706	2.91787e-05	0.000334667
ANAPC2	0.554742	5.1613	17.4693	2.91983e-05	0.000334667
GBA	0.427003	6.57284	17.44	2.96527e-05	0.000338953
DMAP1	0.572458	4.29309	17.4123	3.00876e-05	0.000343303
U2AF1L4	1.10898	1.0307	17.4042	3.02154e-05	0.00034414
CLCN5	0.537313	3.47386	17.4002	3.02796e-05	0.000344306
CATSPER2	1.25367	0.262558	17.3999	3.02845e-05	0.000344306
CBX5	0.536084	6.30833	17.3674	3.08057e-05	0.000349602
APOL4	1.40183	0.42503	17.3453	3.11672e-05	0.00035307
OGDH	0.432201	6.71611	17.3324	3.13789e-05	0.000354831
CCDC137	0.47206	4.89164	17.3139	3.16856e-05	0.00035798
ATP13A1	0.503905	6.09313	17.2991	3.19331e-05	0.00035981
PAM16	1.063	0.729145	17.2714	3.2402e-05	0.000364443
OTUD3	0.691921	3.12071	17.2115	3.34401e-05	0.000375784
ATG4B	0.437203	5.62072	17.1847	3.3915e-05	0.000380106
BIN1	0.590262	5.24101	17.1681	3.42137e-05	0.000383096
FOXP2	0.66578	2.76965	17.1286	3.49317e-05	0.000388931
LTB4R	0.982741	0.985927	17.1277	3.49487e-05	0.000388931
PAX8	0.801378	2.46516	17.1219	3.50562e-05	0.000389784
ADAM8	1.3808	0.00994388	17.0633	3.61545e-05	0.000400585
TMEM63B	0.508792	5.92067	17.0213	3.69621e-05	0.000408101
SLC29A1	0.534797	4.76017	17.0068	3.72462e-05	0.000410879
LRTOMT	0.909333	1.43001	16.9947	3.74842e-05	0.000413144
MME	1.08631	7.41845	16.9797	3.77814e-05	0.000415694
NIPA1	0.502518	4.60258	16.9272	3.8842e-05	0.000425807
CYTH2	0.644918	4.78457	16.9177	3.90365e-05	0.0004269
LRRC20	0.694185	3.06303	16.8868	3.96767e-05	0.000433527
EMP3	0.462756	7.18026	16.8822	3.97728e-05	0.000434201
VPS26C	0.346876	6.45791	16.8686	4.00598e-05	0.00043658
RECQL4	0.58543	3.88929	16.7942	4.16598e-05	0.000450904
TANC1	0.371134	5.66837	16.7666	4.22717e-05	0.000456744
NEIL1	1.02291	1.94141	16.7513	4.26132e-05	0.000459647
HTRA2	0.565862	3.72012	16.6958	4.38771e-05	0.000472072
CLCN4	0.657545	3.08861	16.6828	4.41791e-05	0.000474895
GPAT4	0.411667	6.18299	16.6813	4.42148e-05	0.000474895
SLC5A3	0.632751	4.96405	16.638	4.52366e-05	0.000484503
CDO1	0.951388	1.45524	16.637	4.526e-05	0.000484503
RSPO2	1.12029	0.820825	16.6369	4.52627e-05	0.000484503
TMED4	0.407335	6.22585	16.6228	4.55999e-05	0.000487286
LDB1	0.436752	6.17871	16.6056	4.60157e-05	0.000490899
TEPSIN	0.785628	2.88538	16.603	4.60781e-05	0.000491149
GALNT3	1.22314	0.819475	16.5969	4.62261e-05	0.000491981
ACO2	0.434318	5.90091	16.5966	4.62339e-05	0.000491981
TXLNB	1.77554	0.857646	16.5864	4.64829e-05	0.000494214
ARG2	1.14803	0.229287	16.5773	4.67077e-05	0.000496186
LPAR1	0.322712	8.48217	16.5513	4.73509e-05	0.000502174
HDGFL2	0.363368	6.28846	16.5176	4.81999e-05	0.000509894
SLC22A4	0.938424	1.23423	16.5059	4.84985e-05	0.000511767
CDK4	0.47707	6.19046	16.4877	4.89667e-05	0.000516276
SLC26A11	0.50694	4.48812	16.4519	4.9899e-05	0.000525667
WNT5B	0.534014	7.28311	16.4355	5.03342e-05	0.000528874
SFXN5	0.60457	3.65949	16.4159	5.08582e-05	0.00053222
TSC22D4	0.406968	5.98958	16.4114	5.09772e-05	0.000533024
PLPP2	0.814057	2.33729	16.3984	5.1329e-05	0.000536259
ZNRF1	0.568449	4.58071	16.3658	5.22197e-05	0.000544214
BMP2	1.23236	2.2872	16.3602	5.23745e-05	0.000545377
PCYT2	0.579816	5.31932	16.3209	5.34697e-05	0.000555818
FABP3	1.0454	3.12571	16.3195	5.35092e-05	0.000555818
CPEB1	0.781744	2.16987	16.3085	5.38234e-05	0.000558163
ZNF444	0.463799	4.54872	16.2952	5.42021e-05	0.00056163
ALDH3B1	0.42356	5.44705	16.2775	5.47102e-05	0.000566429
CCDC3	0.998407	0.869481	16.2713	5.48888e-05	0.000567813
TUBGCP6	0.623744	5.41307	16.269	5.49545e-05	0.000568028
WDR91	0.617158	3.29075	16.2552	5.53562e-05	0.000571245
ATAD3B	0.716173	4.76159	16.2512	5.54739e-05	0.000571992
SMTN	0.5604	6.61658	16.2479	5.55699e-05	0.000572515
EPHB2	0.400595	6.51774	16.2072	5.6779e-05	0.000583069
LTBP4	0.986117	8.7509	16.1965	5.70983e-05	0.000585872
RBM19	0.471368	5.2053	16.1811	5.7567e-05	0.000589724
CERS1	1.50244	-0.281372	16.1743	5.77715e-05	0.000591338
ADORA2B	0.680361	2.98495	16.1527	5.8436e-05	0.000597656
SPRED3	0.702152	3.42559	16.1465	5.86267e-05	0.000599121
RELL2	0.918367	1.51409	16.1347	5.89946e-05	0.000601907
CLTB	0.443341	6.53769	16.1275	5.92175e-05	0.000603694
SNHG28	1.54177	-0.366961	16.122	5.93899e-05	0.000604475
TAF1C	0.64247	5.14821	16.1088	5.98054e-05	0.000607978
CERS4	0.878453	1.77795	16.108	5.98303e-05	0.000607978
ITPR3	0.639717	6.96682	16.0956	6.02253e-05	0.000611009
SF3A1	0.407381	6.42468	16.089	6.04346e-05	0.00061264
HOMER3	0.414555	5.14616	16.077	6.08186e-05	0.000614616
TECR	0.396039	5.75819	16.0768	6.08241e-05	0.000614616
LILRB3	0.993719	0.589079	16.0537	6.15728e-05	0.000621683
ATP2A3	0.73138	2.93039	16.0281	6.24082e-05	0.000628446
CDIP1	0.404122	5.69567	16.0271	6.24416e-05	0.000628446
MAP3K9	1.22039	0.65647	16.0166	6.2789e-05	0.00063144
GPR137B	0.436562	4.3959	16.0046	6.31894e-05	0.00063496
SLC14A1	1.13581	4.61455	15.993	6.35782e-05	0.000638359
CSPG4	0.469906	6.96765	15.975	6.41836e-05	0.000643415
DCLK1	1.43565	0.689336	15.9499	6.50412e-05	0.000650979
RASL12	1.28885	4.10526	15.9182	6.61386e-05	0.000661439
CARD19	0.536902	4.36852	15.8998	6.67865e-05	0.00066739
PDZD7	1.106	0.543445	15.8701	6.78423e-05	0.000677404
INPP5J	1.53273	-0.535915	15.8592	6.82349e-05	0.000680786
RHOJ	0.977277	4.31778	15.8455	6.87299e-05	0.000684643
KANK2	0.342618	8.31123	15.8192	6.96924e-05	0.000693137
GPNMB	0.747852	8.83044	15.8125	6.9939e-05	0.000695042
THSD1	0.636504	3.02365	15.8064	7.01658e-05	0.000696749
PTCHD4	1.01657	0.980298	15.8049	7.02211e-05	0.00069675
GFER	0.679507	3.95114	15.7806	7.11269e-05	0.000703527
TNRC6B	0.535114	4.51352	15.7723	7.14427e-05	0.000705546
AHNAK2	1.00643	6.01796	15.7536	7.215e-05	0.000711418
FSD1	0.712938	3.2422	15.7449	7.24837e-05	0.000713038
GATD1	0.469462	6.05496	15.7378	7.27563e-05	0.000714686
NLGN3	1.27518	-0.135672	15.7376	7.27643e-05	0.000714686
OMG	0.795835	2.47962	15.7243	7.32784e-05	0.000719176
ADAMTSL5	0.563923	3.93964	15.692	7.45369e-05	0.000729826
XRCC3	1.00698	2.61332	15.6857	7.47874e-05	0.000731711
STAG3	0.974567	0.910144	15.6778	7.51023e-05	0.000734224
SKIV2L	0.375891	5.86127	15.6005	7.8233e-05	0.000760111
PHKG2	0.58668	3.82244	15.5991	7.82918e-05	0.000760111
SEC31B	1.29283	2.57098	15.5781	7.91644e-05	0.000767992
CC2D2A	0.422857	5.04272	15.573	7.93791e-05	0.000769484
WDR27	0.750891	3.25159	15.5647	7.97296e-05	0.000771709
VILL	0.847388	2.47801	15.5647	7.97308e-05	0.000771709
RFX7	0.449487	4.72216	15.5575	8.00335e-05	0.000774045
CCDC14	0.802246	5.49916	15.4849	8.31689e-05	0.000799472
KYNU	2.13776	-0.426791	15.4791	8.34226e-05	0.000800692
MLLT11	0.463307	4.04715	15.4703	8.3811e-05	0.000803809
PELI2	0.487113	4.08905	15.4486	8.47818e-05	0.000811887
ACAP3	0.804444	5.98834	15.4209	8.60335e-05	0.000823249
ENOSF1	0.571739	4.08199	15.4136	8.63642e-05	0.000825164
WASHC2A	0.476782	7.07529	15.41	8.65283e-05	0.000826107
WRAP53	0.633235	3.01386	15.3907	8.7417e-05	0.000833332
NPIPB11	1.20732	0.0291358	15.3791	8.79573e-05	0.00083785
COA5	0.537523	3.9026	15.3454	8.9537e-05	0.000850332
NANOS1	0.856327	1.04284	15.3146	9.10116e-05	0.000861745
CC2D1B	0.438368	5.54967	15.2979	9.18191e-05	0.000867903
TMEM178A	1.12972	1.49937	15.2962	9.19015e-05	0.000867903
SPIRE2	0.806012	2.22181	15.2945	9.19825e-05	0.000867903
ENPP5	1.44008	-0.462518	15.2941	9.20056e-05	0.000867903
MAP4K3	0.401845	5.96222	15.2621	9.35743e-05	0.000882042
MFN2	0.351217	7.08001	15.2432	9.45177e-05	0.000889607
WHRN	0.776159	1.91576	15.238	9.47754e-05	0.000891369
SRRM2	0.548629	8.37588	15.2336	9.49991e-05	0.000892144
NHSL2	0.90633	3.12588	15.2219	9.5589e-05	0.000897017
FBXL16	0.96654	0.860526	15.2178	9.57967e-05	0.000898298
CNOT3	0.391766	5.58657	15.2089	9.6247e-05	0.000901851
GBF1	0.327422	6.98986	15.2055	9.64208e-05	0.00090281
ADCY1	1.08755	0.658673	15.2034	9.65319e-05	0.000903181
TPST1	0.506573	6.14156	15.2017	9.66157e-05	0.000903296
SCAMP4	0.422324	6.74694	15.1935	9.70345e-05	0.00090654
SEMA3B	1.05264	5.71439	15.1851	9.74699e-05	0.000909263
TAF6L	0.617898	3.22952	15.1726	9.81149e-05	0.00091393
SOX15	1.06432	0.401419	15.1655	9.84872e-05	0.000916326
WNT9A	0.899392	1.96663	15.1645	9.85369e-05	0.000916326
DNHD1	0.828655	2.46716	15.1635	9.85898e-05	0.000916326
VAT1L	1.08119	1.29816	15.1588	9.88357e-05	0.000916598
APBA2	0.601873	2.76642	15.1588	9.88368e-05	0.000916598
FIGN	0.593185	2.68488	15.1457	9.95239e-05	0.000922293
PTGDR2	2.00533	-0.841845	15.1376	9.99538e-05	0.000924984
DOCK4	0.521047	5.23	15.1374	9.99606e-05	0.000924984
SMYD4	0.528657	3.56944	15.1058	0.000101651	0.000939934
PHF19	0.529677	5.4066	15.0856	0.000102746	0.000947982
APOE	1.29179	2.56496	15.0825	0.000102911	0.00094881
SLC9A3	1.24329	1.81584	15.0521	0.000104582	0.000962805
SLC25A19	0.720576	1.80501	15.0416	0.00010517	0.000967514
TRMT2A	0.544833	4.78314	15.0383	0.000105354	0.000967798
RNF31	0.51079	3.87298	15.0257	0.000106057	0.000972354
SELENOO	0.530151	4.77582	15.0253	0.000106081	0.000972354
PLEKHM1	0.531769	6.01085	14.9706	0.000109198	0.0010002
ZNHIT2	0.614908	2.5991	14.968	0.000109352	0.00100089
GDPD3	1.33958	1.02506	14.9334	0.000111376	0.00101794
COL4A4	1.05567	1.83954	14.9123	0.000112625	0.0010272
PPFIA3	0.918521	1.28183	14.9082	0.000112873	0.00102864
GPT	1.32386	0.0530405	14.9043	0.000113104	0.00103001
UROS	0.381167	5.74532	14.9009	0.000113308	0.00103024
USP11	0.35881	5.95546	14.9	0.000113363	0.00103024
PHYHD1	0.693539	2.84748	14.8998	0.000113374	0.00103024
PPP1R37	0.480012	5.33686	14.8926	0.000113806	0.00103342
H3F3B	0.366163	7.82226	14.8593	0.000115834	0.00105108
RIPOR1	0.42281	6.32205	14.8522	0.000116271	0.00105428
HOXB4	0.626153	3.26859	14.8509	0.000116355	0.00105429
ALKBH6	1.24303	0.124297	14.8263	0.000117877	0.00106655
HSF4	1.56685	1.25591	14.8043	0.000119263	0.00107832
DYNLL2	0.361289	6.69782	14.8022	0.000119398	0.00107877
AHDC1	0.423089	4.79963	14.795	0.000119852	0.00108209
PLEKHA4	0.466216	5.39002	14.7837	0.000120575	0.00108784
CCDC113	0.700996	1.91658	14.7758	0.000121077	0.00109082
TM7SF3	0.360928	5.83269	14.7631	0.000121901	0.00109511
SLC35C2	0.421282	5.33471	14.7616	0.000121992	0.00109516
VPS9D1	0.63494	4.92331	14.7451	0.000123066	0.00110323
WDR90	0.622375	3.68323	14.7404	0.000123373	0.00110519
COPZ2	0.547436	5.90177	14.7099	0.000125383	0.00112241
GDF5	1.37415	4.38298	14.6479	0.000129578	0.00115692
PYROXD2	0.619628	3.98551	14.6291	0.000130881	0.00116605
PLEKHG5	0.800088	3.45627	14.6144	0.000131905	0.0011733
TAC3	1.53832	-0.579165	14.5764	0.000134586	0.00119397
NABP1	0.82759	6.93286	14.5762	0.000134606	0.00119397
ARSB	0.488511	6.00879	14.5263	0.000138213	0.00122259
GLUL	0.356917	7.29721	14.5249	0.000138317	0.00122259
TOM1L2	0.398334	6.29018	14.4963	0.000140438	0.00123874
ADAM23	0.477163	5.56516	14.4844	0.000141324	0.00124568
COMMD8	0.417114	4.64832	14.428	0.000145622	0.00128178
ZMIZ2	0.515443	5.61779	14.4072	0.000147238	0.00129424
CBLN3	0.903529	2.13906	14.4063	0.00014731	0.00129424
PNPO	0.46834	3.84607	14.4035	0.00014753	0.00129497
CLDN1	1.3774	-0.50253	14.3726	0.000149971	0.00131456
UBR4	0.496709	7.36371	14.352	0.000151618	0.00132532
MPP3	0.854002	2.53631	14.3359	0.000152917	0.00133457
IDUA	0.743612	4.39911	14.3335	0.000153114	0.0013347
COL14A1	0.980736	6.91192	14.3243	0.000153864	0.00133939
SNN	0.527123	5.07507	14.3053	0.000155429	0.00135115
GCAT	0.517751	3.5959	14.2899	0.000156707	0.00136039
ACACB	0.823731	2.1072	14.2865	0.000156985	0.00136187
PGBD5	1.09029	1.86056	14.2835	0.000157234	0.00136309
TRIM26	0.42031	5.32226	14.2795	0.000157568	0.00136411
CCNL2	0.885251	6.92636	14.2714	0.000158251	0.00136909
SIRT7	0.579487	3.94458	14.2687	0.000158483	0.00137015
TMEM8A	0.443537	6.66587	14.2646	0.000158827	0.00137051
SLC25A27	1.49149	2.02157	14.2624	0.000159008	0.00137095
ANKRD24	1.20317	0.126323	14.2417	0.000160766	0.00138233
RNF167	0.418344	5.55508	14.2364	0.00016122	0.00138528
ASIC3	1.25347	-0.078711	14.2208	0.000162567	0.00139402
MYH7B	1.12674	0.235949	14.208	0.000163677	0.00140258
IL18BP	0.835527	2.19558	14.1956	0.000164752	0.00140988
MVP	0.575932	8.40104	14.1898	0.000165261	0.00141232
SEZ6L2	0.541193	4.68661	14.1804	0.000166087	0.00141842
ZNF692	0.834491	3.79487	14.175	0.000166567	0.00142156
MAP1A	0.423764	8.0525	14.1605	0.000167857	0.00142967
KIAA1211	1.12849	0.303945	14.138	0.000169874	0.00144295
IFFO1	0.705165	5.33697	14.1348	0.000170163	0.00144444
GAS6	0.476933	9.33415	14.1068	0.00017272	0.00146418
FAT3	1.30614	-0.247461	14.0953	0.000173776	0.0014716
CIZ1	0.365828	6.8347	14.0948	0.000173828	0.0014716
LAMA1	0.534293	3.31894	14.0736	0.000175795	0.00148625
RGS11	1.20711	2.1675	14.0703	0.000176104	0.00148787
TRAPPC2	0.447927	4.03682	14.0548	0.00017756	0.00149917
PCNT	0.364041	5.23925	14.05	0.000178011	0.00150197
STEAP1B	0.62316	2.85269	14.0097	0.000181872	0.00153251
DOK1	0.457843	4.54578	13.9819	0.000184582	0.00155224
ATP6V1A	0.368289	6.40371	13.9783	0.000184936	0.00155418
CPSF1	0.471878	6.93515	13.974	0.000185353	0.0015566
NME3	0.681971	4.10763	13.9638	0.000186363	0.00156305
SRGAP3	1.61312	-0.66368	13.9394	0.000188797	0.00158133
ZNF106	0.579102	7.73363	13.9392	0.000188821	0.00158133
2020-09-09	0.368675	8.95163	13.9219	0.000190568	0.00159408
NDUFAF8	0.46156	5.06314	13.9146	0.000191302	0.00159916
MEPCE	0.411231	5.47142	13.8932	0.000193499	0.00161417
BCR	0.362605	5.93061	13.889	0.000193927	0.00161576
TRIM16	0.489377	3.85149	13.8844	0.000194406	0.00161761
SEMA6B	1.60576	0.527296	13.8815	0.000194708	0.00161907
CSDC2	0.612101	5.72455	13.878	0.000195067	0.00161992
MAP4K2	0.447476	4.15127	13.8708	0.000195816	0.00162507
PRRT3	0.560317	4.00038	13.8456	0.000198457	0.0016459
CDC42SE1	0.434805	5.72634	13.8365	0.000199421	0.00165281
NDRG4	0.563856	3.99738	13.831	0.000200013	0.00165663
COL10A1	1.22985	-0.353195	13.8099	0.000202271	0.00167424
NEDD4L	0.475273	5.13311	13.8037	0.000202935	0.00167863
EDA2R	0.463876	5.36349	13.7868	0.000204771	0.0016916
SNCG	0.679116	2.13174	13.7697	0.000206639	0.00170481
MLPH	1.15	0.356288	13.7667	0.000206975	0.00170646
STOML1	0.558572	4.04358	13.7553	0.000208229	0.00171345
NEURL4	0.647077	4.25096	13.7203	0.000212153	0.00174119
DENND4B	0.370034	5.43077	13.6843	0.000216254	0.00177255
MAOA	0.722333	5.01082	13.6682	0.000218118	0.00178436
APCDD1	1.04083	0.566914	13.6213	0.000223638	0.00182374
MTG2	0.438725	4.61838	13.6203	0.00022375	0.00182374
ABCA9	1.4346	2.51337	13.5987	0.000226345	0.0018433
STK10	0.384737	5.82103	13.588	0.000227638	0.00185264
COL6A6	1.04963	3.29933	13.5835	0.000228185	0.00185589
PRRT2	0.999016	1.83662	13.5679	0.000230089	0.00186657
SLC2A4RG	0.433702	6.35961	13.5634	0.000230638	0.00186982
COL9A2	0.824969	1.41132	13.5544	0.000231753	0.00187766
YIPF2	0.513338	5.35383	13.5477	0.00023257	0.00188307
PGPEP1	0.397119	5.80865	13.5358	0.000234053	0.00189386
RNASEH2C	0.486214	4.65636	13.526	0.000235278	0.00190256
CCDC136	0.610109	3.41164	13.5211	0.000235892	0.0019063
PPP6R2	0.311459	6.2938	13.5139	0.000236797	0.00191117
ADCY8	1.32359	0.0276429	13.5015	0.000238378	0.00192025
OGG1	0.481648	3.76621	13.4893	0.000239922	0.00193022
MKNK1	0.475963	4.25446	13.4877	0.000240129	0.00193066
U2AF1	1.47169	0.599157	13.4851	0.000240469	0.00193217
AP3S1	0.361274	6.52348	13.4733	0.000241981	0.00194308
EHMT2	0.465709	5.57973	13.4665	0.000242862	0.00194767
TRIOBP	0.469882	7.79806	13.4647	0.0002431	0.00194834
DHPS	1.17171	-0.00316077	13.4588	0.000243862	0.00195321
PTPN23	0.370554	6.50649	13.4569	0.000244102	0.0019539
SDCBP	0.366143	7.62031	13.4465	0.000245466	0.00196233
MFAP2	0.554248	5.47989	13.431	0.000247506	0.00197614
FBXO2	1.1118	1.13597	13.4173	0.00024932	0.00198685
GLI4	0.797477	2.87223	13.4154	0.00024957	0.00198759
VSIG10L	0.858799	0.883429	13.368	0.00025596	0.00203335
REPS2	1.06781	0.498276	13.3551	0.000257716	0.00204601
ZGPAT	0.75185	2.24761	13.3519	0.000258162	0.00204742
SCART1	1.24232	0.817463	13.3472	0.000258807	0.00205081
SNCAIP	1.2489	-0.394332	13.3438	0.000259283	0.002052
POLB	0.590533	2.85146	13.3201	0.000262573	0.00207674
PSG1	0.542249	5.14232	13.2997	0.000265453	0.00209603
MCOLN2	0.811903	1.18638	13.2997	0.000265453	0.00209603
SPTBN1	0.417346	8.32828	13.291	0.00026669	0.00210105
RFX8	0.855989	2.18198	13.2788	0.000268424	0.00211112
NRXN3	1.04438	0.360934	13.276	0.000268819	0.00211292
INPP1	0.448357	4.61742	13.2565	0.000271643	0.00213245
SLC11A2	0.424612	5.5012	13.2457	0.000273213	0.002143
CES2	0.396869	5.60128	13.2448	0.000273343	0.002143
ZNF234	0.552298	2.978	13.2437	0.000273496	0.002143
TRIP6	0.462877	7.11121	13.236	0.000274626	0.00215053
TNXB	0.987672	6.97376	13.2211	0.000276808	0.00216359
SCRIB	0.426165	6.54656	13.2188	0.00027716	0.00216387
PAPSS2	0.312909	8.63066	13.2186	0.000277187	0.00216387
ABHD2	0.424451	6.28084	13.2133	0.000277964	0.0021686
CXXC5	0.409891	5.48216	13.1998	0.000279981	0.00218164
MID1IP1	0.543635	6.27775	13.1983	0.000280205	0.00218204
BORCS8	0.645907	2.81654	13.172	0.000284164	0.00221015
GALNT6	0.614946	5.70638	13.1597	0.000286041	0.00222064
SPACA6	0.752908	2.14529	13.1564	0.000286542	0.00222316
GPR89A	0.618233	2.43371	13.1489	0.000287691	0.00223071
HIF3A	1.55594	-0.178301	13.1472	0.000287946	0.00223132
ARAP1	0.409635	6.67397	13.1438	0.000288471	0.00223401
GDF6	1.55986	-0.806063	13.1173	0.000292584	0.00226282
C1orf35	0.544041	3.64825	13.1164	0.000292728	0.00226282
LIPH	1.57778	-0.85736	13.0984	0.000295543	0.00228319
PNPLA6	0.40396	6.85597	13.0899	0.000296893	0.00229221
TMC7	0.920597	0.840832	13.0791	0.000298608	0.00230404
CCR7	1.38368	-0.466673	13.0768	0.000298974	0.00230546
DTNBP1	0.560171	3.2936	13.0725	0.000299657	0.00230932
PIEZO1	0.398651	8.48442	13.0662	0.000300673	0.00231573
ABI3BP	1.05128	4.36762	13.0614	0.000301441	0.00231938
NAA80	0.626931	2.60178	13.0596	0.00030173	0.00231963
ZEB2	0.321781	6.17828	13.0541	0.000302616	0.00232361
CORO1B	0.351631	7.02507	13.0335	0.000305975	0.00234797
LRP8	0.636338	3.86433	13.0222	0.000307824	0.0023593
POMK	0.84705	2.26896	13.019	0.000308354	0.00236192
LRRC32	0.842129	4.75485	13.013	0.000309337	0.00236658
EFHC1	0.599221	3.63604	12.9924	0.00031275	0.00238835
FES	0.487207	3.46738	12.9559	0.000318911	0.00243074
TMEM171	0.723964	2.83287	12.9245	0.000324304	0.00246616
PODN	0.820312	7.04775	12.9013	0.000328352	0.00249244
SKAP2	0.437186	4.38403	12.8878	0.000330725	0.00250894
MIGA2	0.528321	4.91165	12.884	0.000331408	0.00251111
TIMM17B	0.502945	4.25361	12.8778	0.000332506	0.00251792
IL1RN	0.952599	0.466228	12.8472	0.000337977	0.00255475
TULP3	0.314314	5.86329	12.841	0.000339104	0.0025602
EIF2B2	0.528321	4.55813	12.8349	0.000340212	0.00256703
TJP2	1.01147	0.900803	12.8257	0.0003419	0.00257515
SLC7A6OS	0.632887	2.59195	12.8092	0.000344927	0.00259578
DCTN1	0.287747	8.67108	12.8076	0.000345217	0.00259578
BAHCC1	0.389959	5.13073	12.8063	0.00034546	0.00259578
KIFC2	0.940909	3.39858	12.8029	0.00034609	0.00259897
DCTN5	0.305407	6.64637	12.7983	0.000346933	0.00260221
PRMT7	0.410515	4.45255	12.7689	0.000352424	0.00263557
APBB3	0.762319	2.68672	12.7639	0.000353367	0.00264105
LPAR2	0.85754	1.50502	12.7575	0.000354582	0.002647
MSR1	0.917225	0.98061	12.7557	0.000354933	0.00264806
TLNRD1	0.542789	4.7663	12.7442	0.00035712	0.00266123
SNRNP48	0.471184	4.02029	12.7315	0.000359543	0.00267455
PPP1R9B	0.371759	6.74348	12.7248	0.000360848	0.00267952
RBM5	0.471772	5.63612	12.7213	0.000361511	0.00268287
BRSK2	1.25577	-0.255532	12.714	0.000362927	0.00268991
FAM129A	0.624176	6.34212	12.7068	0.000364325	0.00269268
PLPP1	0.692749	5.23425	12.7007	0.000365523	0.00269996
ACCS	0.877678	3.11844	12.6971	0.000366221	0.00270353
TAZ	0.573802	3.86261	12.6731	0.000370955	0.00273528
C19orf25	0.432496	4.53548	12.6665	0.000372262	0.00274332
NUDT16L1	0.428102	4.16567	12.6463	0.000376312	0.0027657
PHLPP1	0.518067	3.13915	12.6459	0.000376394	0.0027657
SFXN3	0.398279	6.49566	12.6443	0.000376714	0.00276644
KIAA1324L	0.665825	2.27631	12.6183	0.000381991	0.00280031
PRELID3A	0.657736	2.84633	12.606	0.00038452	0.00281597
MAP2	0.522772	7.22858	12.6057	0.000384573	0.00281597
HAGHL	0.786229	3.30027	12.5939	0.000387014	0.00283056
PCBD2	0.698004	1.9627	12.5728	0.000391408	0.00286104
ZNF862	0.551387	3.30388	12.5629	0.000393484	0.00287289
COL11A2	1.20566	0.525942	12.5402	0.000398285	0.00290291
TCEAL7	0.55435	3.66214	12.5356	0.000399269	0.0029053
CCDC142	0.683338	2.49806	12.5264	0.000401248	0.00291534
IL18	1.34536	-0.385349	12.5234	0.000401891	0.00291741
NFX1	0.338525	5.62875	12.4948	0.000408082	0.00296065
HOGA1	1.2059	-0.0551915	12.4923	0.00040864	0.00296299
SAT1	0.585508	6.1735	12.4559	0.000416679	0.00301436
IFT27	0.576531	4.21968	12.4524	0.000417444	0.00301817
RSPO3	1.41622	0.687402	12.4407	0.000420089	0.00303382
AGAP4	0.788881	1.50957	12.4317	0.000422101	0.00304661
RIN1	0.724799	4.52376	12.4243	0.000423789	0.00305704
CXCL8	1.11683	0.523194	12.4182	0.000425167	0.003065
GALT	0.680566	2.9522	12.4173	0.000425378	0.003065
LCAT	0.869898	3.1381	12.4135	0.00042624	0.00306886
NGRN	0.430681	5.22014	12.4081	0.000427473	0.00307484
PIP5KL1	0.946263	0.675591	12.4018	0.000428919	0.00308348
YIF1B	0.423222	6.05573	12.3886	0.000431964	0.003099
TUBGCP2	0.347846	6.2681	12.3882	0.000432059	0.003099
NBPF26	0.511557	3.1535	12.3809	0.000433758	0.00310942
PLXND1	0.392315	6.46655	12.3745	0.000435242	0.00311652
ASAP3	0.517054	5.51576	12.359	0.000438867	0.00313714
SLC20A2	0.631141	5.85785	12.3421	0.00044286	0.0031621
ADRM1	0.407126	5.75193	12.3403	0.000443291	0.00316339
ZNF76	0.423914	4.47005	12.3327	0.000445082	0.00317259
CASP1	0.425892	4.18625	12.315	0.000449323	0.00319926
RBM47	0.858179	0.711098	12.315	0.000449331	0.00319926
REX1BD	0.470123	4.7168	12.3107	0.00045038	0.00320493
GALNT14	1.09333	-0.0240889	12.3071	0.000451243	0.00320926
XKR8	0.506125	3.995	12.3027	0.000452315	0.00321508
ZNF385A	0.499573	4.52128	12.2914	0.000455041	0.00323082
IRF3	0.535467	4.69259	12.2769	0.000458595	0.00325422
ST3GAL6	0.772712	1.16177	12.2548	0.000464058	0.00329114
HSPA6	1.22282	-0.280616	12.2464	0.000466151	0.00330228
HGS	0.391701	6.5772	12.2326	0.00046961	0.00332305
MMP2	0.524095	11.5254	12.2249	0.000471552	0.00333492
AOX1	0.522779	7.07309	12.2083	0.000475764	0.00336095
FAM111A	0.549274	5.09544	12.1919	0.000479966	0.00338684
TRPC3	1.09989	0.0782273	12.1839	0.000482032	0.00339404
CFAP44	1.2326	0.752553	12.1817	0.000482598	0.00339404
SLC12A4	0.418813	6.86202	12.1769	0.000483856	0.0033991
COA7	0.40871	4.6417	12.1472	0.000491617	0.00344214
LPCAT3	0.562288	3.96737	12.1427	0.000492793	0.00344846
EEF1A2	0.763244	1.79399	12.1341	0.000495079	0.00346254
SELENOW	0.44804	5.80907	12.1191	0.000499081	0.00348736
EPB41	0.620144	4.20166	12.1049	0.000502884	0.00350741
ERVK3-1	0.732602	1.34899	12.1026	0.000503523	0.003508
CCDC85B	0.459865	7.11745	12.0983	0.000504687	0.00351417
ZNF436	0.447739	4.06313	12.0898	0.00050699	0.00352553
GCN1	0.384435	7.49063	12.0892	0.000507156	0.00352553
MAPKAPK3	0.393479	5.50757	12.0834	0.000508734	0.00353456
DRAP1	0.415872	7.7393	12.0767	0.000510568	0.0035434
TNS2	0.423482	6.66306	12.0714	0.000512024	0.00354828
DVL3	0.353966	6.88807	12.0692	0.00051263	0.00354991
SSC5D	0.678955	3.56408	12.0681	0.000512928	0.00355002
SLCO4A1	1.20209	-0.206616	12.0666	0.000513344	0.00355096
HOXB3	0.44799	4.8589	12.0461	0.000519002	0.00358813
SAMD10	0.611923	2.30309	12.0329	0.000522701	0.00360729
ARHGAP44	0.700251	1.8428	12.0321	0.000522916	0.00360729
IKBKB	0.339975	5.54372	12.0279	0.000524112	0.00361357
WBP1	0.825928	2.61757	12.0204	0.000526212	0.00362212
TSEN54	0.559897	3.06873	12.0092	0.000529374	0.0036419
BCL2L1	0.439781	5.99165	12.0079	0.000529754	0.00364252
NHLRC3	0.552456	3.43322	11.979	0.000538021	0.00369334
SLC39A1	1.07269	0.109628	11.9753	0.000539106	0.00369878
RAI2	0.739621	3.92708	11.9606	0.000543386	0.00372287
DEF8	0.374734	5.44492	11.9592	0.000543795	0.00372287
DHCR7	0.522776	6.20483	11.9583	0.00054405	0.00372287
DNASE1L1	0.501194	4.13345	11.9575	0.000544276	0.00372287
MARCKSL1	0.546893	5.37044	11.9438	0.000548296	0.00374353
PDGFRL	1.01869	3.82504	11.9391	0.000549684	0.00375098
TNFRSF10A	0.603032	2.1146	11.9356	0.000550725	0.00375605
RHOT2	0.470124	6.18803	11.9237	0.000554248	0.00377804
MIB2	0.653595	5.76403	11.9199	0.000555374	0.00378367
OSGIN1	0.547201	4.02931	11.9178	0.000555988	0.00378581
MAMSTR	0.806667	2.15186	11.9062	0.000559486	0.00380758
MCUB	0.497259	4.16048	11.895	0.000562861	0.00382643
GRAMD2B	0.467669	5.01614	11.8802	0.000567326	0.00384643
CD2BP2	0.414454	6.03457	11.8773	0.000568217	0.00384879
NEK6	0.346441	7.02921	11.8771	0.000568284	0.00384879
ZBED5	0.439377	4.6968	11.8721	0.000569822	0.00385435
FMO3	1.99932	1.43301	11.8579	0.000574177	0.0038783
SLC4A8	0.548258	3.40434	11.8431	0.000578739	0.00390494
AK1	0.759023	3.58091	11.8263	0.000584005	0.0039324
TMBIM1	0.374828	7.86091	11.8261	0.000584058	0.0039324
LHX4	1.00717	0.726395	11.8251	0.000584365	0.0039324
CLCA2	1.91683	1.1341	11.8058	0.000590477	0.00397141
CCDC102B	0.993458	2.06059	11.7572	0.000606085	0.00406557
SLC35F5	0.323458	6.51781	11.7382	0.000612287	0.00409846
TNFSF13B	0.921105	0.816843	11.7058	0.000623069	0.00416301
VARS2	0.459765	4.34178	11.7055	0.000623153	0.00416301
PLD2	0.395661	4.79122	11.7052	0.000623249	0.00416301
CDKN1C	0.860517	2.32524	11.662	0.000637909	0.00425419
INSYN1	1.06471	0.00317403	11.659	0.000638921	0.00425869
GOLGA3	0.316387	6.94079	11.6365	0.000646692	0.00430141
DST	0.548462	7.67	11.6328	0.000647993	0.00430552
TEX22	1.11336	-0.14056	11.6172	0.000653437	0.00433573
C7orf43	0.50125	3.80272	11.6118	0.000655344	0.00434297
STIM2	0.304119	5.7804	11.6118	0.000655348	0.00434297
DDX23	0.292426	6.42341	11.5953	0.00066119	0.00437709
MCM3AP	0.346812	6.26626	11.592	0.000662355	0.00438173
P4HTM	0.392582	4.57451	11.5914	0.000662585	0.00438173
PSG3	1.12288	-0.0247418	11.5865	0.000664334	0.004391
SMARCD2	0.304341	6.1783	11.5808	0.000666376	0.00439575
HOPX	0.85534	0.948629	11.5806	0.000666444	0.00439575
NFKBIB	0.459653	4.62076	11.5761	0.000668065	0.00440414
ASNA1	0.408734	6.16068	11.5571	0.000674894	0.00444684
MTMR11	0.574166	4.20063	11.5523	0.00067664	0.00445601
CHORDC1	0.511635	4.80393	11.5442	0.000679592	0.00447299
GPM6B	0.902684	1.97249	11.5425	0.000680225	0.00447299
FDPS	0.408834	5.30929	11.5414	0.000680634	0.00447299
SLC25A22	0.406727	5.23714	11.5379	0.000681915	0.00447908
TNFAIP6	0.903512	5.09628	11.5213	0.000688039	0.00451696
CROT	0.539931	4.59037	11.5029	0.000694878	0.00455711
PLA2G4A	0.506637	4.12396	11.4873	0.000700728	0.00458358
MYH15	1.30059	-0.489204	11.4663	0.000708702	0.00463095
PITPNM1	0.400552	5.33497	11.4231	0.000725356	0.00472667
AP1B1	0.312011	6.82492	11.4148	0.000728628	0.00473259
REXO1	0.420282	4.89203	11.4144	0.000728754	0.00473259
PPP1R15A	0.382906	6.71853	11.4014	0.000733898	0.0047611
AP5Z1	0.46919	5.82652	11.3963	0.000735924	0.00477179
KIT	0.624847	4.62383	11.3937	0.000736954	0.00477602
ARMC5	0.495222	3.34406	11.3868	0.00073966	0.0047911
SCNN1D	1.04822	2.00027	11.3678	0.000747284	0.00483552
NIPAL3	0.361561	6.86895	11.3644	0.000748639	0.00484181
DISP2	0.697269	2.13676	11.362	0.000749611	0.00484562
CDHR3	0.652895	2.06739	11.3524	0.000753486	0.00486568
RNF14	0.461238	5.00221	11.3515	0.00075387	0.00486568
DDX58	0.392524	4.0375	11.3409	0.000758181	0.004891
STRADA	0.97093	0.864385	11.3347	0.00076073	0.00490494
UBN1	0.354093	6.03516	11.3217	0.00076606	0.00492924
ATP6V0D1	0.343724	6.5372	11.2971	0.000776268	0.004983
SAMD14	0.69053	2.25718	11.2968	0.000776388	0.004983
SLC4A4	0.547912	4.10851	11.2828	0.000782282	0.00501828
CSRNP3	1.18383	-0.216332	11.2735	0.000786216	0.00504096
YBEY	0.501164	3.2733	11.2674	0.000788801	0.00505241
AFP	1.16972	-0.177785	11.2352	0.000802623	0.00513573
IGSF10	0.855666	4.49916	11.2322	0.000803898	0.00514128
SEC11C	0.485405	3.00202	11.2272	0.000806078	0.00515262
NCR3LG1	0.539177	3.03731	11.2186	0.000809816	0.00516866
ABHD18	0.606954	2.39216	11.2153	0.000811237	0.00517512
CAPRIN2	0.491988	4.65023	11.2136	0.000811991	0.00517731
GOLM1	0.353788	6.60722	11.187	0.000823716	0.00524413
NR1D2	0.3447	5.78667	11.1807	0.000826531	0.0052594
COL18A1	0.536764	6.90659	11.1655	0.000833321	0.00529727
TMEM104	0.390279	5.56999	11.1517	0.000839544	0.00533414
FLCN	0.654302	5.74839	11.1424	0.000843763	0.00535826
AC007906.2	0.646465	1.7212	11.1396	0.000845019	0.00536353
DRAM1	0.601571	7.81421	11.1342	0.000847518	0.0053713
DMRTA2	0.708709	1.59113	11.1071	0.000859972	0.00543931
CENPB	0.332385	7.32693	11.1021	0.000862307	0.0054498
TBC1D17	0.530124	5.67693	11.0831	0.000871171	0.00550188
NBEA	0.634499	2.25388	11.065	0.00087975	0.00554497
TMEM135	0.369651	4.60823	11.0368	0.000893193	0.00562409
CBR3	0.600205	2.3622	11.014	0.000904242	0.00569082
PGP	0.399388	4.35437	11.0014	0.000910448	0.00572703
MORN3	1.28953	-0.517901	10.9987	0.000911745	0.00573233
DNAH17	1.19948	0.0893731	10.9711	0.000925421	0.00580964
L3MBTL1	0.884292	1.53982	10.9683	0.00092684	0.00581566
LRRN4CL	0.823188	6.02072	10.9559	0.00093308	0.0058432
SPHK2	0.49804	4.08026	10.9473	0.000937399	0.00586331
HHAT	0.60497	2.3173	10.9471	0.000937499	0.00586331
GGA1	0.393392	5.24629	10.9467	0.000937683	0.00586331
PHF13	0.383352	5.1222	10.9357	0.000943263	0.00589236
IRF1	0.597618	4.33488	10.9326	0.000944858	0.00589941
FADS3	0.369171	6.79456	10.9237	0.000949393	0.00592479
MAPK8IP1	0.462129	3.98486	10.9052	0.000958954	0.00598151
NOL4L	0.437793	3.56312	10.8928	0.000965362	0.00601257
CACFD1	0.718824	3.46122	10.8864	0.00096873	0.00603057
NOP56	0.395813	6.0501	10.8821	0.000970965	0.00604051
S1PR3	0.62688	8.01511	10.8815	0.000971284	0.00604051
MAN2C1	0.560662	5.48904	10.8776	0.000973363	0.00605047
KMT5C	0.650999	2.24518	10.8658	0.000979564	0.00608601
ABCD4	0.518967	4.39398	10.8603	0.000982457	0.00609723
PAFAH1B3	0.708372	3.02545	10.8597	0.000982816	0.00609723
SLC35E2A	0.5503	3.6119	10.8573	0.000984052	0.00610189
LRRC75B	0.58422	2.87437	10.8559	0.000984795	0.00610351
GPR78	1.68519	-1.01973	10.8503	0.00098782	0.00611925
MRPL52	0.342188	5.2274	10.8423	0.000992093	0.00614271
FMO2	1.8883	2.70623	10.825	0.00100137	0.00619713
CLEC2B	0.661745	1.90613	10.8146	0.00100703	0.00622601
LAMB1	0.479758	9.16379	10.8118	0.00100853	0.00623086
ANK2	0.451583	5.12199	10.8099	0.00100957	0.00623261
NNAT	1.10857	-0.163592	10.8063	0.00101157	0.00623887
ZCCHC9	0.407638	5.11065	10.8025	0.00101362	0.00624537
FEZ1	0.362646	5.79399	10.7977	0.00101628	0.00625875
NDOR1	0.53597	3.88822	10.7952	0.00101761	0.00626387
ADAT1	0.431006	4.15256	10.7855	0.00102298	0.00628319
AP000944.2	0.90953	0.785613	10.785	0.00102324	0.00628319
FLVCR2	1.02259	0.0963564	10.7751	0.00102876	0.00630793
RDH5	1.03842	1.62464	10.7714	0.00103078	0.00631723
IQSEC2	0.363124	4.66574	10.7628	0.00103562	0.00633766
ARHGAP20	0.533066	5.08579	10.758	0.00103828	0.00635083
UCP2	0.856579	2.89225	10.7477	0.00104407	0.00638033
LYPLA2	0.373984	5.26277	10.7477	0.00104411	0.00638033
COQ8B	0.457512	4.34019	10.7419	0.00104736	0.00639711
PCNX3	0.346657	6.42054	10.7286	0.00105492	0.00644018
CRACR2B	1.30749	-0.742788	10.7216	0.0010589	0.0064551
WIPI1	0.348061	6.2727	10.7095	0.00106589	0.00649019
MAN2A1	0.405925	6.91245	10.6958	0.00107379	0.00652917
SLC43A2	0.862461	3.29707	10.6952	0.00107415	0.00652917
EPHB4	0.490273	5.98474	10.6923	0.0010758	0.00653604
LMF2	0.316116	6.72067	10.6837	0.00108084	0.00656352
CREB3L1	0.302183	7.71006	10.6752	0.00108579	0.00658646
SNRNP70	0.465257	7.41786	10.6746	0.00108618	0.00658646
FAM129B	0.322201	9.71635	10.6651	0.00109175	0.00661387
ANXA11	0.395771	8.57617	10.6616	0.0010938	0.00662311
HTR7	1.32757	-0.725416	10.6527	0.00109911	0.00665208
CDH13	1.00402	4.8336	10.6482	0.00110177	0.00666494
SLC51B	1.01799	0.289083	10.6284	0.00111366	0.00672721
SH2B1	0.421497	5.56402	10.6197	0.00111889	0.00675558
FAM120AOS	0.348534	5.09201	10.6157	0.00112129	0.00676686
STX3	0.467429	4.18769	10.5873	0.00113867	0.00685863
CRMP1	0.45949	3.48252	10.5841	0.00114066	0.00686407
ACOT11	0.542179	2.36143	10.5658	0.00115201	0.00691603
VCAM1	1.12028	1.37069	10.5657	0.00115203	0.00691603
KCND1	0.769375	2.0476	10.5546	0.001159	0.00695458
SPTBN4	0.662502	3.15028	10.5522	0.00116052	0.00696034
KLF17	1.29055	-0.700501	10.5511	0.00116122	0.00696126
KDM4B	0.425187	5.9018	10.5479	0.00116321	0.00696987
CYP4V2	0.471763	3.97252	10.5462	0.0011643	0.00697309
LRP5L	0.770779	0.872125	10.5438	0.00116577	0.00697857
DVL2	0.477533	5.67262	10.542	0.00116693	0.00697944
REXO5	0.784456	2.07042	10.5026	0.00119206	0.0071079
STARD8	0.473356	2.9148	10.4997	0.00119395	0.00711359
SLC39A13	0.417018	7.22293	10.4908	0.00119969	0.00714442
FASTK	0.418202	6.23254	10.4819	0.00120547	0.00717182
BTN2A2	0.458318	3.86795	10.4811	0.001206	0.00717182
GALNT12	0.847831	4.30861	10.4639	0.00121728	0.00722871
ZNF526	0.419307	3.91496	10.4573	0.00122167	0.00724796
CHSY3	0.98193	0.126511	10.4401	0.0012331	0.00730206
CACNB2	0.884944	0.902419	10.4376	0.00123475	0.00730377
SPSB2	0.773207	2.01002	10.4371	0.00123512	0.00730377
CTNS	0.457501	4.65435	10.4341	0.00123713	0.00731222
TRANK1	0.602824	4.56824	10.4214	0.00124561	0.00735355
NINL	0.444441	4.06874	10.421	0.00124587	0.00735355
POLR2A	0.306089	7.75603	10.4073	0.00125516	0.00740148
CA13	0.763303	1.20358	10.3818	0.00127264	0.00749754
REEP2	0.41635	5.19605	10.3345	0.00130566	0.00767418
ARFGAP1	0.417534	6.89731	10.3323	0.00130721	0.00767969
C16orf71	1.0225	0.0759819	10.3304	0.00130855	0.00768044
PIP4P1	0.535156	4.82196	10.3245	0.00131273	0.00770132
STK11	0.362433	6.14877	10.3226	0.00131412	0.00770239
ZNF211	0.516492	2.87562	10.3201	0.00131586	0.007709
MCC	0.610814	3.99645	10.3183	0.0013172	0.00771326
ELOVL6	0.464238	5.23868	10.295	0.00133393	0.00778959
CORO1A	0.927741	0.196033	10.2926	0.00133562	0.00779583
FRZB	1.15338	-0.291533	10.283	0.00134263	0.00783317
RNF112	1.11541	-0.0938721	10.2761	0.00134764	0.00785613
ENGASE	0.66935	4.02819	10.2555	0.00136278	0.00793251
DAB2IP	0.302474	6.26665	10.2555	0.0013628	0.00793251
2020-09-08	0.266455	6.61734	10.2487	0.00136781	0.00795797
PLPP5	0.358764	4.88664	10.2465	0.00136941	0.00796366
NAP1L3	0.527472	2.68664	10.2385	0.00137538	0.00799102
TBC1D8	0.522498	4.20501	10.2363	0.00137706	0.00799669
KHDC4	0.463911	4.69765	10.2338	0.00137888	0.00800028
PQLC2	0.413771	4.30218	10.2269	0.0013841	0.00801951
DIDO1	0.301026	5.95541	10.2159	0.00139236	0.0080592
MMP3	1.64021	3.62503	10.2153	0.00139283	0.0080592
GDF15	0.595146	5.84857	10.2146	0.00139334	0.0080592
DNM3	0.704489	1.12282	10.2091	0.00139752	0.00807139
PBX4	1.14893	-0.412652	10.205	0.00140061	0.00808549
CNP	0.290983	6.97137	10.2022	0.00140273	0.00809406
ABCA3	0.882421	2.94079	10.1997	0.00140465	0.00810145
PMAIP1	0.608681	3.40341	10.1831	0.00141737	0.00817105
EGLN2	1.0178	2.04007	10.1765	0.00142244	0.00818906
U2AF2	0.288349	7.45656	10.1725	0.0014255	0.00819991
MTSS1	0.598901	3.78605	10.1724	0.00142562	0.00819991
RSRC1	0.409065	3.56828	10.1699	0.00142751	0.00820705
MYEOV	0.89377	1.10684	10.1571	0.00143745	0.00825755
PGAM5	0.400673	4.63647	10.1481	0.00144447	0.00828572
IRF2BPL	0.497068	6.67687	10.145	0.0014469	0.00829588
BTAF1	0.371012	5.46237	10.1381	0.00145234	0.00832326
WDR24	0.450756	3.55217	10.1208	0.00146606	0.0083905
ACAD8	0.427682	4.48005	10.1071	0.00147698	0.00844533
DHDDS	0.308067	5.45356	10.1023	0.00148087	0.00845994
RBPJ	0.4732	7.96257	10.1009	0.00148195	0.00846224
RABL2A	0.632593	2.54255	10.0999	0.00148279	0.00846325
TRIP10	0.353352	5.93133	10.0981	0.00148425	0.00846772
KLHL17	0.594075	4.16593	10.0893	0.00149136	0.0085006
MSH5	1.29599	-0.518929	10.0873	0.00149297	0.00850313
HEMK1	0.472254	4.44753	10.0871	0.00149315	0.00850313
CACNG7	0.614051	2.27956	10.0708	0.00150635	0.00857447
LY6G5B	1.37913	0.647588	10.0451	0.0015275	0.0086831
TMEM266	1.1294	-0.157677	10.0387	0.00153284	0.00870173
CRYBG1	0.448531	4.50013	10.0358	0.00153523	0.00871135
FST	0.618349	8.46164	10.0338	0.00153696	0.00871725
COL4A5	0.726788	2.71885	10.0263	0.0015432	0.00873713
PAPPA2	1.06522	0.791334	10.0263	0.00154323	0.00873713
ADGRG1	0.667488	3.33194	10.0236	0.00154546	0.00874586
C19orf47	0.45964	3.56851	10.0133	0.00155416	0.00878732
TSPAN10	0.713163	1.68053	10.0132	0.00155418	0.00878732
FAM173A	0.500118	4.00993	10.0106	0.00155645	0.0087962
ST6GAL1	1.03135	0.85261	10.0043	0.00156173	0.00882212
NBPF9	0.390627	5.62871	9.99613	0.0015687	0.00885354
SPPL2B	0.451602	4.84814	9.99139	0.00157274	0.0088724
HLA-B	0.489419	7.33654	9.98298	0.00157994	0.00890901
OSBPL7	0.849801	2.25927	9.98087	0.00158175	0.00891525
CMTM1	1.15292	0.852292	9.96895	0.00159202	0.00896913
DIP2A	0.302567	5.50936	9.95743	0.00160201	0.00901337
SH2D5	0.522194	4.92608	9.95608	0.00160319	0.00901353
THOC5	0.306904	5.57395	9.93852	0.00161855	0.00909024
COASY	0.298293	5.96794	9.91433	0.00163997	0.00919929
UCN	1.04367	-0.126231	9.91432	0.00163998	0.00919929
ABR	0.358952	6.98936	9.9133	0.00164088	0.00919929
FUS	0.493297	7.41191	9.90655	0.00164691	0.00922899
ARGLU1	0.592751	6.26836	9.89063	0.00166123	0.00930096
DTYMK	0.402624	5.01188	9.87914	0.00167163	0.00935505
SAC3D1	0.469292	3.27898	9.87649	0.00167404	0.00936022
FAM193B	0.560951	4.9681	9.87093	0.00167911	0.00938027
GIPC1	0.363803	6.8736	9.86808	0.00168171	0.00939066
TMEM158	0.781214	6.85428	9.86042	0.00168873	0.00942378
GREB1	1.18186	-0.669357	9.85972	0.00168937	0.00942378
CADM4	0.853692	0.931066	9.85847	0.00169051	0.00942378
BICD2	0.337148	6.11818	9.85556	0.0016932	0.00942378
PCDHGC5	0.955906	1.0446	9.85444	0.00169423	0.00942378
GMPPA	0.354354	5.52844	9.8543	0.00169436	0.00942378
ZBTB17	0.379843	4.57008	9.8503	0.00169804	0.00944012
PQBP1	0.484301	4.42339	9.8462	0.00170183	0.00945701
CCDC24	0.671412	1.57945	9.84443	0.00170347	0.00946197
ULBP3	0.635038	2.22438	9.83439	0.00171279	0.00950119
TMEM130	0.555881	4.62206	9.79128	0.00175341	0.00969248
FAM118A	0.632116	5.22457	9.77797	0.00176615	0.00975799
NIPSNAP3B	1.07569	0.070182	9.76355	0.00178006	0.00982258
USP35	0.403483	4.56766	9.7622	0.00178137	0.00982554
TBC1D2	0.329825	4.70178	9.76065	0.00178287	0.0098295
C17orf67	0.628182	1.56891	9.75541	0.00178796	0.00984898
IKBKG	0.392169	3.91215	9.7502	0.00179303	0.00987261
ATRNL1	0.836444	0.570448	9.74141	0.00180163	0.00991131
PANK1	0.511458	2.29747	9.72167	0.00182108	0.0100021
ATG4A	0.422965	3.28831	9.72144	0.0018213	0.0100021
TGFB3	0.569739	2.41419	9.71917	0.00182356	0.0100086
NCDN	0.405898	6.11746	9.71866	0.00182406	0.0100086
WISP1	0.837773	4.92473	9.69843	0.00184425	0.0101106
STPG1	0.480394	3.53429	9.69568	0.00184702	0.0101213
CTSA	0.597551	8.28225	9.69483	0.00184787	0.0101216
PLAG1	0.500492	2.66675	9.6934	0.00184931	0.0101251
CDK5RAP3	0.998519	3.23827	9.68737	0.00185538	0.0101496
NR2F2	0.359975	6.83753	9.67963	0.00186322	0.010188
CYP2E1	1.36659	-0.820658	9.67638	0.00186652	0.0101928
EML3	0.433141	5.68583	9.65545	0.00188791	0.0102975
GNPTG	0.421258	5.75388	9.65522	0.00188814	0.0102975
CAPG	0.542266	6.17728	9.64973	0.0018938	0.0103239
LRWD1	0.415757	4.19863	9.64624	0.0018974	0.0103302
TRIM25	0.308467	6.45449	9.6429	0.00190084	0.0103445
TMEM106A	0.529095	2.66641	9.62485	0.00191963	0.01044
PRRT1	0.561062	2.68698	9.62445	0.00192004	0.01044
C16orf95	1.10465	-0.380547	9.6209	0.00192376	0.0104467
PER3	0.562433	3.05167	9.61767	0.00192714	0.0104578
ROM1	0.61001	2.01484	9.61493	0.00193002	0.010466
C5AR1	1.01221	0.0995855	9.60906	0.00193619	0.0104917
SMAP2	0.397894	5.29142	9.59343	0.00195275	0.0105678
PPP1R9A	1.27118	-0.614317	9.58662	0.00196001	0.0106025
KCNS3	0.5463	2.4714	9.58297	0.0019639	0.010619
ETFB	0.547003	4.18802	9.57343	0.00197414	0.0106607
MTERF4	0.372546	4.2091	9.56956	0.0019783	0.0106786
PSME2	0.331528	5.69059	9.54947	0.00200007	0.0107777
MMP14	0.491614	10.0474	9.54521	0.00200472	0.0107981
AGAP6	0.866024	2.58056	9.5433	0.00200681	0.0108048
HSPA2	0.430086	4.44759	9.54217	0.00200805	0.0108068
DNER	0.792255	0.879141	9.54123	0.00200907	0.0108078
SLC25A51	0.408837	4.00112	9.51799	0.00203467	0.0109222
MTG1	0.82884	1.04874	9.50173	0.00205278	0.0110007
IL23A	1.07598	-0.315602	9.49737	0.00205766	0.0110175
STUB1	0.437964	5.78793	9.47999	0.00207725	0.011113
PKNOX2	0.899062	0.768911	9.45286	0.0021082	0.0112613
TRIM56	0.330129	6.21898	9.45257	0.00210853	0.0112613
ZMYND8	0.393707	4.58958	9.44377	0.00211868	0.0113106
DDI2	0.467092	3.70365	9.42685	0.00213831	0.0114107
ECHDC2	0.564283	4.78915	9.42567	0.00213969	0.0114132
PFKM	0.400601	6.5711	9.42326	0.00214251	0.0114234
PTGDS	1.46654	-0.555485	9.41691	0.00214993	0.0114533
MAPK3	0.303253	7.22306	9.40985	0.00215823	0.0114781
CLTA	0.271337	7.53036	9.40296	0.00216635	0.0115068
PRR19	0.92983	0.108816	9.39693	0.00217349	0.0115399
R3HCC1	0.393289	4.25565	9.39335	0.00217774	0.0115576
PHEX	0.863477	0.996279	9.38761	0.00218457	0.0115878
MMP1	0.877021	6.24144	9.38701	0.00218528	0.0115878
PLCG1	0.327325	6.15495	9.38588	0.00218662	0.0115901
JMJD7-PLA2G4B	1.26845	0.644786	9.38432	0.00218849	0.0115951
GTPBP3	0.442403	3.25903	9.38053	0.00219302	0.0116101
AQP11	0.530107	2.11938	9.38042	0.00219315	0.0116101
COL12A1	0.380819	9.54933	9.37825	0.00219575	0.011619
SNX21	0.606027	5.0309	9.36538	0.00221122	0.0116862
NRBP2	0.402032	5.43979	9.36334	0.00221369	0.0116894
SZT2	0.409377	4.95968	9.34594	0.0022348	0.011796
LYST	0.458706	3.98696	9.33766	0.00224492	0.0118409
SLC39A4	0.526189	2.66062	9.32657	0.00225854	0.0119064
NR1D1	0.441318	3.73248	9.31892	0.00226799	0.0119512
SURF2	0.47044	2.71424	9.31766	0.00226956	0.0119545
RASGRP3	0.825323	0.404717	9.31454	0.00227342	0.0119698
EHD1	0.327657	7.51973	9.2947	0.00229818	0.0120901
CD248	0.368447	8.79612	9.29072	0.00230318	0.0121114
RAB34	0.264161	7.24569	9.28916	0.00230514	0.0121166
TLE4	0.344387	5.07001	9.28474	0.0023107	0.0121358
ZNF320	0.925105	0.236844	9.28179	0.00231443	0.0121452
CTSS	0.724526	1.08251	9.27215	0.00232664	0.0122043
BTN3A1	0.421299	4.72414	9.26848	0.00233131	0.0122186
DDTL	1.02345	-0.0874368	9.26685	0.00233339	0.0122193
YPEL4	1.06339	0.362939	9.26591	0.00233458	0.0122205
XAB2	0.313643	5.40645	9.26324	0.00233799	0.0122282
HOXA3	0.513593	3.35438	9.25267	0.00235152	0.0122888
PANK4	0.358806	4.0319	9.249	0.00235625	0.0123084
EPOR	0.54458	3.09981	9.2456	0.00236062	0.012316
TRIM46	0.53012	3.14006	9.23601	0.00237301	0.0123631
SLC26A1	0.60807	2.21023	9.23559	0.00237356	0.0123631
DZIP1	0.346981	5.93544	9.2281	0.00238329	0.0124035
PLEC	0.386878	9.45075	9.22468	0.00238775	0.0124216
TAPBPL	0.476282	3.0196	9.21814	0.00239629	0.0124609
E4F1	0.475187	4.45538	9.21375	0.00240204	0.0124856
GGCX	0.338311	6.18869	9.21075	0.00240598	0.012501
PTCH2	0.901579	0.858836	9.2048	0.00241381	0.0125262
UBA1	0.244908	8.93747	9.19424	0.00242778	0.0125794
FPGS	0.344934	5.95156	9.19404	0.00242804	0.0125794
CYP2S1	0.607207	4.64472	9.18898	0.00243477	0.0126091
SLC1A7	0.790433	2.14681	9.18696	0.00243745	0.0126126
PLEKHG2	0.322631	5.41016	9.18598	0.00243875	0.0126142
MROH1	0.423798	5.32963	9.17783	0.00244965	0.0126654
HOOK2	0.486748	3.94405	9.17268	0.00245654	0.0126906
ANGEL1	0.419757	3.92759	9.17094	0.00245889	0.0126975
NKD2	1.01214	2.58902	9.16556	0.00246612	0.0127245
NEK11	0.64691	2.22521	9.15957	0.00247421	0.0127579
ZNF707	0.533082	3.22196	9.15926	0.00247462	0.0127579
AGBL3	1.03702	-0.316633	9.14806	0.00248982	0.012831
NXPE3	0.279552	6.12425	9.14427	0.00249498	0.0128524
HMGXB3	0.328533	6.01825	9.14102	0.00249941	0.01287
SPTBN5	0.952465	0.913026	9.09204	0.00256725	0.0131817
KCNB1	0.919961	0.33199	9.091	0.0025687	0.0131838
CALML6	1.36585	-0.909324	9.08963	0.00257062	0.0131883
SUSD3	0.912642	0.0422651	9.08566	0.00257622	0.0132076
ARHGAP22	0.569333	5.24359	9.08547	0.00257648	0.0132076
SH3GLB2	0.515814	5.85303	9.08276	0.00258031	0.0132219
LTO1	0.430124	3.94397	9.06887	0.00259998	0.0132999
LUC7L	0.403082	4.93274	9.06829	0.0026008	0.0132999
ACOX1	0.301678	5.35347	9.05113	0.00262532	0.013409
ACSS2	0.311961	5.19751	9.04129	0.0026395	0.0134705
ARID1A	0.381536	5.96633	9.03287	0.00265168	0.0135169
SCN1B	0.636836	2.92831	9.02278	0.00266636	0.0135801
SPRN	0.650963	1.80383	9.01143	0.00268297	0.013649
AKAP8	0.354085	4.74549	9.00393	0.002694	0.0136933
GFPT1	0.318906	7.31585	8.98807	0.00271748	0.013796
GNRH1	1.0761	0.222676	8.98449	0.00272281	0.0138175
TRMT1	0.331867	4.84491	8.9764	0.0027349	0.0138733
WDR81	0.344948	5.37828	8.97324	0.00273962	0.0138917
RAB11FIP4	1.08886	0.136378	8.96677	0.00274934	0.0139354
PROSER3	0.409891	3.35506	8.95688	0.00276426	0.0139941
ITPRIPL2	0.326121	6.30647	8.95264	0.00277068	0.014017
AAAS	0.312153	5.12808	8.95244	0.00277099	0.014017
TRIM37	0.289758	5.70752	8.95141	0.00277256	0.0140193
HEXDC	0.6134	3.75297	8.94975	0.00277507	0.0140264
LUC7L3	0.501275	6.09469	8.94875	0.0027766	0.0140285
NOL12	0.798899	1.36164	8.9185	0.00282296	0.0142343
GMIP	0.387305	3.88483	8.9161	0.00282667	0.0142473
RIPOR3	0.829651	4.3528	8.89698	0.00285643	0.0143828
DOK6	0.916348	2.62048	8.89663	0.00285697	0.0143828
ZBTB46	0.456176	3.65858	8.88254	0.00287911	0.0144814
COPE	0.345236	6.41127	8.88197	0.00288001	0.0144814
ZFAT	0.395063	3.27543	8.87804	0.00288621	0.0145011
ERCC5	0.545158	2.00294	8.87409	0.00289247	0.0145268
CERK	0.347231	6.48699	8.8524	0.00292704	0.0146828
HSPB8	0.332305	5.2839	8.84385	0.00294078	0.0147401
C19orf24	0.34225	4.60306	8.84207	0.00294364	0.0147486
PLCXD3	0.770282	0.954711	8.83753	0.00295099	0.0147795
ATF6B	0.257467	6.31954	8.82695	0.00296815	0.0148596
RING1	0.34005	5.68356	8.81733	0.00298383	0.014924
HIRA	0.403466	3.32505	8.81465	0.00298822	0.0149364
SERINC2	0.346894	8.43967	8.80946	0.00299673	0.0149671
PPP4R4	0.567632	2.71047	8.79519	0.00302026	0.0150727
LMLN	0.416761	3.30718	8.79361	0.00302287	0.0150751
UPF1	0.310226	7.20065	8.79345	0.00302313	0.0150751
HMGCR	0.317333	5.4971	8.79093	0.00302732	0.01509
AKR1C3	0.816878	6.34889	8.78804	0.00303212	0.015108
ARAP3	0.388046	4.20269	8.78465	0.00303776	0.0151241
DDX24	0.290285	7.18476	8.78096	0.00304391	0.0151445
CPE	0.655683	7.34493	8.77535	0.00305329	0.0151775
ERI2	0.524056	3.14456	8.77373	0.003056	0.015185
MT1M	0.729979	1.05769	8.7492	0.00309738	0.0153846
GSTM2	0.501107	4.01176	8.74419	0.00310589	0.0154208
ABLIM1	0.402317	4.28327	8.74132	0.00311079	0.0154391
ATP6V0E1	0.384422	7.2891	8.73399	0.00312333	0.0154952
DDX39B	0.834176	5.4483	8.7236	0.00314116	0.0155623
AHCY	0.272225	6.25885	8.72336	0.00314158	0.0155623
ITPKA	0.858547	0.410034	8.72324	0.00314179	0.0155623
MFSD2A	0.6886	1.48661	8.71496	0.00315609	0.015627
RFTN2	0.763845	1.46592	8.70595	0.00317173	0.0156922
MOCOS	0.519823	2.77887	8.69654	0.00318814	0.0157549
FRMD6	0.27958	8.52802	8.69461	0.00319152	0.0157654
EIF2AK3	0.347977	4.56462	8.68974	0.00320006	0.0157891
SAFB2	0.2997	5.46033	8.68694	0.00320499	0.015801
CLCN6	0.432999	4.75459	8.68566	0.00320724	0.015806
SDSL	0.626688	2.41566	8.68151	0.00321454	0.0158357
CCDC153	1.10847	-0.348043	8.6766	0.00322322	0.0158599
TDRKH	0.674476	1.3866	8.6699	0.00323509	0.015906
ZDHHC23	0.572766	2.18018	8.6666	0.00324095	0.0159286
SPATA20	0.330278	6.80966	8.66499	0.00324381	0.0159364
ELMO3	1.06589	0.219026	8.65795	0.00325638	0.0159743
PRAF2	0.397049	3.98567	8.65753	0.00325713	0.0159743
SPAG8	1.2011	-0.69797	8.65106	0.00326872	0.0160214
IGF2R	0.429239	8.73921	8.62753	0.00331121	0.016192
MAMDC2	0.834982	2.5903	8.62487	0.00331604	0.0162093
FLYWCH1	0.394934	5.97391	8.61198	0.00333959	0.0163181
SART1	0.263377	6.07432	8.59791	0.00336549	0.0164136
LIN52	0.49668	3.19077	8.59721	0.00336679	0.0164136
GMPPB	0.412332	4.67413	8.59713	0.00336694	0.0164136
MRM2	0.32779	4.45599	8.59177	0.00337685	0.016435
SFXN2	0.532095	1.98738	8.59009	0.00337997	0.0164371
MYO18A	0.339148	6.22808	8.58898	0.00338203	0.0164371
FLII	0.254978	8.1013	8.57986	0.00339902	0.0164937
SPTY2D1	0.345445	4.8326	8.57812	0.00340227	0.0165031
RSRP1	0.708435	4.7407	8.57649	0.0034053	0.0165051
FTSJ3	0.3118	5.86498	8.5724	0.00341298	0.016536
STK36	0.480648	4.65869	8.5699	0.00341766	0.0165523
ZDHHC12	0.406133	4.3107	8.55508	0.0034456	0.0166493
AKT1S1	0.284374	6.81231	8.52183	0.00350912	0.0169304
NXF1	0.419854	5.80628	8.51565	0.00352106	0.0169707
ZNF771	0.432956	3.20829	8.51516	0.003522	0.0169707
KIAA1549	0.446643	3.13557	8.51467	0.00352295	0.0169707
RAPGEF5	1.05853	-0.572812	8.51403	0.0035242	0.0169707
CTHRC1	0.311307	6.45584	8.51264	0.00352688	0.0169772
POLM	0.483759	3.31647	8.50613	0.00353952	0.0170257
EIF4A3	0.256558	6.25769	8.49878	0.00355385	0.0170809
TFE3	0.255766	7.14702	8.4972	0.00355694	0.0170828
IP6K2	0.338799	5.21978	8.49135	0.00356839	0.0171313
ETV1	0.524075	4.26582	8.48506	0.00358074	0.017184
DUSP10	0.329733	4.90098	8.48297	0.00358487	0.0171941
GLRB	0.487509	4.04636	8.4797	0.0035913	0.0172151
TNFSF15	0.968263	0.987377	8.4729	0.00360476	0.0172665
SWSAP1	0.914111	-0.00588584	8.45265	0.00364512	0.0174532
TEX29	1.32063	-0.0103148	8.4337	0.00368331	0.017616
MXD3	0.489726	2.33752	8.43181	0.00368713	0.0176192
PMPCA	0.268074	6.00647	8.43116	0.00368846	0.0176192
GPATCH2	0.372326	3.56948	8.42965	0.00369151	0.0176192
SLC25A37	0.403462	5.329	8.42903	0.00369278	0.0176192
IDI1	0.432603	5.24189	8.42811	0.00369464	0.0176192
EPHB6	0.793489	4.77895	8.42791	0.00369506	0.0176192
ZNF134	0.329448	4.03831	8.42787	0.00369514	0.0176192
CTU2	0.402164	3.78306	8.42339	0.00370425	0.017656
SLC49A3	0.62356	1.19249	8.42219	0.00370669	0.0176609
DMPK	0.530696	5.75614	8.41458	0.00372223	0.0177216
MXD1	0.434377	3.2209	8.40327	0.00374546	0.0178188
FLG	0.933595	0.0880461	8.4009	0.00375035	0.0178286
INPPL1	0.29615	7.40616	8.39823	0.00375587	0.0178482
ZNF229	0.381629	3.84804	8.38771	0.00377767	0.017918
KIF1C	0.287547	8.88428	8.38485	0.0037836	0.0179395
MTMR1	0.314709	5.48436	8.37625	0.00380156	0.0180047
THBS3	0.644928	4.65287	8.37479	0.00380462	0.0180073
DDX3X	0.211692	8.58492	8.37452	0.00380519	0.0180073
RSAD1	0.327816	4.88155	8.35682	0.00384242	0.0181502
LY75	1.24736	-0.627834	8.35187	0.00385291	0.0181896
EIF4A1	1.01055	1.78764	8.35152	0.00385365	0.0181896
NAGK	0.431056	6.0653	8.3468	0.00386368	0.0182301
CHERP	0.297318	5.16142	8.34218	0.00387352	0.0182629
MST1	0.927071	1.74608	8.33814	0.00388213	0.0182837
EMILIN1	0.516479	8.95215	8.33619	0.00388631	0.0182837
BCS1L	0.505157	4.12159	8.33605	0.0038866	0.0182837
TOP1	0.34064	6.99298	8.32995	0.00389967	0.0183315
MMAB	0.462634	3.76456	8.32891	0.0039019	0.0183348
XPC	0.329744	5.26072	8.32409	0.00391227	0.0183702
USP21	0.423544	3.98179	8.32097	0.003919	0.018395
ZNF605	0.346446	4.10344	8.31878	0.00392372	0.0184103
S100A3	0.559783	2.6218	8.31527	0.00393131	0.0184391
MYL6B	0.442857	5.37779	8.31216	0.00393805	0.0184501
CHRNA7	1.16313	-0.755164	8.30816	0.00394673	0.0184839
SUGP1	0.34506	4.64135	8.29774	0.00396945	0.0185766
ERMARD	0.445921	3.58791	8.29232	0.00398131	0.0186252
CD72	1.01274	-0.0912813	8.28309	0.00400159	0.0186992
IFT122	0.323581	4.4077	8.27547	0.00401843	0.0187572
CHST12	0.350344	5.05983	8.2729	0.00402413	0.0187768
SLC52A2	0.463716	5.50455	8.26736	0.00403641	0.0188272
HERC6	0.570867	1.89435	8.24524	0.0040859	0.0190439
PRPF40B	0.519414	2.34645	8.23147	0.00411701	0.0191761
PARP15	0.914267	-0.0232385	8.23117	0.0041177	0.0191761
CREBZF	0.546083	5.20159	8.23068	0.00411882	0.0191761
TONSL	0.534752	4.0955	8.22285	0.00413662	0.019234
SLC30A1	0.270549	6.1098	8.21977	0.00414365	0.0192491
NCKIPSD	0.363523	5.05872	8.21726	0.00414939	0.019257
MED15	0.27588	6.74805	8.21647	0.00415118	0.019257
EPS15L1	0.297052	5.00819	8.21636	0.00415143	0.019257
TMPRSS9	0.955978	0.094515	8.20612	0.00417493	0.0193517
NAPRT	0.595445	3.97289	8.20546	0.00417644	0.0193517
DLG4	0.410952	4.90685	8.20391	0.00418002	0.0193612
RCN3	0.364892	8.196	8.19849	0.00419252	0.0193922
RAB11FIP3	0.340175	6.18679	8.19834	0.00419288	0.0193922
SYMPK	0.277106	6.41891	8.18804	0.00421675	0.0194742
GNG2	0.379983	3.80062	8.18421	0.00422567	0.0195011
ANKHD1-EIF4EBP3	1.10133	-0.437317	8.16177	0.00427827	0.0197222
SRRT	0.336625	6.44725	8.15673	0.00429016	0.0197671
GPD2	0.38947	5.26963	8.15631	0.00429115	0.0197671
IL34	1.04464	0.696477	8.12669	0.00436183	0.0200634
CDK9	0.348709	5.66981	8.1225	0.00437193	0.0201026
MAPRE2	0.260432	5.91298	8.11955	0.00437905	0.020128
KLHL8	0.368585	4.05586	8.11765	0.00438363	0.0201409
ST3GAL4	0.428963	4.8731	8.11707	0.00438504	0.0201409
ENO3	0.709933	1.28913	8.11562	0.00438855	0.0201497
SCFD2	0.444828	5.25615	8.11235	0.00439647	0.0201714
ST3GAL1	0.482424	6.43579	8.11033	0.00440137	0.0201792
TCF25	0.286564	6.7021	8.10844	0.00440597	0.0201929
ANKLE2	0.272128	6.38162	8.10713	0.00440915	0.0202002
CPZ	0.950815	1.02941	8.10527	0.00441368	0.0202136
ORAI2	0.309586	6.11215	8.09721	0.00443335	0.0202964
PGRMC1	0.429532	7.71182	8.09049	0.00444982	0.0203422
WDFY2	0.38932	3.75306	8.08917	0.00445306	0.0203497
PCYT1A	0.288717	6.47312	8.08348	0.00446707	0.0204063
CAMK1	0.437075	3.25116	8.07455	0.00448913	0.0204997
MBD1	0.28141	5.86739	8.07264	0.00449386	0.0205065
CSF2	1.2288	-1.00035	8.06606	0.00451021	0.0205737
SLC22A15	0.653356	2.10513	8.06441	0.00451431	0.0205849
GPANK1	0.356631	3.63676	8.0619	0.00452057	0.0205912
STX10	0.43324	5.20536	8.05117	0.00454744	0.0206912
CPSF6	0.240456	5.90791	8.03174	0.00459646	0.0208766
PPP4C	0.432171	6.62188	8.03019	0.0046004	0.0208785
EPS8L1	0.845631	0.249727	8.03016	0.00460047	0.0208785
DDX55	0.435446	3.84311	8.02963	0.00460183	0.0208785
RIDA	0.500417	4.53328	8.02653	0.0046097	0.0209067
ZNF425	0.520688	2.53225	8.02456	0.00461471	0.0209219
TOMM40L	0.398203	3.27149	8.02377	0.00461675	0.0209236
ARRDC2	0.490501	3.05691	8.01733	0.00463319	0.0209906
RPUSD1	0.383018	4.51841	8.01589	0.00463686	0.020998
GPR153	0.375036	4.41855	8.01539	0.00463815	0.020998
ARMH1	0.917208	0.0490343	8.01383	0.00464214	0.0210086
GNAI2	0.25608	8.80679	8.0107	0.00465018	0.0210374
AP002495.1	1.06641	-0.503318	8.00871	0.00465529	0.021053
DCAF15	0.419919	4.13238	8.00475	0.00466549	0.0210916
AMMECR1	0.379182	3.60892	8.00156	0.0046737	0.0211211
DHX34	0.45973	3.94859	7.9976	0.00468394	0.021155
PCBP3	1.195	-0.696796	7.99737	0.00468454	0.021155
SRGAP2	0.31187	5.35094	7.98658	0.00471253	0.0212434
GAMT	0.459197	4.78256	7.98124	0.00472645	0.0212985
CHRFAM7A	1.08147	-0.574516	7.9766	0.0047386	0.0213304
BOD1L1	0.286115	5.69218	7.96696	0.00476388	0.0214213
GNL1	0.283092	6.33145	7.96208	0.00477675	0.0214639
ACACA	0.327915	6.33012	7.96104	0.0047795	0.0214687
STX1A	0.472406	2.71381	7.95782	0.00478799	0.0214992
ACSF2	0.424216	4.30863	7.9514	0.00480501	0.0215595
P2RX4	0.374607	4.41483	7.95085	0.00480647	0.0215595
RAB1B	0.288254	6.88816	7.94791	0.00481428	0.0215712
SLC9A9	0.578509	4.16745	7.94456	0.00482322	0.0216036
MERTK	1.2075	-0.488353	7.92445	0.00487712	0.0218218
PLXDC2	0.607566	3.24424	7.92301	0.00488099	0.0218236
TMEM245	0.281114	6.69577	7.92152	0.00488502	0.021834
CCDC159	0.472421	2.63917	7.91468	0.00490351	0.0219088
MFSD13A	0.519413	2.03104	7.91371	0.00490614	0.0219128
ANKRD36	0.843294	1.43284	7.91141	0.00491241	0.0219253
SVIL	0.33934	7.55772	7.90981	0.00491674	0.0219291
ARMCX3	0.380814	6.68573	7.90142	0.00493961	0.0220156
ADH1B	1.18322	7.17521	7.89085	0.00496856	0.0221212
BRI3	0.332068	7.21497	7.88996	0.00497099	0.0221243
DOCK3	0.788888	0.519273	7.888	0.00497639	0.0221405
SSX2IP	0.321069	6.00177	7.88004	0.00499833	0.0222302
HCFC1R1	0.467516	5.12402	7.87375	0.00501574	0.0222998
SLC4A2	0.4196	6.81114	7.86998	0.00502623	0.0223386
BRSK1	0.454372	3.25265	7.85087	0.00507963	0.0225442
ATAD3A	0.334236	5.56941	7.84667	0.00509144	0.0225887
PAG1	0.472117	3.93789	7.83816	0.00511545	0.0226793
CLEC11A	0.312566	6.27809	7.82765	0.00514529	0.0227864
SORBS3	0.275342	7.10859	7.82608	0.00514977	0.0227914
ZNF500	0.424017	3.0842	7.8173	0.00517486	0.0228798
ATXN7L1	0.386759	3.28595	7.81719	0.00517516	0.0228798
ZNF622	0.294719	5.10066	7.81422	0.00518366	0.0229093
ABCF1	0.241656	6.65525	7.81305	0.00518703	0.0229162
MMD	0.599951	5.43516	7.80721	0.00520381	0.0229743
ZDHHC11	1.00958	-0.277295	7.79234	0.00524682	0.0231318
EPB41L5	0.359517	5.03164	7.78265	0.00527505	0.0232319
SLC39A8	0.967089	3.8508	7.77999	0.00528281	0.0232418
BAG1	0.332374	5.08294	7.77921	0.0052851	0.0232438
C1QL1	0.998638	0.115839	7.77741	0.00529037	0.0232487
C22orf46	0.342296	4.27485	7.77413	0.00529997	0.0232564
MORF4L1	0.288582	8.40613	7.77116	0.0053087	0.0232746
SQOR	0.377326	4.43064	7.77026	0.00531134	0.0232781
CCDC93	0.264075	5.64291	7.7676	0.00531917	0.0233044
SIGMAR1	0.304701	6.4485	7.76672	0.00532177	0.0233076
ZC3H3	0.353665	4.45323	7.75271	0.00536321	0.0234697
POMGNT2	0.387691	4.22367	7.75233	0.00536434	0.0234697
IL11RA	0.402748	3.61731	7.7406	0.00539928	0.023598
RAD9A	0.475082	2.50616	7.73521	0.00541541	0.0236513
FER1L5	1.16793	-0.804153	7.73403	0.00541896	0.0236513
KCNAB3	0.907866	0.12572	7.73073	0.00542888	0.0236782
CFAP45	0.823887	0.300302	7.71997	0.00546133	0.0237951
RTN4	0.289296	10.3107	7.71388	0.0054798	0.0238673
ARHGAP6	0.368531	4.22743	7.7132	0.00548184	0.023868
GABBR1	0.672817	4.26829	7.70956	0.00549293	0.0239081
WNT16	0.886285	0.836265	7.70454	0.0055082	0.0239512
CAPN10	0.418634	4.10011	7.70435	0.0055088	0.0239512
PUSL1	0.422549	3.57002	7.70351	0.00551136	0.0239512
ATG12	0.292471	5.80437	7.70311	0.00551258	0.0239512
MAP1LC3B	0.274187	7.46924	7.70257	0.00551422	0.0239512
MAP3K14	0.386431	3.57168	7.69611	0.00553401	0.0240289
SKA2	0.324676	5.13936	7.69088	0.00555004	0.024074
NLGN1	0.778738	0.629544	7.69086	0.00555012	0.024074
SCAF1	0.305445	7.04772	7.68677	0.00556271	0.0241124
LYSMD4	0.484431	2.90874	7.68674	0.00556279	0.0241124
ABCB9	0.462871	2.38084	7.68403	0.00557115	0.0241346
PTAR1	0.352412	5.83185	7.68328	0.00557348	0.0241346
USP36	0.334744	5.40049	7.67883	0.00558724	0.0241686
LSM11	0.482937	2.53873	7.67736	0.0055918	0.0241718
GPER1	0.459538	3.62461	7.67606	0.00559582	0.0241727
ARHGEF26	0.611656	1.25525	7.65631	0.00565741	0.0244137
CLOCK	0.323069	5.11495	7.65183	0.00567147	0.0244576
SORL1	0.739367	1.73244	7.6512	0.00567344	0.0244578
SLC19A2	0.548301	3.63627	7.64055	0.00570706	0.0245859
LDHD	1.41938	-0.542041	7.63937	0.00571079	0.0245936
ANKRD36C	0.818124	0.538705	7.63511	0.00572427	0.0246433
DALRD3	0.428682	4.38582	7.62747	0.00574859	0.0247395
MAP1S	0.315595	5.48434	7.62608	0.00575304	0.0247418
CACTIN	0.375766	4.54646	7.61442	0.00579035	0.0248774
MED25	0.310266	5.46552	7.61	0.00580456	0.0249294
POU2F2	0.91235	0.877566	7.60403	0.0058238	0.0249781
LRRC56	0.686251	0.939586	7.59275	0.00586034	0.0251007
ADAMTS14	0.506238	5.30529	7.57891	0.00590552	0.0252514
MIEF2	0.426159	3.54218	7.57656	0.00591322	0.0252667
NBEAL2	0.54495	3.30513	7.57079	0.00593219	0.0253311
USP54	0.411571	2.89909	7.55454	0.00598592	0.0255433
ADAT2	0.5585	2.40901	7.55281	0.00599164	0.0255591
CAPN15	0.28583	5.74453	7.55101	0.00599765	0.0255761
POLRMT	0.300103	5.23532	7.54736	0.00600982	0.0256067
CLSTN3	0.491183	4.38591	7.54703	0.00601091	0.0256067
CBX2	0.703292	1.08091	7.5438	0.00602167	0.0256439
KCNAB2	0.424519	3.95754	7.54282	0.00602495	0.0256492
RGL4	1.23066	-0.554343	7.54175	0.00602855	0.0256559
SETDB1	0.353895	4.25469	7.52909	0.00607104	0.0257933
CFAP157	0.626493	1.05062	7.51616	0.0061148	0.025953
PSMD2	0.236266	8.57547	7.51548	0.0061171	0.025954
CBX6	0.241244	7.41013	7.51373	0.00612305	0.0259564
DBI	0.301823	6.30514	7.51348	0.00612391	0.0259564
FUCA1	0.502222	1.99019	7.50035	0.0061687	0.0261162
CYHR1	0.324838	5.2383	7.49942	0.00617187	0.0261162
SPTLC3	0.537618	2.27259	7.48966	0.00620542	0.0262494
ZC3H18	0.259393	5.80934	7.48604	0.00621791	0.0262876
PMEL	1.16778	-0.804421	7.48421	0.00622424	0.0263026
DHX58	0.472689	2.88253	7.48046	0.00623721	0.0263398
PSMB8	0.4366	4.91059	7.4788	0.00624296	0.0263464
PTDSS2	0.326923	5.30539	7.47275	0.00626399	0.0264175
G6PC3	0.275444	5.96496	7.45492	0.00632633	0.0266537
RPUSD3	0.328217	4.43581	7.44748	0.00635252	0.0267552
SHKBP1	0.326187	6.43213	7.44339	0.00636698	0.0267892
MIIP	0.359724	3.73998	7.4425	0.00637012	0.0267935
UBA7	0.423177	5.54861	7.43659	0.00639108	0.0268727
TRAF1	0.493674	2.27359	7.42929	0.00641706	0.0269551
SMPD1	0.27131	7.4895	7.42519	0.0064317	0.0270062
MAP7	0.649227	1.04765	7.42067	0.00644787	0.0270575
HSD17B7	0.524669	2.3159	7.39765	0.00653091	0.0273541
IFI27L1	0.570479	2.73209	7.39117	0.00655447	0.0274251
RPS10	1.02171	-0.449628	7.39103	0.00655501	0.0274251
PSMG4	0.444689	3.34217	7.38378	0.00658148	0.0275176
GPAA1	0.259855	6.89906	7.37687	0.00660681	0.0276052
SVIP	0.398614	2.94458	7.37565	0.0066113	0.0276063
LRIG1	0.435207	6.42448	7.37561	0.00661145	0.0276063
TENT5B	0.70584	0.952617	7.37464	0.00661499	0.027612
SLC25A53	0.59457	1.23703	7.37005	0.00663191	0.0276735
SPAG7	0.313671	5.39059	7.36805	0.00663927	0.0276931
FGF13	0.745639	3.63035	7.35621	0.00668314	0.0278138
IGIP	0.573773	2.38464	7.35543	0.00668607	0.0278168
RTN1	0.364756	3.60188	7.35274	0.00669605	0.0278491
CIT	0.51512	4.48732	7.34358	0.00673026	0.0279638
MGAT5	0.404362	7.27883	7.34087	0.00674042	0.0279809
AIFM2	0.297999	5.57196	7.34035	0.00674238	0.0279809
GRAMD4	0.524928	4.59899	7.34012	0.00674325	0.0279809
C20orf96	0.492439	2.82733	7.33212	0.0067733	0.028078
STX4	0.421628	5.2548	7.32954	0.00678305	0.0281091
CARD9	0.646278	1.08207	7.32832	0.00678766	0.028119
SLC25A30	0.33737	4.53042	7.31744	0.00682887	0.0282619
CEP250	0.385394	5.18842	7.31382	0.00684262	0.0283096
CUBN	1.01616	-0.486403	7.30681	0.00686939	0.0283646
SCPEP1	0.445189	6.1484	7.30446	0.00687835	0.0283923
CDK11A	0.870482	0.183297	7.29118	0.00692938	0.0285936
PTPRD	0.589413	3.17357	7.28963	0.00693539	0.028609
ALDH1A1	1.21843	3.43904	7.27386	0.00699655	0.0288237
PLK2	0.273507	6.39559	7.25738	0.00706101	0.0290419
KMT2B	0.274196	5.45155	7.24977	0.00709103	0.0291464
MMRN2	1.02314	-0.316281	7.24773	0.00709908	0.02917
ADGRE5	0.283259	6.02244	7.246	0.0071059	0.0291885
ZNF691	0.462475	2.26193	7.2427	0.00711897	0.0292327
CIITA	0.998103	-0.219647	7.24146	0.00712391	0.0292435
MRPS18B	0.307405	5.29031	7.24031	0.00712846	0.0292526
SEC23B	0.254628	5.56885	7.21866	0.00721497	0.02955
JAG2	0.741612	0.660159	7.21241	0.0072401	0.0296248
KCTD13	0.379565	3.38294	7.21237	0.00724027	0.0296248
2020-03-03	0.466314	2.52274	7.20424	0.00727316	0.0297209
GNAL	0.880607	0.160558	7.1889	0.00733558	0.0299566
CITED4	0.487564	2.31449	7.18678	0.00734425	0.0299823
ZNF3	0.33923	4.07095	7.18352	0.00735762	0.0300175
CHCHD7	0.371825	3.81756	7.16304	0.00744212	0.0303047
ARFRP1	0.365813	4.99492	7.16296	0.00744242	0.0303047
TMEFF2	0.977372	-0.364381	7.16152	0.00744842	0.0303194
2020-09-06	0.378604	4.47252	7.15238	0.00748644	0.0304447
YDJC	0.437427	3.93719	7.1465	0.00751104	0.0305349
BHLHB9	0.407151	3.24729	7.14497	0.00751745	0.0305511
TMEM44	0.437727	3.54098	7.14182	0.00753066	0.0305851
TBC1D10A	0.430112	3.62429	7.13269	0.00756911	0.0307215
SCN4B	0.669541	4.94221	7.11779	0.00763228	0.0309461
PLEKHH2	0.382077	4.10326	7.11153	0.00765896	0.0310065
UBAP2L	0.220927	7.60215	7.11048	0.00766347	0.0310103
ABHD17A	0.372438	6.55162	7.10537	0.00768533	0.0310834
DPH7	0.356958	4.07664	7.06449	0.00786267	0.0317397
ZNF589	0.48647	2.75687	7.05999	0.00788247	0.0317992
SERHL2	0.646155	0.955805	7.04919	0.00793011	0.031971
MICA	0.29261	4.48801	7.04833	0.0079339	0.0319761
SLC13A4	0.768796	0.559248	7.0463	0.00794292	0.0320022
CYBA	0.476762	6.64025	7.04222	0.00796104	0.032065
PLXNB3	0.581672	2.71241	7.03562	0.00799043	0.0321629
TYK2	0.290507	5.86542	7.03456	0.00799513	0.0321716
HMOX2	0.295761	5.30716	7.02888	0.00802054	0.0322532
CRELD2	0.280864	5.82752	7.02805	0.00802425	0.0322579
DYNC1H1	0.344052	8.55665	7.02486	0.00803856	0.0323022
SREBF1	0.58202	7.0646	7.02446	0.00804037	0.0323022
UBXN11	0.500945	2.73983	7.00514	0.00812759	0.0325903
SURF6	0.266287	5.00724	7.00375	0.00813391	0.0326053
SART3	0.30451	5.52449	6.97797	0.00825193	0.0330574
GRN	0.362809	8.74955	6.97486	0.00826628	0.0331044
DPP7	0.368279	6.44623	6.974	0.00827026	0.0331099
CHPF2	0.303407	7.68409	6.96829	0.00829669	0.0332051
AKAP17A	0.303992	5.40556	6.9663	0.00830592	0.0332316
CACNB3	0.363121	5.48125	6.95879	0.00834085	0.0333502
JAK2	0.336003	4.07027	6.95351	0.00836547	0.0334064
CAVIN4	0.59998	1.76069	6.9472	0.00839507	0.0335033
TRIB2	0.349511	4.38623	6.94505	0.00840514	0.0335329
CHFR	0.345855	4.66126	6.94047	0.00842671	0.0335944
IL17RC	0.33288	4.82578	6.9391	0.00843316	0.0336023
INF2	0.327326	7.58981	6.93497	0.00845264	0.0336587
EGFL7	0.369869	3.21352	6.93106	0.00847116	0.0337112
UBL4A	0.307242	5.15527	6.92263	0.00851119	0.0338385
MAN2A2	0.255093	5.66435	6.91687	0.00853861	0.0339368
ZNF251	0.376138	3.97659	6.91623	0.0085417	0.0339384
COG1	0.298315	4.91674	6.91366	0.00855395	0.0339742
CEP131	0.374417	3.61006	6.91002	0.00857142	0.0340137
ARHGEF1	0.277741	6.43425	6.90721	0.00858489	0.0340564
NPIPB4	0.791644	0.309676	6.90536	0.00859377	0.034081
CPSF4	0.346972	4.61403	6.904	0.0086003	0.0340962
TMEM102	0.602811	1.18109	6.89308	0.008653	0.0342621
RNF32	0.978478	-0.428845	6.88242	0.00870474	0.0344562
AGER	0.745587	0.950781	6.87594	0.00873639	0.034549
MRPL14	0.52352	5.24349	6.87222	0.00875459	0.0346046
ZNF778	0.441219	2.86419	6.87155	0.00875785	0.0346046
GRHL1	0.734177	0.413133	6.87138	0.00875869	0.0346046
ZNF497	0.670688	1.07222	6.86536	0.00878824	0.034708
ACAT2	0.390631	4.54496	6.86466	0.00879171	0.034708
RAB42	0.571384	1.88724	6.86391	0.00879537	0.034708
SRPX2	0.407436	5.54805	6.8635	0.00879742	0.034708
ASPA	0.646658	1.20626	6.85093	0.00885951	0.0349047
NUDT6	0.610157	1.03534	6.83901	0.00891884	0.0351056
C17orf58	0.377698	3.54386	6.82703	0.00897882	0.0352757
SNX32	0.698692	0.755619	6.82301	0.00899905	0.0353223
PIP4P2	0.311256	4.1833	6.81856	0.00902151	0.0353774
COL13A1	0.390974	4.5153	6.81262	0.00905159	0.0354734
KNOP1	0.353683	3.39865	6.80946	0.00906759	0.035514
HSPA4L	0.372442	4.05556	6.8062	0.00908419	0.035568
INTS11	0.265502	6.20972	6.79541	0.00913925	0.0357368
TTC5	0.326477	4.18834	6.79503	0.0091412	0.0357368
MAGED1	0.217427	8.72626	6.79443	0.00914427	0.0357368
BAX	0.407357	6.87749	6.79314	0.00915087	0.0357515
RBM15B	0.275611	6.47898	6.79004	0.0091668	0.0358027
TMEM71	0.77038	0.0868061	6.7875	0.00917985	0.0358411
CTC1	0.41712	3.66329	6.7834	0.00920093	0.0359027
DPP4	0.361989	5.91142	6.77279	0.0092558	0.0361056
ZNF746	0.300625	4.89409	6.76408	0.00930108	0.0362711
MRPL28	0.269273	5.67103	6.75903	0.00932746	0.0363466
KIAA0586	0.338929	4.15163	6.75581	0.00934429	0.0363946
TP53I11	0.296296	7.75284	6.74837	0.00938333	0.0365328
KDM1B	0.369755	4.99919	6.74366	0.00940814	0.0366094
QRICH2	0.670744	0.879872	6.7429	0.00941217	0.0366138
SESTD1	0.29169	5.03425	6.73984	0.0094283	0.0366427
HIC1	0.346515	6.27709	6.73884	0.00943362	0.0366521
NPC2	0.420812	7.03408	6.73343	0.00946224	0.0367407
PML	0.27201	6.04809	6.72125	0.00952707	0.0369583
SPOCD1	0.385797	6.32734	6.71561	0.00955724	0.0370529
ZNF418	0.750053	0.684839	6.7156	0.0095573	0.0370529
GAA	0.481235	6.95858	6.70123	0.00963464	0.0372955
MLH1	0.277346	5.18775	6.69757	0.00965444	0.0373492
NDUFB11	0.254911	5.82889	6.69333	0.00967742	0.0374082
PDPN	0.503192	3.58145	6.69312	0.00967857	0.0374082
SH3BP2	0.438504	3.56053	6.69072	0.0096916	0.0374471
TBC1D3L	0.963534	1.09605	6.68769	0.00970807	0.0374764
PILRB	0.969941	-0.467724	6.68513	0.00972204	0.0375188
MTA2	0.242518	6.60843	6.68006	0.00974974	0.0376027
NELFCD	0.249695	5.90269	6.67884	0.00975639	0.0376169
RPA2	0.309239	5.07809	6.67636	0.00977	0.0376464
MTHFR	0.420326	5.22177	6.66379	0.00983912	0.0378634
DCPS	0.338152	4.027	6.66341	0.00984125	0.0378634
FANCG	0.409975	3.34129	6.6624	0.0098468	0.037873
FKBPL	0.472186	1.8992	6.6601	0.00985951	0.037909
SLC16A4	0.477634	5.28844	6.65963	0.00986216	0.037909
FOXRED1	0.372055	3.4573	6.65695	0.00987701	0.0379475
PROCA1	1.00554	-0.53344	6.65132	0.00990826	0.0380514
ENC1	0.351525	4.29995	6.64705	0.009932	0.0380963
PHF12	0.25976	5.13245	6.63972	0.00997294	0.0382185
ZFYVE27	0.367841	4.31815	6.6366	0.00999044	0.0382508
MED22	0.282722	5.06953	6.63546	0.00999683	0.0382636
HECTD2	0.39995	3.6151	6.63373	0.0100066	0.0382893
SAE1	0.214725	7.02609	6.62935	0.0100312	0.0383719
AMPD2	0.267148	6.20407	6.62504	0.0100555	0.0384348
ZNF438	0.378669	3.33688	6.62481	0.0100568	0.0384348
PTGIR	0.602737	2.191	6.62297	0.0100672	0.0384619
MRFAP1	0.248331	8.23111	6.62248	0.0100699	0.0384619
ATP6V1F	0.4655	5.8366	6.61735	0.010099	0.038532
PDZD2	0.741478	0.385984	6.60452	0.010172	0.0387696
CARS2	0.307015	5.85708	6.60108	0.0101917	0.0388213
ZNF843	0.998107	-0.554515	6.59397	0.0102325	0.038953
GGA3	0.26573	5.14242	6.59336	0.010236	0.0389547
SGSM2	0.441342	6.03147	6.58917	0.0102601	0.0390219
NUMBL	0.342854	6.74515	6.58868	0.0102629	0.0390219
ZFAND2A	0.371051	3.08557	6.58264	0.0102978	0.0391311
MED9	0.352457	3.51648	6.58071	0.010309	0.0391618
VCP	0.216613	8.73645	6.57758	0.0103271	0.039207
TMEM63A	0.299584	5.23986	6.57631	0.0103345	0.0392126
LUC7L2	0.316838	4.64041	6.57626	0.0103348	0.0392126
FBXO27	0.460626	2.12997	6.5669	0.0103893	0.0394075
RAB3IL1	0.496816	4.76251	6.56176	0.0104193	0.0394859
CDCA7L	0.249274	4.97742	6.55941	0.0104331	0.0395143
NDUFB1	0.306331	4.44638	6.55866	0.0104375	0.0395192
SHC1	0.240481	8.17552	6.54388	0.0105246	0.0398131
NT5E	0.352267	9.0804	6.54022	0.0105462	0.039883
CSMD2	0.409253	4.37512	6.53826	0.0105579	0.0399152
GOLGA8B	0.802735	3.82531	6.53515	0.0105763	0.039973
KIF6	0.972226	-0.716808	6.53423	0.0105818	0.0399817
ATG2A	0.25721	5.32559	6.53054	0.0106038	0.0400407
CCDC9B	0.492922	5.62021	6.52881	0.0106141	0.0400676
FAM71F2	1.07348	-0.448501	6.52733	0.010623	0.0400884
MYH3	0.809744	-0.0305572	6.52599	0.0106309	0.0400954
THOC2	0.272468	5.69805	6.51911	0.0106722	0.0402294
CRTAP	0.214834	8.31818	6.51659	0.0106873	0.0402597
TMEM136	0.357185	3.73879	6.50027	0.0107858	0.0406188
PTPRK	0.278831	6.93207	6.49371	0.0108257	0.0407569
SLC12A6	0.295923	5.23481	6.48619	0.0108716	0.0408905
KCNG2	0.768443	1.81647	6.48595	0.010873	0.0408905
GIPR	0.859497	0.947571	6.48577	0.0108741	0.0408905
AL365205.1	1.03675	-0.430402	6.4751	0.0109396	0.0411074
CHMP3	0.316675	6.18111	6.47505	0.0109399	0.0411074
POMT1	0.303568	5.19087	6.47066	0.010967	0.0411784
NECTIN1	0.402877	3.27991	6.46928	0.0109755	0.0411981
COL4A3	0.98546	-0.52286	6.46817	0.0109824	0.0411994
CDS1	0.828035	0.174313	6.46262	0.0110167	0.0413037
RNF20	0.264305	5.66378	6.46081	0.0110279	0.0413335
LFNG	0.953991	-0.529415	6.45712	0.0110509	0.0414072
TCF21	0.448998	7.4274	6.4442	0.0111315	0.0416845
ABHD16A	0.825954	0.0441189	6.4345	0.0111925	0.0418508
MPP4	0.520841	1.47567	6.43247	0.0112052	0.0418862
SH3GL1	0.230644	7.04453	6.42561	0.0112486	0.0420098
TRAPPC2L	0.338465	4.94318	6.41735	0.011301	0.0421694
C19orf48	0.343022	4.62997	6.41621	0.0113083	0.0421842
SH3BP1	0.667061	1.38193	6.41265	0.011331	0.0422561
MGST1	0.293031	7.91195	6.41207	0.0113347	0.0422561
SUPT7L	0.298515	5.06321	6.41109	0.011341	0.0422561
ILF2	0.224636	6.86193	6.40175	0.0114008	0.0424164
RNH1	0.278005	8.51607	6.39933	0.0114163	0.0424617
DDR1	0.386705	5.71487	6.39621	0.0114364	0.0425114
ASB6	0.260112	5.0964	6.3894	0.0114804	0.0426495
ADAMTS5	0.451399	4.92119	6.38476	0.0115105	0.0427488
SNAI2	0.354131	5.97203	6.38009	0.0115408	0.0428488
TRIM28	0.24488	8.09289	6.37619	0.0115661	0.0429223
LNPEP	0.335221	5.06708	6.376	0.0115674	0.0429223
PHLDA1	0.293303	8.08889	6.37127	0.0115983	0.0430243
SYT11	0.290774	7.00249	6.36138	0.0116631	0.0432207
DHRS13	0.558837	1.26701	6.3611	0.0116649	0.0432207
HIST1H4H	0.64458	2.05498	6.35705	0.0116916	0.0433001
ELANE	1.17069	0.0148729	6.35649	0.0116952	0.0433001
GCK	1.07037	-0.463314	6.35425	0.0117101	0.0433292
TJAP1	0.32145	4.97928	6.35405	0.0117113	0.0433292
GAS2L3	0.483695	3.62873	6.35261	0.0117209	0.0433446
ENPP1	0.333645	4.1817	6.35239	0.0117224	0.0433446
CCDC184	0.9697	0.0109281	6.34793	0.0117518	0.0434027
THAP7	0.331391	3.8595	6.34301	0.0117845	0.0435105
ZBTB48	0.451516	3.08625	6.34028	0.0118026	0.043552
EIF6	0.313498	6.0329	6.33276	0.0118528	0.043699
FUCA2	0.238464	6.59594	6.32654	0.0118944	0.043836
TUBG1	0.270071	5.75684	6.32617	0.0118969	0.043836
DOLPP1	0.341638	3.75085	6.31906	0.0119447	0.0439736
LMTK2	0.306563	4.39239	6.31298	0.0119857	0.0440989
STXBP2	0.493209	1.72647	6.30207	0.0120597	0.0443195
BMP4	0.563042	5.85504	6.2979	0.0120881	0.0443998
ZBED3	0.592856	3.28041	6.29783	0.0120886	0.0443998
DNAJC5	0.294176	7.16308	6.29672	0.0120962	0.0444018
MRPL53	0.770614	0.387093	6.29015	0.0121411	0.0445407
SIM2	0.617697	1.89701	6.288	0.0121558	0.044577
THOP1	0.257103	5.47362	6.28768	0.012158	0.044577
SCAMP3	0.24132	6.06541	6.28493	0.0121769	0.0446334
SON	0.231773	7.7427	6.27855	0.0122208	0.0447554
ANXA1	0.282111	9.12182	6.26863	0.0122894	0.0449934
GUK1	0.27936	7.33996	6.268	0.0122938	0.0449964
ABAT	0.425375	3.03868	6.26526	0.0123128	0.0450531
SGK494	0.898859	-0.404042	6.25779	0.0123648	0.0452302
FABP4	0.77178	0.106933	6.25075	0.0124141	0.0453841
PRKRIP1	0.351766	4.19044	6.2493	0.0124243	0.0454083
LRRC17	0.391702	6.33405	6.24567	0.0124497	0.045475
FBXL15	0.395746	3.23399	6.22908	0.0125669	0.0458235
PI4KA	0.232347	6.79088	6.22608	0.0125882	0.045888
CYLD	0.257443	5.7128	6.21584	0.0126612	0.0461008
EPHA1	0.847432	-0.258784	6.2095	0.0127066	0.0462396
PNPLA7	0.735822	2.14851	6.20873	0.0127122	0.0462464
ADAM15	0.24055	6.71742	6.20748	0.0127211	0.0462656
RAB24	0.545907	2.86847	6.20127	0.0127659	0.0464149
EXOC3L1	0.877483	-0.362266	6.20044	0.0127719	0.0464234
BRF1	0.314437	4.91605	6.19659	0.0127996	0.0464959
KRI1	0.30019	4.73495	6.19615	0.0128028	0.0464959
TBC1D10B	0.270381	6.12815	6.19368	0.0128207	0.0465424
FARSA	0.275244	5.87651	6.19286	0.0128267	0.0465424
PRADC1	0.327582	3.68674	6.19095	0.0128405	0.0465658
GGT7	0.316396	5.29435	6.18201	0.0129056	0.0467614
AREL1	0.253506	5.88255	6.17932	0.0129252	0.0468191
YIF1A	0.328262	6.37203	6.17875	0.0129294	0.0468194
ARHGAP24	0.320307	3.38126	6.17656	0.0129454	0.046852
DSN1	0.384826	3.71044	6.1694	0.0129979	0.0470016
CILP2	0.801464	0.0286931	6.1684	0.0130052	0.0470146
S1PR1	0.36506	4.22621	6.15822	0.0130803	0.0472454
HIP1R	0.380148	4.72148	6.15094	0.0131343	0.0473861
TRMU	0.298511	4.44446	6.1404	0.0132128	0.0476557
RNF215	0.342341	4.06526	6.13333	0.0132657	0.0478219
BAIAP2L2	0.572847	1.13637	6.13323	0.0132664	0.0478219
ZSWIM3	0.448834	1.9707	6.13159	0.0132787	0.0478527
ZFAND2B	0.362592	3.94159	6.13098	0.0132833	0.0478556
VCAN	0.258766	7.75432	6.12753	0.0133093	0.0479354
BX255925.3	0.510969	3.22952	6.12236	0.0133483	0.0480621
AK5	0.381347	5.31888	6.12066	0.0133611	0.0480945
BATF2	0.543805	1.38591	6.11723	0.013387	0.0481605
PARP2	0.343799	3.68025	6.1164	0.0133934	0.0481696
PLD6	0.670193	1.49306	6.11401	0.0134114	0.0482209
HEXIM2	0.706331	0.353716	6.11102	0.0134341	0.0482816
CAPN2	0.307611	8.83846	6.11052	0.013438	0.0482816
TSPAN4	0.274759	6.94018	6.10996	0.0134423	0.0482816
CLUH	0.290994	6.36644	6.10978	0.0134436	0.0482816
EIF2B4	0.3766	4.76876	6.10668	0.0134672	0.0483526
PNISR	0.4953	5.81602	6.10126	0.0135085	0.0484458
PEX16	0.307297	3.9007	6.09279	0.0135735	0.048665
DCUN1D4	0.278202	5.1371	6.09026	0.0135929	0.0487207
PTPN1	0.239282	5.75192	6.08919	0.0136012	0.0487333
DISC1	0.628671	0.732644	6.0888	0.0136041	0.0487333
UROD	0.305269	6.27451	6.08602	0.0136256	0.0487895
WIZ	0.242745	6.58821	6.08045	0.0136686	0.048901
KCTD2	0.268023	5.25641	6.07662	0.0136982	0.0489773
ANKRD34A	0.48194	2.60522	6.07647	0.0136994	0.0489773
TP53BP1	0.220557	6.12162	6.07155	0.0137376	0.0491002
ARSG	0.379124	2.96744	6.06972	0.0137519	0.0491373
PITRM1	0.279591	6.66358	6.06665	0.0137758	0.0492087
TRAPPC11	0.254699	5.4179	6.06584	0.0137821	0.0492174
RBM6	0.397687	5.95886	6.06336	0.0138015	0.0492653
SPOUT1	0.348699	4.27371	6.06312	0.0138033	0.0492653
PABPN1	0.37136	5.79074	6.06088	0.0138209	0.0493028
WDR5	0.249758	5.61481	6.05994	0.0138283	0.0493125
CLN6	0.316677	3.45275	6.04838	0.013919	0.0495802
NINJ1	0.243027	5.27938	6.02878	0.0140745	0.0500774
PSMC5	0.315455	6.17137	6.02157	0.0141321	0.0502683
GET4	0.4211	2.22117	6.00791	0.0142418	0.050582
CA11	0.843381	2.13798	6.00469	0.0142679	0.0506515
DEPDC7	0.410788	2.88896	5.99971	0.0143082	0.0507661
STEAP3	0.304994	6.29774	5.99472	0.0143488	0.0508956
HTRA3	0.465646	3.22724	5.99024	0.0143852	0.0509964
CADPS2	0.483961	3.49873	5.98939	0.0143922	0.0510066
ELOVL2	0.929694	-0.698494	5.98823	0.0144017	0.0510259
RABGAP1	0.282626	6.03398	5.98585	0.0144211	0.0510768
DUS1L	0.299732	5.36173	5.98548	0.0144241	0.0510768
TM6SF2	0.761083	0.090375	5.98172	0.0144549	0.051138
ADRB2	0.545152	2.84832	5.98139	0.0144576	0.051138
ITGA10	0.714502	0.76557	5.98025	0.0144669	0.0511424
PIGQ	0.291549	4.5918	5.97048	0.0145473	0.0513547
LGALS1	0.303124	10.7648	5.965	0.0145926	0.0514838
ZFYVE26	0.276309	4.84538	5.96458	0.0145961	0.0514838
GPX8	0.209401	7.43018	5.96011	0.0146331	0.0515998
ADAM11	0.831886	-0.182709	5.95371	0.0146864	0.0517733
NAGLU	0.310599	6.08035	5.94693	0.014743	0.0519437
PDIA5	0.264871	5.4179	5.93974	0.0148032	0.0521361
ROBO3	0.564377	3.10242	5.93279	0.0148617	0.0523183
G3BP1	0.236716	7.18815	5.93116	0.0148754	0.052352
FAM156A	0.898163	-0.454593	5.92693	0.0149112	0.0524632
LPIN2	0.22591	6.35492	5.9245	0.0149318	0.0525212
CACNG8	0.642858	1.12139	5.92308	0.0149438	0.0525489
TAF13	0.36012	5.56766	5.91901	0.0149784	0.052641
TEDC1	0.50088	1.93707	5.91548	0.0150084	0.0527174
AKR1C2	0.795033	5.7029	5.91246	0.0150342	0.0527932
APOBEC3F	0.41097	2.57086	5.90887	0.0150648	0.0528713
TUBA1A	0.310429	9.51842	5.90633	0.0150866	0.0529331
TRPV1	0.682898	1.13679	5.9027	0.0151177	0.0530272
PRDM4	0.260347	5.12751	5.90158	0.0151273	0.0530317
TECPR1	0.297101	5.53752	5.89311	0.0152002	0.053247
ARFGAP2	0.229997	5.78948	5.89111	0.0152175	0.0532888
NUDT14	0.556308	2.75971	5.88932	0.015233	0.053328
[truncated: 4,760 more rows]

## Sheet: nclx_2_vs_scramble_lo
gene	logFC	logCPM	LR	PValue	FDR
GNAQ	-1.54103	6.07784	217.604	3.01308e-49	3.80582e-45
PI16	-2.93296	7.50204	195.443	2.06203e-44	1.30227e-40
CFL2	-1.40774	6.93387	166.067	5.3478e-38	2.2516e-34
DEGS1	-1.07065	7.25049	155.194	1.27009e-35	3.20849e-32
ELN	-3.13195	9.54459	148.069	4.58186e-34	9.64557e-31
ACAN	-3.41201	3.52939	144.247	3.13779e-33	4.95418e-30
CHAC1	-1.86335	5.49796	141.365	1.33905e-32	1.87928e-29
SERPINE1	-1.9132	10.5409	130.221	3.66516e-30	4.62946e-27
TMEM250	-1.29029	5.79492	128.043	1.09838e-29	1.26124e-26
RDH11	-1.20975	5.86975	118.336	1.46358e-27	1.42204e-24
C4orf46	-1.52868	4.57748	117.711	2.00589e-27	1.80974e-24
ANO1	-1.87429	6.1939	114.621	9.52951e-27	7.08043e-24
NRAS	-1.52489	6.19307	113.182	1.9687e-26	1.38148e-23
ALKAL1	-2.42681	2.21766	108.58	2.00587e-25	1.33348e-22
TMEM43	-0.899877	7.26082	105.834	8.01971e-25	4.82366e-22
GPR150	-3.24461	0.333139	105.437	9.79785e-25	5.6253e-22
TMEM41B	-1.23474	5.2181	101.468	7.26196e-24	3.98808e-21
CMTM6	-1.37292	6.8333	100.638	1.10436e-23	5.36506e-21
WNT2	-2.1192	6.30382	99.4999	1.96172e-23	9.17723e-21
IGFBP3	-2.68364	10.4746	99.372	2.09257e-23	9.43975e-21
CNOT6	-1.25843	5.20077	97.3307	5.86643e-23	2.31559e-20
MEIS2	-1.09409	6.11314	95.4216	1.53865e-22	5.88929e-20
HBD	-2.93153	0.483622	95.2235	1.70062e-22	6.31779e-20
PANX2	-1.85213	2.8449	93.9847	3.17969e-22	1.14751e-19
NREP	-1.54415	6.59636	92.5953	6.41598e-22	2.19028e-19
TIMP3	-1.35827	10.6212	91.613	1.05398e-21	3.50338e-19
PFKFB4	-1.79724	3.8122	90.0644	2.30528e-21	7.46614e-19
STX2	-0.916896	5.90843	89.9346	2.46159e-21	7.77308e-19
AKT3	-1.18857	5.86215	89.397	3.23021e-21	9.9514e-19
CPD	-0.914792	8.46642	86.7722	1.21769e-20	3.5769e-18
LMCD1	-1.06047	7.70917	85.6451	2.15304e-20	5.91196e-18
MTHFD1L	-0.869442	7.42513	81.5288	1.72729e-19	4.19566e-17
MIGA1	-1.21906	4.89515	81.0469	2.20427e-19	5.25324e-17
RC3H2	-0.938964	5.76294	80.8019	2.49512e-19	5.73016e-17
DUSP1	-1.08211	8.00745	80.5779	2.79464e-19	6.30342e-17
NEK7	-1.01662	7.84547	80.3398	3.1526e-19	6.86561e-17
E2F3	-1.11645	4.8114	80.3688	3.10667e-19	6.86561e-17
LDHA	-1.30001	10.2184	79.6498	4.47025e-19	9.41061e-17
KRT4	-3.40399	1.40421	79.3836	5.11484e-19	1.05911e-16
PRKCI	-0.781956	6.78076	77.6569	1.22585e-18	2.41933e-16
KRAS	-0.931579	6.022	76.6729	2.01754e-18	3.92055e-16
KIAA0355	-0.948847	6.14435	76.2728	2.47068e-18	4.72836e-16
PRKRA	-0.917696	4.90888	75.9611	2.89312e-18	5.45418e-16
CDKN2C	-0.942278	4.58447	75.2196	4.21159e-18	7.70964e-16
MEGF6	-1.36034	6.42146	72.1714	1.97291e-17	3.36754e-15
CARNMT1	-1.43825	4.64379	71.9203	2.2407e-17	3.72399e-15
NLK	-0.947111	4.51	70.9255	3.70971e-17	6.00736e-15
KISS1	-2.21392	1.92684	70.937	3.68823e-17	6.00736e-15
EML1	-0.75247	7.24408	69.9498	6.08334e-17	9.60483e-15
ID4	-1.76828	4.4313	69.3489	8.25e-17	1.28649e-14
ARRDC4	-0.955543	5.3739	69.0643	9.53071e-17	1.43312e-14
PTGS2	-1.88075	5.86115	68.7069	1.14238e-16	1.67784e-14
SPRYD3	-0.843773	5.52271	68.4282	1.31582e-16	1.91036e-14
DICER1	-1.06622	5.58795	67.967	1.66258e-16	2.38637e-14
TGFBR1	-1.39702	7.73804	67.9061	1.71471e-16	2.43354e-14
MN1	-1.1138	7.86421	67.694	1.9094e-16	2.67973e-14
NIPSNAP3A	-1.02627	4.33951	67.462	2.14787e-16	2.98129e-14
POSTN	-1.11692	10.1691	67.4332	2.17949e-16	2.99229e-14
ARSJ	-0.886563	6.90296	66.4818	3.53136e-16	4.69522e-14
CTGF	-1.15043	10.959	66.3245	3.82479e-16	5.03239e-14
NFYB	-0.967024	6.03426	65.7636	5.0839e-16	6.62007e-14
TMED8	-1.1866	3.54874	65.0053	7.46968e-16	9.53025e-14
STMN3	-1.40485	4.04849	64.6449	8.96859e-16	1.12161e-13
B4GALT4	-1.0029	5.50334	63.9216	1.29474e-15	1.58775e-13
CA9	-2.70026	2.92114	63.1516	1.9139e-15	2.30505e-13
SCAMP1	-0.869566	5.78297	62.2093	3.08822e-15	3.61178e-13
CPT1A	-0.884337	6.46121	61.8642	3.67987e-15	4.26426e-13
SLC8A1	-0.996918	5.52534	61.6346	4.13483e-15	4.70641e-13
TMEM185B	-0.805255	5.18478	61.3177	4.8569e-15	5.42898e-13
ADAM19	-0.892027	6.00848	60.7378	6.52066e-15	7.16195e-13
TBCEL	-1.04562	4.30509	60.237	8.4096e-15	9.00184e-13
TPD52L1	-1.11612	4.38402	59.5482	1.19333e-14	1.2457e-12
SUSD2	-1.55389	2.67892	58.3794	2.16147e-14	2.18412e-12
LGMN	-0.94719	5.62647	58.139	2.44239e-14	2.4484e-12
ZNF25	-0.963089	4.16639	56.6437	5.22372e-14	5.0367e-12
PXDC1	-1.04106	6.35343	56.5739	5.41251e-14	5.1792e-12
LBH	-0.796215	9.68504	56.4037	5.9019e-14	5.60503e-12
WWC2	-0.918612	6.92869	56.1876	6.58765e-14	6.11828e-12
SGK3	-1.0684	4.06517	56.1919	6.5733e-14	6.11828e-12
SUMF2	-0.720687	6.91589	55.1934	1.09234e-13	9.99804e-12
ADAMTS7	-0.875033	6.33034	54.9306	1.24864e-13	1.11855e-11
TMEM47	-0.727899	8.46214	54.4954	1.55814e-13	1.37629e-11
ZNF281	-1.07136	5.39402	54.1647	1.84374e-13	1.61724e-11
TMOD3	-0.728406	6.851	53.0305	3.28408e-13	2.84118e-11
H1F0	-0.799934	6.93388	52.7378	3.81188e-13	3.22927e-11
RHOB	-1.25637	8.51495	52.3927	4.54404e-13	3.77604e-11
LOX	-1.01697	9.91782	52.0596	5.38418e-13	4.41608e-11
SPCS3	-0.899679	7.98699	51.7895	6.178e-13	5.03332e-11
SLC8B1	-1.44367	4.78227	51.7356	6.3502e-13	5.10888e-11
SULF1	-1.23345	10.0737	51.4237	7.44356e-13	5.95061e-11
AP3M1	-0.764389	5.98155	51.1314	8.63844e-13	6.77715e-11
FITM2	-0.884388	4.37403	50.9284	9.57963e-13	7.46915e-11
ALG9	-1.28138	3.7277	49.7228	1.77076e-12	1.33931e-10
ABT1	-0.833943	4.36608	49.3967	2.09098e-12	1.57209e-10
ELL2	-0.928079	8.57228	49.3657	2.12424e-12	1.58765e-10
WNT2B	-1.65977	5.01856	48.8946	2.70096e-12	1.97202e-10
CNN1	-0.798525	5.51447	48.9065	2.6846e-12	1.97202e-10
CNNM2	-0.9567	4.84264	48.8478	2.76609e-12	2.00796e-10
SYT16	-1.5007	2.31179	48.7633	2.88787e-12	2.08438e-10
EIF1AX	-0.872449	6.91181	48.4611	3.36906e-12	2.41787e-10
TOX	-1.0254	4.97926	48.2193	3.81114e-12	2.70441e-10
TMED7	-0.771161	7.0986	47.9982	4.26616e-12	2.97712e-10
GREM2	-1.98824	6.4454	47.8481	4.60553e-12	3.19629e-10
RDH10	-1.32929	9.26366	47.6137	5.19039e-12	3.56304e-10
MBLAC2	-1.04642	3.07728	47.5699	5.30771e-12	3.62387e-10
GRIA1	-2.21065	3.92868	47.0969	6.75637e-12	4.46805e-10
B3GALT2	-1.93904	0.883501	47.0975	6.75417e-12	4.46805e-10
FO681492.1	-1.29898	2.72724	47.1136	6.69899e-12	4.46805e-10
EID1	-0.678337	7.91546	47.1228	6.66769e-12	4.46805e-10
MOSPD2	-0.760968	5.75734	46.8125	7.81153e-12	5.11231e-10
P3H2	-0.969125	4.96175	46.7766	7.95558e-12	5.17974e-10
PAWR	-0.88085	5.56219	46.4519	9.38967e-12	6.0821e-10
CYR61	-0.999692	10.1385	46.3237	1.00243e-11	6.46007e-10
SHROOM3	-1.22646	6.77541	46.2952	1.01715e-11	6.52164e-10
IST1	-0.659364	6.40849	45.8687	1.26448e-11	8.02594e-10
PRRC2B	-0.780014	7.13844	45.6749	1.39599e-11	8.6861e-10
SDHD	-0.938511	5.4032	45.5942	1.45471e-11	9.00708e-10
RBMS3	-0.833796	5.51293	45.5731	1.47047e-11	9.06027e-10
THSD4	-0.975977	7.3767	45.5535	1.48525e-11	9.10692e-10
BNIP3	-1.35393	7.60737	45.4441	1.57056e-11	9.58347e-10
LRRC2	-0.984159	4.01455	44.7563	2.2315e-11	1.32953e-09
MALL	-1.57296	4.04343	44.6538	2.35136e-11	1.39437e-09
PTPRB	-1.8403	1.02386	43.8163	3.60691e-11	2.10921e-09
OPN1SW	-1.07429	2.57491	43.8018	3.63363e-11	2.11504e-09
DARS	-0.692044	6.41404	43.7639	3.70478e-11	2.14656e-09
SLC35B4	-0.68503	5.24765	43.6663	3.89419e-11	2.246e-09
PSAT1	-1.15972	6.66979	43.6136	4.00046e-11	2.29681e-09
ELMOD2	-0.779842	4.86581	43.489	4.26348e-11	2.42577e-09
NDNF	-1.89965	1.05581	43.434	4.38504e-11	2.48374e-09
ZNF395	-1.1973	5.50989	43.2835	4.73556e-11	2.65844e-09
FGL2	-2.38945	7.56528	43.1496	5.07098e-11	2.80944e-09
GRIK5	-1.13569	2.64069	42.7238	6.30391e-11	3.4321e-09
PDK1	-1.30872	5.77494	42.5599	6.85489e-11	3.71606e-09
ATL3	-0.681149	7.28132	42.3683	7.56071e-11	4.0638e-09
DLL4	-2.16799	3.73957	42.3334	7.69665e-11	4.11934e-09
GPR146	-2.75218	-0.491551	42.288	7.87752e-11	4.16322e-09
MXI1	-1.0458	5.47325	42.2754	7.92851e-11	4.17271e-09
SGCD	-0.893974	7.04949	41.9929	9.16068e-11	4.78134e-09
GLIS3	-0.868193	5.15799	41.8464	9.87332e-11	5.11106e-09
CPNE5	-1.76937	1.15762	41.777	1.02301e-10	5.27412e-09
CCDC71L	-0.772768	6.77594	41.5103	1.1725e-10	5.9959e-09
KIF3B	-0.608062	6.26191	40.5835	1.8839e-10	9.18745e-09
RORA	-0.972764	3.9181	40.5627	1.90404e-10	9.24997e-09
KAT14	-0.881221	3.34376	40.1677	2.33071e-10	1.10674e-08
KLF9	-0.926677	5.54602	40.1731	2.32432e-10	1.10674e-08
RPS6KA6	-0.984245	4.86995	40.1532	2.34813e-10	1.11083e-08
DUSP5	-0.849369	5.76621	40.096	2.41785e-10	1.13954e-08
FGF14	-1.24471	2.29824	39.8193	2.78582e-10	1.30325e-08
CTSC	-1.00695	9.14569	39.6898	2.97677e-10	1.38234e-08
RAB11FIP1	-0.794222	4.83467	39.6634	3.0173e-10	1.39093e-08
DCN	-0.934222	13.2985	39.5844	3.14186e-10	1.44308e-08
C6orf120	-0.688509	6.09262	39.5768	3.15406e-10	1.44344e-08
ADM2	-1.52114	3.37436	39.5059	3.27065e-10	1.48603e-08
SDC2	-0.936937	6.17797	38.9883	4.26343e-10	1.89617e-08
C4orf3	-0.843079	7.32391	38.931	4.39049e-10	1.93903e-08
GLS	-0.671384	7.96406	38.7437	4.83262e-10	2.09762e-08
CTDSPL	-0.712973	5.54997	38.7567	4.80065e-10	2.09762e-08
PGM1	-0.671358	6.29386	38.4698	5.56077e-10	2.38905e-08
HAPLN3	-0.942292	3.38679	38.3908	5.79046e-10	2.47416e-08
TDG	-0.738654	4.38193	38.3494	5.91466e-10	2.51542e-08
PPP2R2A	-0.610874	5.67432	38.2217	6.31479e-10	2.66763e-08
VAPB	-0.61041	5.91937	38.1144	6.67165e-10	2.79966e-08
PRAG1	-0.807953	4.40148	38.0713	6.82051e-10	2.85265e-08
AMIGO2	-1.08731	4.05324	38.0614	6.85548e-10	2.85781e-08
LZTFL1	-0.914341	4.17058	37.7979	7.84672e-10	3.26026e-08
ACADSB	-0.759726	4.91346	37.7191	8.17018e-10	3.38352e-08
AKAP6	-1.53108	2.52264	37.4148	9.54943e-10	3.90352e-08
CDH6	-0.805598	8.24169	37.3211	1.00197e-09	4.04341e-08
NFIL3	-0.746832	5.45467	36.9278	1.22585e-09	4.88444e-08
SEMA5A	-0.843503	7.48653	36.9049	1.24033e-09	4.92662e-08
FZD1	-0.874116	5.9869	36.7986	1.30983e-09	5.18634e-08
ADM	-0.695403	9.52196	36.7195	1.36411e-09	5.36763e-08
SLC16A2	-0.6118	6.55966	36.6629	1.40429e-09	5.47455e-08
KPNA6	-0.704042	6.99757	36.56	1.48036e-09	5.71817e-08
PSG5	-0.739625	7.04711	36.4058	1.60225e-09	6.11421e-08
PPM1H	-1.31224	2.00465	36.3966	1.60983e-09	6.12461e-08
CPEB4	-0.703439	4.53032	36.0001	1.97306e-09	7.41718e-08
TRAF3	-0.568615	5.48757	35.7671	2.22376e-09	8.26126e-08
TSPAN2	-1.22196	3.23526	35.6768	2.32918e-09	8.62752e-08
EPHB1	-1.92926	0.623293	35.5978	2.42562e-09	8.93236e-08
IGFBP5	-0.713039	14.9044	35.5894	2.4361e-09	8.94486e-08
SCUBE3	-1.5879	3.90057	35.5673	2.46392e-09	9.0208e-08
OSR1	-1.03254	6.02112	35.3726	2.72295e-09	9.91169e-08
NUAK2	-1.01396	4.03488	35.1783	3.00854e-09	1.08885e-07
FOXP1	-0.797423	5.13454	34.7373	3.77336e-09	1.35787e-07
NTN4	-0.930464	7.86169	34.6123	4.02363e-09	1.43566e-07
TWIST1	-0.548063	5.6426	34.5162	4.22711e-09	1.49979e-07
JAM2	-1.29929	4.26346	34.3983	4.49122e-09	1.58018e-07
HNRNPA3	-0.639295	7.77545	34.3187	4.67862e-09	1.64155e-07
TMED10	-0.56963	8.20368	34.3103	4.69895e-09	1.64411e-07
DACT1	-0.950525	5.11843	34.1938	4.98866e-09	1.73109e-07
KRT81	-2.0347	-0.0589119	34.1244	5.17001e-09	1.78911e-07
CUL4B	-0.784497	7.00196	34.0892	5.26423e-09	1.81673e-07
SLC36A1	-0.622106	5.27039	34.0494	5.37295e-09	1.84452e-07
UAP1	-0.557028	7.21738	33.9421	5.6778e-09	1.94353e-07
TAGLN	-0.835094	9.12699	33.8888	5.83541e-09	1.98137e-07
BLOC1S6	-0.606878	6.37858	33.854	5.94064e-09	2.00632e-07
RHOBTB3	-0.679093	9.46833	33.8251	6.02953e-09	2.02878e-07
TGM2	-1.3715	9.71999	33.7593	6.23701e-09	2.08412e-07
PHACTR2	-0.767907	5.68134	33.6237	6.6873e-09	2.22282e-07
FAS	-0.624582	5.49266	33.6253	6.68187e-09	2.22282e-07
NPY4R	-2.08413	-0.0930133	33.4337	7.37352e-09	2.43809e-07
VBP1	-0.7915	5.45523	33.2897	7.94025e-09	2.61181e-07
ACTA2	-0.889246	6.62552	33.2218	8.22253e-09	2.69064e-07
TRIM2	-0.642766	5.86127	33.2234	8.21567e-09	2.69064e-07
GCNT4	-0.885048	3.90417	33.1568	8.50183e-09	2.77485e-07
RCAN1	-0.714269	6.98614	33.1495	8.53383e-09	2.7772e-07
RFLNB	-0.774456	6.27619	33.0488	8.98739e-09	2.91076e-07
RBM7	-0.715898	4.69648	33.0349	9.05174e-09	2.92411e-07
ZNF585A	-1.05257	2.46949	32.9585	9.41485e-09	3.02593e-07
BNIP3L	-0.783878	8.25694	32.6749	1.08934e-08	3.46586e-07
SRRM3	-1.17453	2.59242	32.6565	1.09972e-08	3.4901e-07
CPNE3	-0.661111	6.76103	32.6509	1.10286e-08	3.49128e-07
TRIQK	-0.756801	4.52151	32.5647	1.15292e-08	3.62253e-07
TMEM41A	-0.714206	3.81112	32.5661	1.1521e-08	3.62253e-07
ZNF677	-0.870335	3.36597	32.4923	1.19667e-08	3.74138e-07
ADARB1	-1.11214	6.7391	32.4927	1.19642e-08	3.74138e-07
KRT7	-1.56064	6.89645	32.4244	1.23918e-08	3.86471e-07
ESYT2	-0.568157	7.66354	32.1504	1.42689e-08	4.42826e-07
DENND6A	-0.833467	3.59688	32.1454	1.43053e-08	4.42867e-07
GGT5	-1.36055	3.6526	31.9986	1.54286e-08	4.74156e-07
PPARA	-0.659506	5.32815	31.9372	1.59241e-08	4.88198e-07
FAM162A	-1.01608	5.20888	31.8652	1.65255e-08	5.05408e-07
NRIP1	-0.645326	5.42478	31.8377	1.67606e-08	5.11362e-07
YARS	-0.483415	7.0532	31.8103	1.69988e-08	5.1737e-07
TRIM59	-0.770824	4.36372	31.7701	1.73541e-08	5.25658e-07
ACTC1	-2.99708	1.28455	31.7281	1.77338e-08	5.35875e-07
PGM2L1	-0.819109	3.86257	31.5679	1.92583e-08	5.76424e-07
PPP1CB	-0.557921	7.56679	31.5109	1.98321e-08	5.90801e-07
MTHFD2	-0.63152	6.28486	31.4691	2.02635e-08	6.02233e-07
EGLN1	-0.775874	6.66536	31.3975	2.10249e-08	6.20481e-07
SYN1	-1.4716	1.21388	31.0059	2.57242e-08	7.52135e-07
ANO7	-1.23815	1.74079	30.8372	2.80609e-08	8.16677e-07
PCDHB2	-1.05588	2.66871	30.8231	2.82657e-08	8.18863e-07
THBS2	-0.889524	7.33997	30.6313	3.12018e-08	8.91652e-07
CSNK1G3	-0.659425	5.54235	30.45	3.42589e-08	9.70233e-07
GBP4	-1.14331	3.23997	30.4353	3.45186e-08	9.75401e-07
RAB3B	-0.917556	7.87968	30.3535	3.60053e-08	1.01288e-06
NPR3	-1.30288	6.81186	30.3563	3.59537e-08	1.01288e-06
SLC39A6	-0.572451	7.18561	30.2736	3.75197e-08	1.05314e-06
EEF1AKMT3	-0.799235	3.11983	30.1654	3.96728e-08	1.1111e-06
RAB38	-1.05683	2.22067	30.0511	4.20815e-08	1.17336e-06
USP44	-0.667399	4.55608	30.0444	4.22262e-08	1.1748e-06
ZMAT2	-0.604257	5.68236	29.8858	4.58263e-08	1.26937e-06
ALDH1B1	-0.76861	6.19242	29.6287	5.23249e-08	1.43366e-06
BAMBI	-0.997091	4.55701	29.6197	5.25666e-08	1.43716e-06
JARID2	-0.864504	4.8018	29.5123	5.55634e-08	1.51581e-06
TM4SF20	-1.63478	1.58708	29.4619	5.70255e-08	1.55235e-06
RNF122	-1.296	2.49613	29.4232	5.81759e-08	1.58026e-06
STK38L	-0.827413	4.47434	29.3365	6.08381e-08	1.64198e-06
GPR37	-1.05821	3.93602	29.2968	6.20986e-08	1.67242e-06
API5	-0.509713	6.65538	29.2213	6.45661e-08	1.72417e-06
VGLL3	-0.738931	8.36071	29.2223	6.45323e-08	1.72417e-06
KIF26B	-1.41494	2.92419	29.136	6.74713e-08	1.79417e-06
ITGA8	-1.97507	1.41044	29.0472	7.06361e-08	1.87438e-06
DNAJC15	-0.539691	5.25095	29.043	7.07878e-08	1.87447e-06
MRVI1	-0.666276	6.97388	29.0048	7.21983e-08	1.90782e-06
PGK1	-0.89876	9.59076	28.897	7.63305e-08	1.99613e-06
SCML1	-0.811831	4.21722	28.8775	7.71022e-08	2.01214e-06
WWC3	-0.676043	5.57125	28.7441	8.2601e-08	2.12925e-06
FZD4	-0.866552	6.33767	28.6811	8.53323e-08	2.19518e-06
STAM2	-0.570682	5.57086	28.6106	8.84981e-08	2.26738e-06
STAMBPL1	-0.733789	5.8236	28.4112	9.80984e-08	2.47816e-06
TNIP1	-0.593623	6.96573	28.3764	9.98759e-08	2.51803e-06
TENM2	-1.88005	0.090025	28.33	1.02298e-07	2.57395e-06
SHROOM2	-1.26218	1.94891	28.3186	1.02904e-07	2.58406e-06
SMAD5	-0.473568	6.16749	28.2365	1.07362e-07	2.68533e-06
HACD1	-0.565874	5.06149	28.155	1.11977e-07	2.7897e-06
SPIN1	-0.478617	7.0213	28.0717	1.16901e-07	2.90092e-06
C12orf75	-0.570032	7.77303	27.8466	1.31326e-07	3.21468e-06
RAB11FIP2	-0.627254	4.6255	27.5968	1.49423e-07	3.60872e-06
ITGB1	-0.484265	11.5167	27.5788	1.50826e-07	3.63565e-06
TSEN15	-0.575451	5.36481	27.5085	1.56405e-07	3.74158e-06
AR	-0.679551	4.88689	27.4397	1.62067e-07	3.86239e-06
COL4A2	-0.681269	8.64143	27.364	1.6854e-07	4.00156e-06
BBS10	-0.589624	4.62592	27.3279	1.71716e-07	4.06932e-06
PPCS	-0.553993	4.52309	27.1589	1.87402e-07	4.40796e-06
PDE7B	-0.706995	5.43056	27.0959	1.93611e-07	4.54554e-06
LCA5	-0.929078	3.39269	26.9537	2.08388e-07	4.84741e-06
EI24	-0.454749	6.6401	26.8923	2.15109e-07	4.97627e-06
DHX40	-0.543498	5.65373	26.8142	2.2398e-07	5.16258e-06
QKI	-0.516285	7.23141	26.8047	2.25086e-07	5.17861e-06
NUB1	-0.522967	5.59686	26.7616	2.30162e-07	5.28577e-06
LTBP2	-0.682174	10.2055	26.7368	2.33142e-07	5.3445e-06
AMMECR1L	-0.557927	5.15262	26.6775	2.4041e-07	5.49117e-06
TAB2	-0.508456	6.17093	26.6718	2.41112e-07	5.49726e-06
CDC40	-0.583062	4.85852	26.6524	2.43545e-07	5.54274e-06
YPEL5	-0.53163	6.60089	26.5746	2.53559e-07	5.74992e-06
ATP1B1	-0.859826	5.0435	26.5675	2.54492e-07	5.76072e-06
ARSK	-0.817414	4.9737	26.5148	2.61531e-07	5.89892e-06
ATP10A	-0.712115	5.25153	26.3692	2.82008e-07	6.33815e-06
ERBB3	-1.42165	1.30597	26.3439	2.85714e-07	6.40079e-06
PACSIN2	-0.495104	6.14011	26.33	2.87788e-07	6.42235e-06
TSPAN18	-1.59875	0.463078	26.3236	2.88744e-07	6.43232e-06
ZNF853	-1.87608	0.618815	26.2435	3.0097e-07	6.68111e-06
DNAJB14	-0.57866	5.48792	26.0833	3.27006e-07	7.23365e-06
STK33	-1.59683	0.485254	25.8234	3.74117e-07	8.18972e-06
LSAMP	-0.78086	5.98985	25.8122	3.76296e-07	8.20377e-06
HIST2H2BE	-0.82159	3.34736	25.6741	4.04216e-07	8.71585e-06
ANKRD13A	-0.449478	8.45145	25.6196	4.15804e-07	8.93523e-06
BBS12	-0.936826	2.37796	25.5483	4.31453e-07	9.23674e-06
KLF7	-0.661292	5.2833	25.5402	4.3327e-07	9.25996e-06
ETNK2	-0.814709	2.84839	25.4677	4.4985e-07	9.58189e-06
KDM3A	-0.622182	5.06423	25.4494	4.5413e-07	9.65677e-06
PAQR3	-0.592788	4.69901	25.4348	4.57585e-07	9.71389e-06
NPY4R2	-2.58151	-1.01463	25.3353	4.8182e-07	1.01431e-05
GYS1	-0.858826	7.09374	25.3267	4.83972e-07	1.01629e-05
ZNF678	-1.22933	1.81787	25.3219	4.85179e-07	1.0163e-05
TEAD1	-0.556062	8.24123	25.3012	4.90412e-07	1.02556e-05
CABP1	-2.14109	-0.650822	25.1866	5.20436e-07	1.07412e-05
ETV6	-0.655287	4.56815	25.1311	5.35608e-07	1.10004e-05
SIDT2	-0.528919	6.14786	25.1321	5.35334e-07	1.10004e-05
PATJ	-0.752321	3.46733	25.0924	5.46475e-07	1.11872e-05
ANKRD65	-1.82986	-0.15131	25.059	5.56024e-07	1.1346e-05
CSRP2	-0.623583	5.15331	25.0243	5.66129e-07	1.15149e-05
PLAGL1	-0.57486	5.75775	25.0183	5.67875e-07	1.15319e-05
LANCL1	-0.569445	6.17664	25.0074	5.71093e-07	1.15786e-05
FBXL3	-0.512472	5.64463	24.8332	6.25128e-07	1.25333e-05
BICC1	-0.525369	7.28254	24.7536	6.51483e-07	1.3041e-05
COLGALT2	-0.871161	4.54555	24.7501	6.52668e-07	1.30441e-05
VPS4B	-0.480486	5.90958	24.7332	6.58418e-07	1.30557e-05
TPI1	-0.773024	9.5338	24.5945	7.07526e-07	1.39202e-05
TPM1	-0.734587	9.1223	24.5955	7.07149e-07	1.39202e-05
INHBB	-2.32082	0.542586	24.569	7.16961e-07	1.40839e-05
HK2	-0.827999	6.27895	24.5047	7.41289e-07	1.44762e-05
SLC25A36	-0.560893	5.94551	24.3803	7.9073e-07	1.54001e-05
CDK7	-0.544694	5.92574	24.367	7.96216e-07	1.54486e-05
LSM14A	-0.457889	6.67211	24.3564	8.0062e-07	1.55102e-05
WDR48	-0.536426	5.24255	24.3278	8.12592e-07	1.5718e-05
FSTL1	-0.636877	11.4562	24.2202	8.59243e-07	1.64941e-05
ZNF488	-1.31682	0.827534	24.2124	8.62734e-07	1.6536e-05
GALNT10	-0.444154	7.87959	24.2069	8.6521e-07	1.65583e-05
GABPA	-0.578272	5.36221	24.1567	8.88063e-07	1.69187e-05
MDGA1	-0.673392	7.24859	24.1508	8.90802e-07	1.69454e-05
PARVA	-0.400831	8.34162	24.0702	9.28875e-07	1.76165e-05
DENND1B	-0.74189	3.13025	24.0366	9.4524e-07	1.79e-05
SLC16A3	-0.857566	7.74071	24.0234	9.51741e-07	1.79693e-05
FOXN3	-0.543097	6.50548	24.0103	9.58236e-07	1.80649e-05
ATXN1	-0.620873	5.78912	23.9481	9.89663e-07	1.85742e-05
GNB4	-0.587678	6.10296	23.9375	9.95135e-07	1.86492e-05
HIST1H1C	-0.75492	4.75967	23.9068	1.01115e-06	1.88933e-05
COL4A1	-0.844259	7.53697	23.8586	1.03679e-06	1.93318e-05
NKAPD1	-0.530809	4.82317	23.8156	1.0602e-06	1.97222e-05
DMD	-0.72225	5.21388	23.7969	1.07054e-06	1.98854e-05
SEC24C	-0.464319	6.20876	23.7472	1.09856e-06	2.03162e-05
CHSY1	-0.648106	5.89639	23.7336	1.10635e-06	2.04303e-05
NALCN	-0.773781	2.70617	23.6383	1.16249e-06	2.12803e-05
ALDH1L2	-0.566634	7.15385	23.5381	1.22465e-06	2.23858e-05
TMEM123	-0.531363	8.00424	23.5081	1.24387e-06	2.26388e-05
ZNF423	-1.873	0.0923532	23.5106	1.24225e-06	2.26388e-05
IMPDH1	-0.468028	6.39264	23.5111	1.24193e-06	2.26388e-05
TTC30A	-0.937833	3.00153	23.4537	1.27959e-06	2.31887e-05
P4HA1	-0.786048	7.94076	23.3771	1.33156e-06	2.40959e-05
CPXM2	-0.815478	5.86553	23.3562	1.34608e-06	2.43238e-05
PFKFB3	-0.72841	7.01999	23.2442	1.42679e-06	2.56355e-05
NEGR1	-0.800921	6.17932	23.2388	1.43082e-06	2.56715e-05
ADSS	-0.455775	5.80387	23.2236	1.44218e-06	2.58385e-05
CHMP2B	-0.535166	5.20217	23.1517	1.49711e-06	2.66714e-05
OSTM1	-0.613179	6.0136	23.1327	1.51194e-06	2.68599e-05
BCKDHB	-0.545541	4.57341	23.0805	1.55359e-06	2.74838e-05
MAP3K8	-0.648918	3.91168	23.0126	1.60944e-06	2.8432e-05
VLDLR	-0.998275	6.50283	22.9648	1.64998e-06	2.90263e-05
MTPN	-0.421942	8.29629	22.8169	1.78188e-06	3.11299e-05
RSL24D1	-0.504393	6.16965	22.7812	1.81531e-06	3.1613e-05
HCFC2	-0.487121	5.16264	22.6852	1.9083e-06	3.29736e-05
ZNF275	-0.57001	4.79552	22.6817	1.91181e-06	3.29892e-05
ATRN	-0.546154	7.02344	22.6622	1.93134e-06	3.32808e-05
DHX32	-0.477959	5.06587	22.5219	2.07763e-06	3.56556e-05
DCBLD1	-0.510853	5.58247	22.5043	2.09669e-06	3.59339e-05
MYH10	-0.546913	8.19548	22.4987	2.10286e-06	3.59909e-05
NOX4	-1.09825	1.31292	22.4855	2.11737e-06	3.61412e-05
ZFYVE9	-0.52078	5.63649	22.4295	2.18005e-06	3.7011e-05
MYOCD	-1.6261	4.62669	22.4318	2.17735e-06	3.7011e-05
HSPA13	-0.592632	5.89345	22.3253	2.30154e-06	3.88647e-05
FGF2	-0.826349	7.52173	22.21	2.44399e-06	4.10507e-05
SLC35A3	-0.735878	4.25394	22.1951	2.46302e-06	4.13152e-05
ANXA8	-1.94779	-0.438639	22.1527	2.51802e-06	4.21259e-05
VASN	-0.512387	8.57146	22.1002	2.58788e-06	4.31233e-05
OCRL	-0.4724	5.97052	22.0854	2.60792e-06	4.32293e-05
OSBPL1A	-0.492494	6.58597	22.0589	2.64417e-06	4.36582e-05
TXNIP	-0.931137	7.11151	22.004	2.72083e-06	4.47484e-05
PDE8B	-1.46876	0.868892	21.9989	2.72807e-06	4.48092e-05
ATP6V1G1	-0.538995	5.9285	21.9323	2.82433e-06	4.62099e-05
TGFBI	-0.676422	11.9092	21.9174	2.84646e-06	4.64518e-05
UBE2V2	-0.585868	5.60988	21.9188	2.8444e-06	4.64518e-05
INHBA	-0.898652	4.89887	21.8622	2.92954e-06	4.75007e-05
PPP1R12A	-0.573741	6.37082	21.8439	2.95757e-06	4.78323e-05
NEFM	-1.95984	1.07244	21.7177	3.15857e-06	5.06294e-05
RTL8A	-0.563946	5.45444	21.6977	3.19181e-06	5.10326e-05
HSP90B1	-0.473202	9.97521	21.662	3.25167e-06	5.17931e-05
SCG2	-1.10644	1.36985	21.6379	3.29286e-06	5.23171e-05
LIN7C	-0.571727	4.66493	21.6388	3.2913e-06	5.23171e-05
LEPROTL1	-0.558998	5.27515	21.6011	3.35661e-06	5.31961e-05
CABCOCO1	-1.78575	0.367398	21.5365	3.47154e-06	5.47428e-05
ENPP2	-0.796926	4.06569	21.5278	3.48729e-06	5.49227e-05
DDIT4	-1.30371	4.77352	21.4814	3.57285e-06	5.61301e-05
2020-03-04	-0.685028	5.83278	21.4083	3.71163e-06	5.81658e-05
SPAST	-0.615447	4.4404	21.3913	3.74463e-06	5.86102e-05
TNKS2	-0.387894	6.45233	21.3863	3.75441e-06	5.86906e-05
TMEM268	-0.643081	3.78869	21.2986	3.93021e-06	6.10701e-05
FCRLB	-1.05158	1.20567	21.2451	4.04135e-06	6.24037e-05
ITGA1	-1.00183	6.52382	21.2473	4.03672e-06	6.24037e-05
ERG	-1.45496	1.69763	21.1878	4.16404e-06	6.39077e-05
GSDME	-0.539753	5.45559	21.1819	4.17701e-06	6.40289e-05
FRMPD4	-0.773024	3.12767	21.1589	4.22729e-06	6.46427e-05
MAP3K7	-0.415385	6.39673	21.0748	4.4169e-06	6.72167e-05
STRN	-0.569295	5.09721	21.0499	4.47468e-06	6.7902e-05
LGALS8	-0.48836	5.58651	21.0401	4.49764e-06	6.80355e-05
GDF10	-1.06006	6.82973	21.0239	4.53596e-06	6.85331e-05
TRAM1L1	-0.974281	1.77593	20.9588	4.69268e-06	7.0505e-05
TLN1	-0.411398	9.98292	20.9334	4.75533e-06	7.13356e-05
NRP2	-0.533486	6.33271	20.9205	4.78749e-06	7.17329e-05
BFAR	-0.377188	6.23654	20.8892	4.86642e-06	7.27429e-05
EMC1	-0.450696	7.03781	20.872	4.91029e-06	7.29831e-05
TRIM55	-1.6734	-0.290248	20.847	4.97458e-06	7.37488e-05
PCOLCE2	-0.71408	5.14299	20.7505	5.2318e-06	7.72899e-05
CTBS	-0.621588	3.60517	20.5368	5.84948e-06	8.562e-05
CRK	-0.38047	7.18213	20.532	5.86425e-06	8.57307e-05
ALDH5A1	-1.74516	-0.47154	20.515	5.91654e-06	8.63951e-05
BMT2	-0.647353	4.58846	20.4658	6.07055e-06	8.84396e-05
GARS	-0.41512	8.17721	20.4056	6.26461e-06	9.08476e-05
HHIP	-1.44105	0.309905	20.3795	6.35058e-06	9.18834e-05
SENP6	-0.48717	6.08163	20.3691	6.38535e-06	9.22808e-05
CPS1	-0.544291	4.23535	20.3534	6.43781e-06	9.29326e-05
SLC38A7	-0.586703	5.55057	20.3388	6.48714e-06	9.35377e-05
NRG1	-0.591814	4.25434	20.3327	6.5078e-06	9.37287e-05
FER	-0.510752	4.97677	20.327	6.52742e-06	9.39041e-05
LAMTOR5	-0.619317	5.69506	20.2902	6.65409e-06	9.55088e-05
MAP3K13	-0.61386	4.03528	20.1943	6.99626e-06	9.97402e-05
PKDCC	-0.457106	6.90298	20.1957	6.99083e-06	9.97402e-05
HSPB7	-0.972135	4.60211	20.1992	6.97806e-06	9.97402e-05
ATF3	-0.860238	3.20463	20.1881	7.01867e-06	9.99468e-05
ZNF469	-0.627031	6.14611	20.1541	7.14466e-06	0.000101398
STK17B	-0.57571	6.2297	20.1214	7.26777e-06	0.000102808
UPK1A	-2.24756	-0.460873	20.1058	7.3273e-06	0.000103525
ATG5	-0.436214	4.98199	20.0843	7.41015e-06	0.000104578
USP28	-0.499509	4.58059	20.0364	7.59838e-06	0.000106996
IRS2	-0.624704	6.74138	20.0335	7.60982e-06	0.000107037
NPAS2	-0.569294	4.36126	19.9944	7.76696e-06	0.000109005
PCK2	-0.866957	5.41409	19.9739	7.85073e-06	0.000110058
EEPD1	-0.660794	3.80196	19.9709	7.86282e-06	0.000110106
SNX24	-0.55481	4.13073	19.9398	7.99209e-06	0.000111545
HOXC8	-1.06505	1.34341	19.9325	8.02242e-06	0.000111845
SH3PXD2A	-0.537894	8.02636	19.9054	8.13716e-06	0.000113319
PTEN	-0.449201	6.92563	19.8856	8.2217e-06	0.000114119
C7orf31	-0.974241	1.90445	19.8768	8.25986e-06	0.000114523
ATAD1	-0.489872	5.44883	19.8348	8.44328e-06	0.000116682
SLC38A1	-0.383027	7.49564	19.8072	8.56614e-06	0.00011825
TSPYL5	-0.522964	4.73463	19.7445	8.85168e-06	0.000121793
AURKA	-0.570177	5.6574	19.71	9.01299e-06	0.000123742
FARP2	-0.508831	5.55165	19.7111	9.00761e-06	0.000123742
PPP4R2	-0.497478	5.73818	19.7075	9.02451e-06	0.000123766
KCNG1	-0.907549	1.64025	19.6979	9.07003e-06	0.000124255
ADRA1D	-1.50798	1.10242	19.6678	9.21386e-06	0.000125857
INPP4B	-0.612588	4.88646	19.6196	9.44931e-06	0.000128614
FSTL3	-0.565715	6.45002	19.6075	9.50974e-06	0.000129298
PPP1R12B	-0.645568	6.10833	19.5623	9.73704e-06	0.000131962
BTBD3	-0.50034	7.52386	19.5242	9.93323e-06	0.000134477
SDHAF3	-0.879273	2.34169	19.5173	9.96945e-06	0.000134822
PCDHGB4	-0.565897	3.9549	19.506	1.00282e-05	0.000135472
ESM1	-1.62654	3.77641	19.4652	1.02452e-05	0.00013796
SREK1IP1	-0.541971	4.83896	19.3981	1.06114e-05	0.000142436
HEBP2	-0.394465	6.07819	19.3888	1.06629e-05	0.000142798
FAM210A	-0.600834	3.96281	19.3791	1.07173e-05	0.000143248
SGK1	-0.595341	7.01889	19.3286	1.10046e-05	0.000146315
IL6	-0.905432	4.84168	19.2815	1.12791e-05	0.000149807
GATA6	-0.626755	4.62313	19.2324	1.15729e-05	0.000153066
LOXL2	-0.669617	8.82068	19.2171	1.16664e-05	0.000154141
NEK2	-0.961258	3.08686	19.2097	1.17117e-05	0.000154416
ETFRF1	-0.627062	3.8415	19.2068	1.17298e-05	0.000154493
BRWD1	-0.486746	5.0404	19.2011	1.17647e-05	0.000154792
WRB	-0.604264	4.25003	19.1634	1.19991e-05	0.000157383
BAALC	-1.33637	0.933037	19.0964	1.2428e-05	0.000162167
GREM1	-0.474931	11.3135	19.0968	1.24252e-05	0.000162167
FAM20B	-0.407545	6.80894	19.0633	1.26451e-05	0.00016483
HAPLN1	-0.657916	7.25882	19.0216	1.29248e-05	0.000168129
ARC	-1.76194	-0.753087	18.998	1.30858e-05	0.000169874
STX6	-0.46339	5.90701	18.9882	1.31527e-05	0.000170566
ACSL1	-0.390965	5.5779	18.9439	1.34618e-05	0.000174218
PRELID2	-0.991565	1.57622	18.9247	1.35978e-05	0.000175797
VSTM4	-0.745213	5.85992	18.8906	1.38436e-05	0.00017861
CHURC1	-0.544946	5.2518	18.8508	1.41354e-05	0.000182188
CEBPG	-0.559496	5.01395	18.8444	1.41826e-05	0.000182425
CALCOCO2	-0.420494	6.2748	18.8351	1.4252e-05	0.000183131
SERPINE2	-0.741167	9.69058	18.8109	1.44341e-05	0.000185281
LIMS2	-0.640447	5.50148	18.8053	1.44768e-05	0.000185478
ITGB1BP2	-1.6991	-0.39219	18.7869	1.46169e-05	0.000187058
PARD3B	-0.528115	5.87876	18.7016	1.52857e-05	0.000194631
PFKP	-0.385721	8.42094	18.6964	1.53274e-05	0.000194965
POFUT1	-0.468416	6.8145	18.6832	1.54336e-05	0.000195921
FGFR3	-1.56049	-0.215422	18.5949	1.61652e-05	0.000204591
LNPK	-0.569329	5.89051	18.5842	1.62563e-05	0.000205538
GNPTAB	-0.408214	6.84394	18.547	1.65762e-05	0.00020854
YOD1	-0.71316	3.05206	18.5378	1.66567e-05	0.000209136
BOC	-0.515251	5.24859	18.4995	1.69946e-05	0.000212955
IFITM1	-0.798792	3.65892	18.4912	1.7069e-05	0.000213464
AKAP7	-0.827973	2.22445	18.4824	1.71477e-05	0.00021376
URI1	-0.455487	6.19297	18.4699	1.72607e-05	0.000214797
PEAK1	-0.476345	7.35859	18.4677	1.72806e-05	0.000214834
RNF217	-0.51182	4.61393	18.4573	1.73756e-05	0.000215803
XPOT	-0.402117	7.93521	18.3643	1.82445e-05	0.000225928
MB21D2	-0.730568	3.51924	18.3508	1.83745e-05	0.000227315
RALGAPA1	-0.58443	3.89502	18.3271	1.86045e-05	0.000229486
CEP120	-0.605957	4.36452	18.3276	1.85997e-05	0.000229486
UBE2Z	-0.348372	7.34874	18.3062	1.88092e-05	0.000231558
ZNF501	-0.938968	1.51677	18.2832	1.90378e-05	0.000234106
GALNT5	-0.404258	8.05885	18.2717	1.91535e-05	0.000234881
UBXN2A	-0.566248	5.29182	18.2264	1.96145e-05	0.000239141
PDLIM3	-0.702444	3.4852	18.2276	1.96017e-05	0.000239141
SIKE1	-0.460929	5.24618	18.2139	1.97432e-05	0.000240247
LAYN	-0.424705	7.44675	18.2146	1.97359e-05	0.000240247
ZBTB18	-0.512545	4.10832	18.2027	1.986e-05	0.000241436
HMCN1	-1.01502	4.30202	18.1962	1.99272e-05	0.000241788
MSN	-0.489126	9.46679	18.1528	2.03873e-05	0.000246188
TBL1XR1	-0.487145	6.74679	18.1542	2.03717e-05	0.000246188
POLR3G	-0.621028	3.83871	18.0971	2.09917e-05	0.00025228
FAM104B	-0.685379	2.56344	18.0981	2.09806e-05	0.00025228
SLPI	-2.38803	-0.291	18.0815	2.11651e-05	0.000253881
EIF2AK2	-0.404728	6.34334	18.0492	2.1527e-05	0.000257488
ATP11B	-0.431081	6.40908	18.0276	2.17728e-05	0.00025969
DHTKD1	-0.439115	5.08696	18.029	2.1757e-05	0.00025969
RASSF8	-0.510501	5.6075	17.9987	2.21052e-05	0.00026291
ERFE	-0.847945	2.52381	17.9928	2.21745e-05	0.000263487
PCDHB9	-1.50039	0.38786	17.9408	2.27885e-05	0.000269514
DEPDC1	-1.2339	4.22431	17.9275	2.29478e-05	0.000270638
ANKRD1	-1.59857	1.57732	17.9029	2.32464e-05	0.000273904
PCGF5	-0.455551	5.76079	17.8569	2.38158e-05	0.00028013
KAT6B	-0.505226	5.46354	17.8083	2.44315e-05	0.000285736
ALPK2	-0.63735	5.15875	17.8117	2.43873e-05	0.000285736
MON1B	-0.439538	5.62641	17.7878	2.46965e-05	0.000288568
PARVB	-0.462572	5.32996	17.7503	2.51882e-05	0.000293769
SLC16A7	-0.594613	5.94021	17.6991	2.58749e-05	0.000300945
NHS	-0.660157	4.20431	17.695	2.59301e-05	0.000301309
RNF150	-0.705742	4.46305	17.6528	2.6513e-05	0.000307517
ZNF12	-0.562085	4.62493	17.5493	2.79947e-05	0.000322629
PNRC1	-0.544545	5.8142	17.5419	2.81044e-05	0.000323303
TMEM8B	-0.589313	4.38214	17.5167	2.84792e-05	0.000327317
IER3	-0.564558	6.07945	17.4637	2.92848e-05	0.000335355
TAF9B	-0.640674	4.14297	17.4453	2.95687e-05	0.000338299
LDB3	-1.59641	-0.270886	17.4167	3.00181e-05	0.00034282
PCED1B	-0.978652	1.39269	17.4049	3.02051e-05	0.00034414
LLPH	-0.500785	4.45302	17.3831	3.05524e-05	0.000347039
EVL	-0.579789	5.59395	17.3575	3.09676e-05	0.000351123
ZMPSTE24	-0.422917	6.37686	17.3417	3.12255e-05	0.000353414
PPP1R13B	-0.508611	3.89029	17.3094	3.17606e-05	0.000358506
ARHGEF35	-0.910291	1.6434	17.3058	3.18221e-05	0.000358879
KLHL5	-0.47637	6.34694	17.2827	3.22107e-05	0.000362614
RASL11B	-1.58644	1.54282	17.2073	3.35145e-05	0.000376285
SIRPA	-0.650493	7.6161	17.1881	3.38545e-05	0.000379765
SPAG4	-0.895052	2.54606	17.1665	3.42424e-05	0.000383096
S100A11	-0.517069	8.40263	17.145	3.46312e-05	0.000387104
HIST2H2AC	-1.93632	-0.888976	17.1405	3.47144e-05	0.00038769
UBE3A	-0.454162	6.11075	17.1364	3.47887e-05	0.000388176
ZNF148	-0.510756	5.80854	17.1308	3.48914e-05	0.000388931
PIGX	-0.636219	3.59247	17.0904	3.56424e-05	0.000395953
CCNE2	-1.08106	1.10387	17.0805	3.58288e-05	0.000397675
NAPG	-0.480948	4.70599	17.0668	3.60882e-05	0.000400201
SCN3A	-0.582525	5.92381	17.0473	3.64603e-05	0.000403619
EGFL6	-1.72107	-0.0222825	17.0293	3.6808e-05	0.000407112
RABL3	-0.474523	4.53557	17.0276	3.68408e-05	0.000407118
E2F8	-1.11943	0.682393	16.9915	3.75483e-05	0.00041349
NDUFA5	-0.516644	5.39446	16.9737	3.79013e-05	0.000416651
GALNT1	-0.48925	6.93394	16.9689	3.79967e-05	0.000417336
FOXC1	-0.457866	5.61757	16.9647	3.80818e-05	0.000417907
SNX18	-0.498748	7.69009	16.9258	3.88691e-05	0.000425807
SLC2A5	-1.17555	0.775353	16.9205	3.89783e-05	0.000426633
NR4A3	-1.05267	2.68532	16.8758	3.99066e-05	0.000435285
C16orf72	-0.383162	6.01838	16.8548	4.03515e-05	0.000439379
SFT2D1	-0.561509	5.24659	16.8459	4.05417e-05	0.00044107
PPARD	-0.430808	6.65761	16.8377	4.07158e-05	0.000442582
STAU2	-0.482511	5.09064	16.8249	4.09925e-05	0.000445207
PLOD2	-0.825056	8.24316	16.8174	4.11546e-05	0.000446584
PFKL	-0.515793	7.98595	16.811	4.12943e-05	0.000447716
NGF	-0.723268	3.78938	16.7996	4.15425e-05	0.00045002
CCNI	-0.438899	8.0881	16.7849	4.18652e-05	0.000452739
YAF2	-0.51461	3.6789	16.756	4.25081e-05	0.000458906
SNRPB2	-0.522059	5.38532	16.7229	4.32558e-05	0.000466181
RB1CC1	-0.421319	6.59951	16.6973	4.38444e-05	0.000472072
FAM160B1	-0.473436	6.00475	16.648	4.49983e-05	0.0004829
WASF3	-0.48706	4.70581	16.6345	4.53195e-05	0.0004847
SUCLA2	-0.449319	5.33667	16.6119	4.58624e-05	0.000489677
UBA6	-0.484134	5.82262	16.5528	4.73139e-05	0.000502174
KIAA1143	-0.47428	5.10296	16.53	4.78853e-05	0.000507415
PTGIS	-0.682868	9.29331	16.5232	4.80588e-05	0.000508827
BDNF	-0.656424	6.71298	16.5119	4.83456e-05	0.000511007
AGFG1	-0.524431	6.77689	16.5103	4.83874e-05	0.000511021
DERL1	-0.409613	6.05687	16.4452	5.00779e-05	0.000527111
TRUB1	-0.418185	4.85499	16.4418	5.01658e-05	0.000527597
ELOVL5	-0.49825	7.43437	16.4341	5.0371e-05	0.000528874
GTF3C3	-0.519759	4.94708	16.4293	5.04995e-05	0.000529784
CLIC4	-0.423848	9.83344	16.4231	5.06647e-05	0.000530635
HECW2	-0.66164	2.92249	16.4246	5.06235e-05	0.000530635
DEPP1	-1.24202	7.5139	16.3863	5.16561e-05	0.00053923
PIGZ	-0.710762	2.47776	16.3764	5.19288e-05	0.000541629
DBT	-0.449532	4.77656	16.3405	5.29197e-05	0.0005506
TUB	-0.643786	4.59285	16.3099	5.37809e-05	0.000558163
P2RX5	-0.726841	2.14415	16.2668	5.50185e-05	0.000568225
H1FX	-0.516646	5.56063	16.2362	5.59147e-05	0.000575598
2020-09-11	-0.3906	9.73709	16.2245	5.62603e-05	0.000578684
ZFHX4	-0.629964	4.68158	16.2171	5.64832e-05	0.000580504
TCP11L2	-0.677925	3.12569	16.192	5.72354e-05	0.000586802
SLC7A1	-0.574444	6.83182	16.1414	5.87851e-05	0.000600254
DSE	-0.379143	7.09677	16.1255	5.92819e-05	0.000603862
KLF3	-0.382808	5.61746	16.1025	6.00058e-05	0.000609271
PPP1R2	-0.432529	5.4284	16.0772	6.08119e-05	0.000614616
SLC33A1	-0.563567	3.89459	16.0785	6.077e-05	0.000614616
LPCAT2	-0.454428	5.55248	16.0321	6.22767e-05	0.000627787
LONRF1	-0.558241	3.35912	16.033	6.22484e-05	0.000627787
ARL10	-0.531803	4.78341	15.9789	6.40533e-05	0.000642619
CDKL5	-0.649777	3.27326	15.9524	6.49549e-05	0.000650631
FAM234B	-0.442717	4.17765	15.8468	6.86815e-05	0.000684643
GLO1	-0.400087	6.67939	15.8243	6.9504e-05	0.000691809
RAP1GDS1	-0.337358	6.3222	15.7894	7.0798e-05	0.000701923
EMP1	-0.441164	8.77209	15.7854	7.0949e-05	0.000702868
EML4	-0.534468	6.14445	15.7814	7.10982e-05	0.000703527
SMAD2	-0.37776	5.98815	15.776	7.13029e-05	0.000704716
CCDC85A	-1.0224	1.99667	15.7663	7.16694e-05	0.000707231
DCTN4	-0.455291	6.21669	15.7514	7.22333e-05	0.000711684
COMMD10	-0.582314	3.72916	15.7464	7.24264e-05	0.00071303
FAM198B	-0.508834	7.01946	15.7205	7.34237e-05	0.000720042
TLE3	-0.598284	5.01879	15.7166	7.35767e-05	0.000720983
ARHGEF5	-0.554325	3.35717	15.6663	7.55566e-05	0.000738094
RBBP5	-0.449282	4.9012	15.6593	7.58401e-05	0.000740291
ROCK2	-0.460805	7.22102	15.6569	7.59369e-05	0.000740663
EIF4E3	-0.582108	3.08555	15.655	7.60113e-05	0.000740817
ZBTB44	-0.550938	5.59966	15.6517	7.61457e-05	0.000741554
PPP1R21	-0.490098	4.58868	15.6388	7.66636e-05	0.000746023
RBM3	-0.41573	7.43877	15.6365	7.67579e-05	0.000746365
TOMM20	-0.364079	7.42288	15.5537	8.0196e-05	0.000775023
TBX4	-0.834268	3.35315	15.5362	8.09387e-05	0.000781603
ZZEF1	-0.422558	5.86422	15.5305	8.11839e-05	0.000783372
ADCY9	-0.439377	7.04386	15.5172	8.17582e-05	0.000788311
TMEM69	-0.455644	4.38553	15.5104	8.20538e-05	0.000790558
PPM1A	-0.376623	5.68652	15.4993	8.25347e-05	0.000794585
TRIM44	-0.335913	7.12364	15.4966	8.26528e-05	0.000795117
TES	-0.416871	5.88694	15.4826	8.32667e-05	0.000799803
ZNF532	-0.367708	6.49856	15.4631	8.41326e-05	0.000806281
C1orf198	-0.405759	7.47993	15.4182	8.61544e-05	0.000823782
FAM168A	-0.379096	6.24914	15.3958	8.71831e-05	0.00083173
SLIT2	-0.518158	5.42816	15.3672	8.851e-05	0.00084248
ANKRD33B	-0.520804	6.10362	15.358	8.89449e-05	0.000845344
COL5A2	-0.610254	9.91455	15.3583	8.8928e-05	0.000845344
SIX1	-0.524579	5.5962	15.3433	8.96403e-05	0.000850674
NSA2	-0.407752	5.85565	15.3364	8.99666e-05	0.000853129
HDHD5	-0.492516	4.92454	15.3149	9.09936e-05	0.000861745
ELF1	-0.401931	5.66658	15.3014	9.16475e-05	0.000867116
PENK	-1.44555	1.43359	15.2468	9.43346e-05	0.000888546
USP46	-0.516315	5.16267	15.2343	9.49622e-05	0.000892144
FAM122B	-0.448889	4.69469	15.1889	9.72716e-05	0.000908084
C6orf89	-0.453661	7.75336	15.1745	9.80159e-05	0.000913682
CAMK2N1	-0.409451	7.99869	15.1589	9.88339e-05	0.000916598
PDIA3	-0.409707	9.15502	15.1033	0.000101787	0.000940509
C17orf97	-1.07424	0.604609	15.0983	0.000102057	0.000942311
EID2	-0.478424	4.31339	15.071	0.000103539	0.000953906
ARCN1	-0.401146	8.13236	15.0389	0.000105317	0.000967798
IQCA1	-1.39677	0.111657	15.0351	0.000105529	0.000968709
ARPC1A	-0.515394	4.87246	14.9353	0.00011126	0.00101762
LRP11	-0.587524	3.42553	14.9154	0.000112439	0.00102691
SAR1A	-0.388374	7.75535	14.9122	0.000112634	0.0010272
VEZF1	-0.409737	6.11381	14.8355	0.000117306	0.00106214
NMT2	-0.494516	5.73726	14.7778	0.000120948	0.00109043
MAP3K1	-0.562511	4.16884	14.7723	0.000121302	0.00109206
SRP9	-0.378802	7.17699	14.7646	0.000121803	0.00109501
SKIL	-0.547003	5.27606	14.7647	0.000121793	0.00109501
FBXL4	-0.423807	4.58913	14.7484	0.000122851	0.00110208
ANKRD46	-0.689582	2.36361	14.6963	0.000126293	0.00112975
ANKRD37	-0.922945	1.51338	14.6868	0.00012693	0.00113464
SHROOM4	-0.796292	1.86192	14.6475	0.000129605	0.00115692
SAMD4A	-0.42405	6.78755	14.635	0.000130471	0.00116383
HLX	-0.572194	4.20806	14.6287	0.000130905	0.00116605
HSDL1	-0.41488	4.80099	14.6149	0.000131869	0.0011733
ZNF649	-0.771119	1.93563	14.6121	0.000132062	0.00117388
GPC6	-0.388966	5.39614	14.6039	0.000132643	0.00117821
NFATC1	-0.489322	3.85267	14.5709	0.000134986	0.0011965
CALM2	-0.354614	8.99219	14.53	0.000137943	0.00122185
ASAH2B	-0.649878	2.47457	14.5249	0.000138316	0.00122259
C5orf15	-0.372017	6.3677	14.5194	0.000138723	0.00122532
ZNF280D	-0.529125	3.47652	14.511	0.000139343	0.00122994
PRKAG2	-0.408125	5.59718	14.4573	0.00014337	0.00126284
ARHGAP5	-0.479971	5.55383	14.4058	0.000147346	0.00129424
ATF2	-0.366276	5.35974	14.3933	0.000148332	0.0013011
MPP6	-0.483243	4.29748	14.3604	0.000150944	0.00132217
ORMDL3	-0.366666	6.30709	14.3537	0.000151483	0.00132506
YES1	-0.363548	6.33944	14.3548	0.000151393	0.00132506
THNSL2	-1.10905	0.822179	14.3383	0.000152724	0.00133406
SYNE1	-0.491579	6.61852	14.335	0.000152994	0.00133457
EFEMP1	-0.514924	9.38336	14.3302	0.000153384	0.00133613
COL1A1	-0.544006	13.6786	14.3177	0.000154405	0.00134317
ATXN10	-0.352686	7.08406	14.2973	0.00015609	0.00135596
TARS	-0.349237	7.30555	14.2817	0.000157389	0.0013635
CRIM1	-0.563418	9.94391	14.2643	0.000158849	0.00137051
RUSC2	-0.452233	6.7153	14.2646	0.000158822	0.00137051
CCDC126	-0.683021	2.60369	14.2575	0.000159422	0.00137358
FOXO4	-0.577051	4.03428	14.2499	0.000160069	0.0013782
SDC3	-0.366329	7.60908	14.2486	0.000160178	0.00137821
ZNF518B	-0.459585	4.46669	14.2308	0.000161702	0.00138848
C3orf58	-0.639718	5.25178	14.2289	0.000161866	0.00138895
IER3IP1	-0.55343	4.50171	14.1999	0.000164378	0.00140764
SDE2	-0.444833	4.55504	14.1932	0.000164964	0.00141074
SIAH2	-0.53955	4.87659	14.1636	0.000167581	0.00142925
EIF2S2	-0.380009	7.35515	14.1618	0.000167739	0.00142963
ATXN3	-0.516514	4.06029	14.1507	0.000168731	0.00143614
EOGT	-0.375187	5.70705	14.1454	0.000169211	0.00143927
DHRS3	-0.660486	7.17055	14.1382	0.000169858	0.00144295
STAT3	-0.414825	8.02065	14.1204	0.000171474	0.00145459
BCL2L13	-0.325688	6.53581	14.0809	0.000175117	0.00148152
PARP16	-0.540252	3.10889	14.038	0.000179151	0.00151059
ITPK1	-0.516369	5.06413	14.0021	0.000182603	0.00153763
TNFAIP1	-0.423195	6.43628	13.9997	0.000182839	0.0015386
FANCB	-0.876425	1.89418	13.9728	0.000185471	0.0015566
PRELID3B	-0.417258	5.47798	13.9382	0.000188919	0.00158133
MEF2A	-0.376985	6.3837	13.9094	0.000191841	0.00160261
ZFP82	-0.661166	2.22271	13.898	0.000193009	0.0016113
FHL2	-0.507983	8.48581	13.8921	0.000193608	0.00161417
PCDHB16	-0.833537	1.77572	13.885	0.000194341	0.00161761
KDM5B	-0.385313	6.42821	13.879	0.00019496	0.00161992
SYDE2	-0.545058	3.03446	13.7923	0.000204172	0.00168776
VKORC1L1	-0.362798	6.01052	13.7795	0.00020557	0.0016971
MED14	-0.429425	5.37481	13.7631	0.000207366	0.00170857
EDN1	-1.20306	4.00233	13.76	0.00020771	0.00171029
RLF	-0.415517	4.41172	13.741	0.000209828	0.00172548
FZD6	-0.423108	6.43001	13.7333	0.000210687	0.00173029
PMEPA1	-0.961957	3.23075	13.7335	0.000210666	0.00173029
TNFRSF11B	-0.403136	10.2758	13.6972	0.00021477	0.00176153
SORCS2	-1.29029	0.261293	13.683	0.000216408	0.00177266
PIP4K2B	-0.346048	6.69747	13.6805	0.000216697	0.00177389
GOLGA5	-0.33892	6.09525	13.6524	0.000219962	0.00179828
GOT2	-0.392708	6.68322	13.6388	0.000221555	0.00181013
UBE2K	-0.376067	6.22082	13.6199	0.000223798	0.00182374
PGAM1	-0.400812	8.64383	13.6206	0.000223718	0.00182374
TBC1D23	-0.385272	6.24105	13.5807	0.000228528	0.00185749
VPS37A	-0.371975	5.69492	13.577	0.000228969	0.00185868
ARHGAP18	-0.750773	5.08208	13.5782	0.000228826	0.00185868
WDR41	-0.440937	5.46035	13.5188	0.000236191	0.0019075
KCNE4	-0.557157	5.82437	13.5068	0.000237705	0.00191727
ZNF770	-0.386322	5.30598	13.5044	0.000238	0.00191843
GPAT3	-0.555301	3.46353	13.4999	0.000238571	0.00192058
EIF4EBP1	-0.462327	5.80959	13.4669	0.000242809	0.00194767
CRYAB	-0.438437	5.71033	13.4526	0.000244665	0.00195716
ARNTL	-0.516269	3.88368	13.4386	0.000246494	0.0019693
SLC2A1	-0.581424	8.27997	13.4252	0.000248273	0.00198101
DCAKD	-0.418877	4.53734	13.4175	0.00024929	0.00198685
CFAP46	-1.80978	-0.697535	13.3959	0.000252171	0.00200704
TAOK1	-0.407594	6.97039	13.382	0.000254045	0.00202068
DTD2	-0.550431	4.24094	13.3683	0.000255919	0.00203335
LCLAT1	-0.59621	5.0069	13.3515	0.000258217	0.00204742
TMEM19	-0.430397	4.13493	13.3454	0.000259051	0.00205146
APLN	-1.23332	2.36203	13.2993	0.00026551	0.00209603
GCH1	-0.976481	1.35634	13.2962	0.000265939	0.00209811
SH3BGRL	-0.409037	6.52849	13.2943	0.000266208	0.00209892
FCRLA	-1.29975	-0.0749128	13.2901	0.00026681	0.00210105
FAM136A	-0.434841	5.00852	13.2822	0.000267934	0.00210859
NEDD9	-0.606478	6.28628	13.2667	0.000270164	0.00212217
TRIO	-0.377933	8.40826	13.2291	0.000275634	0.00215708
MED26	-0.626197	2.11459	13.2234	0.000276473	0.00216231
GCLM	-0.399047	7.24802	13.2069	0.000278924	0.00217474
HMGN2	-0.559969	6.96956	13.1906	0.000281355	0.00218965
NRTN	-0.807913	1.63826	13.1672	0.000284891	0.00221444
TTBK2	-0.484663	4.16373	13.1617	0.000285728	0.00221957
SUCNR1	-1.95652	-0.584166	13.1315	0.000290368	0.00224733
ARID5A	-0.527873	3.98179	13.061	0.000301514	0.00231938
TCTEX1D1	-1.53251	-0.641658	13.0563	0.00030226	0.00232229
LIMS1	-0.394801	6.56881	13.0236	0.000307596	0.00235898
WDR45B	-0.332251	6.64953	13.0153	0.000308962	0.00236515
ZC3H6	-0.530579	3.18845	13.0034	0.00031093	0.00237734
FAM98B	-0.458088	5.17357	12.9979	0.000311836	0.00238282
WDR82	-0.29534	7.01259	12.9851	0.000313988	0.00239636
FBXL20	-0.478979	4.33283	12.955	0.00031907	0.00243074
TENT4B	-0.449471	4.17999	12.9563	0.000318854	0.00243074
UBE2N	-0.438691	6.13149	12.9478	0.000320297	0.00243862
KATNAL1	-0.410119	4.84116	12.9327	0.000322893	0.00245691
PPP2R3A	-0.45999	5.43379	12.918	0.000325443	0.00247332
PGRMC2	-0.443077	7.33926	12.91	0.000326836	0.00248242
UEVLD	-0.379016	4.9195	12.884	0.000331408	0.00251111
SCOC	-0.403349	5.99742	12.8749	0.000333027	0.00252035
FHL1	-0.437879	8.01817	12.8529	0.000336958	0.00254858
SLC7A5	-0.815202	7.97705	12.8419	0.000338945	0.0025602
UBE2D1	-0.383226	4.75681	12.833	0.000340552	0.00256807
DSP	-0.801942	4.52399	12.8272	0.000341625	0.00257462
TTC26	-0.502056	3.15276	12.8066	0.000345396	0.00259578
PGM5	-0.432167	6.66878	12.8015	0.000346338	0.00259929
XPR1	-0.371483	6.11305	12.7915	0.000348192	0.00261009
ZNF766	-0.504194	3.24863	12.7809	0.000350182	0.00262346
ERBIN	-0.470311	7.11937	12.7762	0.000351056	0.00262845
LIMA1	-0.411823	8.56441	12.7701	0.000352208	0.00263551
SEC61G	-0.398562	6.46951	12.7591	0.000354289	0.00264638
IRAK1BP1	-0.662598	2.58642	12.7523	0.000355576	0.00265128
DNAJB6	-0.337469	6.83109	12.7429	0.00035737	0.00266152
TMEM67	-0.634713	3.19838	12.7413	0.00035766	0.00266211
FBXO8	-0.46107	3.98175	12.7281	0.000360204	0.00267789
DCTD	-0.319359	7.15909	12.7252	0.000360755	0.00267952
TMEM231	-0.601845	3.03772	12.7131	0.000363099	0.00268991
NUSAP1	-0.791068	1.53239	12.7136	0.000363	0.00268991
RNF11	-0.324225	7.25404	12.7113	0.000363459	0.002691
GPATCH2L	-0.34689	5.29761	12.708	0.000364093	0.00269254
AGA	-0.418344	4.87743	12.7088	0.000363937	0.00269254
AGPAT5	-0.546191	4.63397	12.685	0.000368595	0.00271946
MTAP	-0.453193	5.02523	12.6618	0.000373206	0.00274867
RAB20	-0.782634	2.28571	12.6563	0.000374303	0.00275514
TTC33	-0.527455	3.30591	12.6491	0.000375737	0.00276409
PRRX2	-0.600781	6.80964	12.6414	0.00037729	0.00276906
FBXO42	-0.43496	4.94346	12.6196	0.000381719	0.00279994
PPP2R5C	-0.360803	6.65627	12.5949	0.000386803	0.00283056
FAM3C	-0.418288	7.09293	12.5645	0.00039315	0.00287211
RASSF2	-0.626992	6.93626	12.5612	0.000393845	0.00287386
RNF141	-0.345289	5.87238	12.551	0.000396001	0.00288792
ENO2	-0.72331	5.83587	12.5387	0.000398612	0.00290362
ITGB3BP	-0.598864	2.56864	12.5355	0.000399303	0.0029053
KRTAP1-5	-0.760999	4.28407	12.5324	0.000399951	0.00290834
STON1	-0.498368	4.43399	12.5258	0.000401376	0.00291534
FBXO36	-0.830032	1.62259	12.4835	0.000410572	0.00297529
HAS2	-0.974571	5.85417	12.4615	0.00041543	0.00300705
PIK3C3	-0.394293	5.43655	12.4621	0.000415301	0.00300705
DDAH1	-0.604844	7.85698	12.4454	0.000419011	0.00302776
IDS	-0.353824	6.14613	12.4128	0.000426399	0.00306886
MTM1	-0.472366	3.65865	12.3991	0.000429536	0.00308616
RTN3	-0.319691	7.66223	12.3923	0.000431116	0.00309575
ACTN1	-0.314536	10.0838	12.3749	0.000435137	0.00311652
SYNJ2BP	-0.394016	4.90383	12.3686	0.000436622	0.00312463
ZNF626	-0.733035	2.24359	12.3596	0.000438729	0.00313714
KDM7A	-0.638178	2.65114	12.355	0.000439797	0.00314201
NDRG1	-0.542876	7.33236	12.3392	0.000443555	0.00316349
TMEM45A	-0.737507	5.48637	12.2943	0.000454338	0.00322764
PREP	-0.338977	5.63894	12.2483	0.000465676	0.00330076
CTIF	-0.364456	7.22029	12.2369	0.000468548	0.00331739
CHMP1B	-0.5432	5.70557	12.2133	0.00047449	0.00335382
TBX18	-0.459871	6.42232	12.1973	0.000478579	0.00337895
PIAS2	-0.434929	5.09469	12.1876	0.000481085	0.00339095
FOXO3	-0.358821	6.93253	12.1886	0.000480823	0.00339095
SLC12A2	-0.405951	4.62246	12.1824	0.000482422	0.00339404
RNF2	-0.510579	4.67835	12.1832	0.000482213	0.00339404
C8orf37	-0.787918	1.51532	12.1788	0.000483368	0.00339756
ARL6	-0.604972	2.79222	12.1726	0.000484978	0.0034032
RPL26L1	-0.396659	4.55822	12.1729	0.000484889	0.0034032
RBPMS2	-1.18904	0.112595	12.1618	0.000487775	0.00342092
IL16	-0.504534	3.45823	12.1586	0.000488628	0.003425
SINHCAF	-0.530953	3.47871	12.1494	0.000491037	0.00343998
ESCO1	-0.490621	3.92641	12.1187	0.00049918	0.00348736
FAM241A	-0.566399	3.10446	12.114	0.000500444	0.00349426
SEMA4G	-0.645312	3.2474	12.1122	0.00050094	0.00349579
SEL1L	-0.348281	7.61648	12.1037	0.000503208	0.00350774
ICK	-0.451312	4.64745	12.0949	0.000505608	0.00351864
FMR1	-0.384799	4.83931	12.0817	0.000509204	0.00353587
ZNF24	-0.379428	5.60405	12.0733	0.000511503	0.00354794
BTF3L4	-0.358604	5.55522	12.071	0.000512115	0.00354828
GABPB1	-0.446003	3.99862	12.0412	0.000520363	0.00359557
CCNG2	-0.641943	5.34544	12.0397	0.000520795	0.00359659
PLPP4	-0.831613	0.787408	12.0252	0.00052486	0.00361478
DESI1	-0.352915	5.58412	12.0259	0.000524659	0.00361478
AQP3	-0.907127	2.12451	12.0012	0.00053166	0.00365364
CRISPLD2	-0.902011	5.08364	11.9882	0.000535388	0.00367726
B4GALNT2	-1.29794	2.61676	11.9671	0.000541477	0.00371303
FAM210B	-0.475651	6.81039	11.9571	0.000544387	0.00372287
ATXN1L	-0.384894	5.05535	11.9504	0.000546359	0.00373232
RAP1B	-0.353188	6.84436	11.9507	0.000546261	0.00373232
RETREG3	-0.377146	5.26068	11.9	0.000561348	0.00381819
PTMA	-0.408066	8.76711	11.8938	0.000563213	0.00382676
C16orf87	-0.56018	4.21272	11.8926	0.000563576	0.00382717
KRT86	-1.30509	-0.589342	11.8876	0.000565091	0.00383539
C6orf62	-0.326682	7.29771	11.886	0.000565576	0.00383662
TOMM70	-0.398176	6.27501	11.8747	0.000569011	0.00385165
UBTD1	-0.504051	4.83831	11.8714	0.00057002	0.00385435
ADAMTSL3	-0.651063	1.98018	11.8675	0.000571208	0.00386032
NAGPA	-0.378455	4.60095	11.8487	0.000577031	0.0038955
MFF	-0.348971	6.84816	11.828	0.00058346	0.0039324
TWISTNB	-0.519149	4.57233	11.8286	0.000583279	0.0039324
ITIH5	-1.07593	7.56603	11.8002	0.000592229	0.00398108
COQ3	-0.580197	2.53031	11.7981	0.000592921	0.00398361
DCP1A	-0.419531	4.73592	11.7725	0.000601114	0.00403651
MICAL2	-0.694341	7.77726	11.7617	0.00060462	0.00405789
PCMTD1	-0.594146	5.38533	11.7512	0.000608045	0.00407438
RAB30	-0.547287	4.67317	11.7519	0.000607814	0.00407438
ZNF681	-0.925137	0.711996	11.7464	0.000609612	0.00408272
ARL5B	-0.486132	4.39871	11.726	0.000616339	0.0041234
THBS1	-0.741165	11.3733	11.6858	0.000629774	0.00420437
NMD3	-0.339115	5.86467	11.666	0.000636511	0.0042471
OLFM2	-0.967993	2.42196	11.6552	0.00064025	0.0042653
DCTN6	-0.46713	3.86561	11.6479	0.000642761	0.00427976
LYPLA1	-0.429384	5.46156	11.6389	0.000645851	0.00429807
ZNF503	-0.404827	6.76382	11.6352	0.000647143	0.00430214
SSH1	-0.378196	8.05061	11.6268	0.000650069	0.00431704
LPP	-0.490852	7.17392	11.6169	0.000653569	0.00433573
SMG8	-0.372229	4.38892	11.6094	0.00065621	0.0043464
DNAJA4	-0.83837	1.87988	11.5852	0.000664799	0.00439178
TMEM168	-0.370564	5.08186	11.5838	0.000665304	0.00439282
RSPH3	-0.463158	3.93585	11.5418	0.000680476	0.00447299
CTTNBP2NL	-0.377884	6.4809	11.5173	0.000689528	0.00452438
GALNT7	-0.548471	4.66281	11.5011	0.000695542	0.0045591
MT1A	-1.09003	-0.165344	11.4913	0.000699222	0.00458085
NCOA2	-0.388776	5.61537	11.4893	0.000699986	0.00458347
ACTR6	-0.430756	4.0222	11.4876	0.000700639	0.00458358
SMIM8	-0.648959	2.07354	11.4716	0.000706687	0.00462017
DNAL1	-0.51605	3.34783	11.4404	0.000718657	0.00469357
NCK2	-0.408425	4.93746	11.4367	0.000720072	0.00470038
RALGAPB	-0.312046	6.11561	11.4317	0.000722009	0.00471059
ADGRG6	-0.589456	6.10597	11.4287	0.000723202	0.00471593
TAX1BP1	-0.333032	6.9583	11.4225	0.000725596	0.00472667
NKAPL	-0.991806	0.344817	11.4166	0.000727924	0.00473207
KREMEN1	-0.566653	4.98444	11.417	0.000727758	0.00473207
LNX1	-0.598235	2.76134	11.4177	0.000727463	0.00473207
GNG12	-0.381556	8.86983	11.4187	0.000727077	0.00473207
GPI	-0.357956	8.29758	11.4072	0.000731597	0.00474862
CFAP36	-0.376621	4.86411	11.3736	0.000744944	0.00482286
GABBR2	-0.546335	3.33107	11.3581	0.000751207	0.00485345
ITPRIP	-0.480338	5.99487	11.3217	0.000766055	0.00492924
ALDOC	-0.557405	5.25523	11.3221	0.000765919	0.00492924
ZFP3	-0.759961	1.80587	11.3242	0.000765048	0.00492924
WDR54	-0.41939	4.13138	11.3175	0.000767796	0.0049379
UCHL5	-0.441445	4.49752	11.3138	0.000769332	0.00494526
PDS5A	-0.334661	6.82171	11.3074	0.000771989	0.00495981
SLC31A1	-0.356922	6.59222	11.2707	0.000787383	0.00504588
PDLIM5	-0.523258	6.19779	11.2599	0.000791981	0.00507021
MPI	-0.376327	5.30804	11.2188	0.00080975	0.00516866
RAB3A	-0.535737	2.94378	11.2203	0.000809058	0.00516866
RYBP	-0.366886	5.64439	11.2007	0.000817665	0.00521086
CEP63	-0.405616	4.14926	11.1985	0.000818634	0.00521441
APOL6	-0.40198	5.46422	11.1769	0.000828212	0.00526744
TLE1	-0.349379	5.96563	11.1383	0.000845631	0.00536473
CUX1	-0.356041	6.76855	11.1371	0.000846202	0.00536565
SOCS6	-0.336535	5.30038	11.1286	0.000850076	0.00538481
STXBP3	-0.37865	5.26616	11.1251	0.000851656	0.00539211
RPL7L1	-0.312355	7.32465	11.1182	0.000854859	0.00540968
THOC7	-0.408086	5.26882	11.1017	0.000862493	0.0054498
PPFIA4	-0.933962	3.52574	11.082	0.000871679	0.00550233
NDFIP2	-0.440748	5.92084	11.0799	0.000872692	0.00550598
ATP5F1C	-0.340848	6.44766	11.0773	0.000873922	0.00551099
RGN	-0.733386	2.21728	11.0501	0.000886827	0.00558679
NTF3	-0.440127	3.85201	10.994	0.000914063	0.00574405
PPP1R13L	-0.564712	4.05263	10.9738	0.000924112	0.00580431
METAP2	-0.308907	6.74387	10.962	0.000929973	0.00583242
PBX1	-0.387645	7.01066	10.9594	0.000931285	0.00583775
OAS2	-0.813736	0.959179	10.9577	0.000932147	0.00584025
TBC1D16	-0.354141	6.52667	10.9415	0.000940338	0.005877
PCYOX1	-0.353328	7.79857	10.9009	0.000961187	0.00599248
PCDHB14	-0.768501	1.70598	10.8987	0.000962299	0.00599645
MMP24	-0.839224	1.44201	10.8645	0.000980271	0.00608742
CYBRD1	-0.347831	9.74267	10.8176	0.00100537	0.00621885
PCDHB13	-0.933006	1.21309	10.8114	0.0010088	0.00623086
BBX	-0.356447	6.3184	10.8086	0.00101029	0.006234
GLCCI1	-0.499536	3.09341	10.8035	0.0010131	0.00624523
ACER3	-0.508716	4.33843	10.7901	0.00102044	0.00627819
COL8A1	-0.544357	7.79589	10.7887	0.00102122	0.00627993
TCTN1	-0.434639	4.34923	10.7854	0.00102302	0.00628319
FBXO45	-0.399257	3.76384	10.7828	0.0010245	0.0062879
MSTN	-0.909285	0.895506	10.7762	0.00102813	0.00630708
SLC6A8	-0.395435	5.75736	10.7685	0.00103242	0.00632423
ZNF268	-0.491125	3.88387	10.7646	0.00103462	0.00633459
NIPSNAP2	-0.376982	5.29255	10.7256	0.00105664	0.00644754
PAQR5	-0.517356	5.14751	10.7236	0.00105778	0.00645138
ENO1	-0.356857	10.6899	10.7113	0.00106483	0.00648814
SBF2	-0.304848	6.06796	10.7089	0.0010662	0.00649019
TET1	-0.66325	1.89661	10.7023	0.00107001	0.00651027
SMIM10L1	-0.385444	4.62964	10.6823	0.00108168	0.00656543
FAP	-0.3853	6.76209	10.6735	0.0010868	0.00658706
BASP1	-0.408871	9.07812	10.6452	0.00110355	0.00667252
PIGK	-0.399716	5.96879	10.6341	0.00111024	0.00670977
HOMEZ	-0.426281	3.6104	10.5907	0.00113658	0.00685582
TRIM68	-0.407841	3.89797	10.5874	0.0011386	0.00685863
ARSD	-0.349983	4.97382	10.588	0.00113822	0.00685863
RNF6	-0.348071	5.72328	10.5849	0.00114013	0.00686407
UBE2J1	-0.317765	6.44415	10.5808	0.00114269	0.00686973
CACUL1	-0.366762	5.76065	10.581	0.00114257	0.00686973
TWIST2	-0.342674	8.37239	10.5761	0.0011456	0.00688397
BNIP2	-0.350056	6.30644	10.5419	0.00116702	0.00697944
MRPL33	-0.389989	4.84287	10.5296	0.0011748	0.00702267
MAPK14	-0.30073	6.01852	10.5161	0.00118337	0.00707053
DCAF10	-0.39785	5.45466	10.5134	0.0011851	0.00707757
PDZD11	-0.330459	5.00982	10.507	0.00118923	0.00709552
MEX3C	-0.350604	5.65317	10.5077	0.00118879	0.00709552
WWC1	-0.460988	5.05823	10.502	0.00119243	0.0071079
ABHD13	-0.372502	4.23706	10.4839	0.00120421	0.00716791
GTPBP10	-0.450787	3.78809	10.474	0.00121066	0.00719617
LOXL4	-0.387855	6.27777	10.4683	0.00121442	0.00721513
PTTG1IP	-0.311543	8.95587	10.4591	0.00122046	0.0072442
MYADM	-0.439973	7.7885	10.4556	0.00122276	0.00725101
PCDHB8	-1.29905	0.0652746	10.4493	0.00122698	0.00727265
BRI3BP	-0.494164	3.13088	10.4406	0.00123276	0.00730206
PXDN	-0.396385	10.2365	10.4376	0.00123473	0.00730377
PCDHGA2	-0.472211	3.44665	10.4319	0.00123859	0.00731743
GOLT1B	-0.433573	5.93773	10.4128	0.00125148	0.00738319
SYNPO	-0.580556	8.70751	10.4025	0.00125848	0.00741758
JMY	-0.464681	5.1028	10.3753	0.00127715	0.00752058
SELENOT	-0.305219	6.52922	10.3621	0.0012863	0.00757096
WWTR1	-0.340795	6.44057	10.3555	0.0012909	0.00759447
MAOB	-0.706788	3.60495	10.3358	0.00130472	0.0076722
CRTC3	-0.499873	5.7942	10.3305	0.00130847	0.00768044
FGF9	-0.540436	2.98949	10.3237	0.00131333	0.00770132
NUDT4	-0.357242	6.44456	10.3169	0.00131818	0.00771545
SPPL2A	-0.332217	6.18781	10.3141	0.00132017	0.00772354
MRPS35	-0.339621	5.36766	10.308	0.00132454	0.00774549
SH3BP4	-0.37876	8.02461	10.3039	0.0013275	0.00775924
C17orf51	-0.370656	4.51519	10.3012	0.00132947	0.00776713
CNOT8	-0.388739	5.419	10.2759	0.00134781	0.00785613
UFSP1	-0.868183	0.63805	10.2587	0.00136044	0.00792605
PAPOLG	-0.407668	3.9191	10.2385	0.00137538	0.00799102
TIMP1	-0.511619	10.5324	10.2355	0.00137763	0.00799669
LINC00672	-0.578258	2.25501	10.2314	0.0013807	0.00800347
HSD11B1	-0.776688	3.51491	10.2318	0.00138042	0.00800347
TM2D1	-0.48754	4.8509	10.2144	0.0013935	0.0080592
RBAK	-0.492277	3.6213	10.2119	0.00139537	0.00806635
VWA1	-0.891056	2.6431	10.2095	0.00139719	0.00807139
MPLKIP	-0.38722	4.24512	10.1818	0.00141831	0.00817275
AKAP12	-0.52008	10.7426	10.18	0.00141973	0.00817722
C12orf66	-0.562811	2.28268	10.1569	0.0014376	0.00825755
RSBN1	-0.407316	3.8326	10.1556	0.00143861	0.00825959
LMAN2L	-0.387688	4.63477	10.1503	0.00144277	0.00827971
OSMR	-0.478028	8.16959	10.1332	0.00145625	0.00834193
PUS7	-0.479806	4.14713	10.124	0.00146347	0.00837947
ZNF22	-0.460494	3.35381	10.1184	0.00146796	0.00839754
RALBP1	-0.28	6.90324	10.1051	0.0014786	0.00845079
SNX25	-0.36886	4.84535	10.0904	0.00149042	0.00849907
TMEM121	-0.82805	1.34779	10.0698	0.00150721	0.00857546
MED13L	-0.352434	6.34882	10.0645	0.00151151	0.00859608
CDC42EP3	-0.466283	7.41121	10.0439	0.00152853	0.00868502
MTCH1	-0.433186	8.55179	10.0392	0.00153247	0.00870173
HIST1H2BG	-0.869622	0.712564	10.0311	0.00153917	0.00872589
ZNF704	-1.50056	-0.704864	10.0271	0.00154257	0.00873713
DPCD	-0.460744	3.58119	9.99635	0.00156851	0.00885354
ST3GAL5	-0.407185	4.49078	9.96677	0.00159391	0.00897578
PITPNC1	-0.455467	4.04303	9.96446	0.00159591	0.00898302
FAR1	-0.363538	5.91505	9.95576	0.00160347	0.00901353
STS	-0.410645	6.5374	9.95282	0.00160603	0.00902392
ZNF772	-0.478492	3.44295	9.9136	0.00164062	0.00919929
HSPB3	-0.996706	0.643505	9.89443	0.0016578	0.00928589
FAM107B	-0.491579	7.55776	9.87803	0.00167264	0.00935658
DOCK11	-0.338568	5.75895	9.87194	0.00167818	0.00937927
PIGC	-0.407676	3.94956	9.85554	0.00169321	0.00942378
BIRC5	-0.575294	5.08084	9.85554	0.00169321	0.00942378
GABRB3	-0.779765	0.953456	9.85704	0.00169183	0.00942378
ZNF711	-1.23106	-0.538511	9.83914	0.00170837	0.00948503
FOXL1	-0.657368	5.91348	9.83776	0.00170966	0.00948801
ZNF804A	-0.635507	3.76255	9.82602	0.0017206	0.00954034
DGKI	-0.464877	4.14446	9.82366	0.00172281	0.0095484
ZNF439	-0.546377	2.21645	9.82081	0.00172548	0.00955902
PPP2R5E	-0.337985	5.88458	9.7994	0.00174569	0.00966248
ACTG1	-0.32943	12.2429	9.79985	0.00174526	0.00966248
IL13RA1	-0.338103	6.88977	9.79293	0.00175184	0.00968805
SCN5A	-0.809352	2.40552	9.79373	0.00175108	0.00968805
RUFY2	-0.477968	4.46832	9.77729	0.00176681	0.00975799
ACKR3	-0.582919	5.14851	9.77596	0.00176808	0.00976076
RAB3D	-0.560116	4.25212	9.75926	0.00178421	0.00983264
SCARA5	-1.66292	3.62365	9.74674	0.00179641	0.00988692
CCDC74B	-0.687519	1.44168	9.72561	0.00181718	0.00999252
DSTN	-0.297349	8.86858	9.72246	0.0018203	0.0100021
BCL9	-0.424843	4.48292	9.70604	0.00183663	0.0100732
SMARCA1	-0.302039	6.98363	9.69079	0.00185194	0.0101351
ZNF662	-0.904735	0.645054	9.67779	0.00186509	0.0101894
MYOZ3	-0.839829	0.743486	9.67836	0.00186451	0.0101894
CSTA	-0.990305	-0.0219437	9.66472	0.00187841	0.0102533
RTF1	-0.306881	6.22889	9.64882	0.00189473	0.0103246
RAB31	-0.418893	6.15783	9.64746	0.00189614	0.0103278
STK39	-0.415497	5.73689	9.62279	0.00192177	0.0104449
CNIH1	-0.378949	6.58754	9.62094	0.00192371	0.0104467
CALU	-0.324089	10.5637	9.61737	0.00192746	0.0104578
SMYD2	-0.349221	4.83213	9.61435	0.00193063	0.010466
KRT8	-0.568972	2.20822	9.6048	0.00194069	0.0105115
CREB1	-0.335579	5.20879	9.60034	0.00194541	0.0105326
GRSF1	-0.262516	6.89004	9.57954	0.00196757	0.0106343
GUCY1A1	-1.5905	0.617583	9.57487	0.00197259	0.0106569
MOB1B	-0.441277	5.50146	9.55846	0.0019903	0.0107388
PSMD5	-0.330895	5.9273	9.55499	0.00199406	0.0107545
SLC38A2	-0.350621	9.96427	9.5535	0.00199569	0.0107587
CCL28	-0.888046	1.99619	9.53884	0.00201168	0.0108172
MXRA7	-0.368417	8.38183	9.53041	0.00202095	0.0108624
UQCRFS1	-0.297509	6.06194	9.52829	0.00202328	0.0108657
XRN1	-0.349574	5.49728	9.52891	0.0020226	0.0108657
ZNF415	-0.577918	2.11718	9.516	0.00203688	0.0109248
SEC24B	-0.320202	5.53116	9.51619	0.00203667	0.0109248
PDCD10	-0.357684	4.95505	9.50326	0.00205107	0.0109962
IRF6	-0.935837	0.778473	9.49851	0.00205639	0.0110154
DIO2	-0.980089	4.56082	9.49452	0.00206087	0.01103
SPOCK1	-0.383091	8.21363	9.47625	0.00208149	0.0111309
MEX3A	-0.607992	2.23978	9.47416	0.00208386	0.0111389
DHCR24	-0.293612	8.76647	9.42188	0.00214412	0.0114271
CHIC1	-0.381124	4.23417	9.41393	0.00215343	0.0114671
FXN	-0.525766	2.4002	9.41314	0.00215436	0.0114672
DCK	-0.50643	4.0643	9.41013	0.0021579	0.0114781
MBNL1	-0.423954	7.79924	9.40848	0.00215984	0.0114819
PURA	-0.3672	5.35708	9.40433	0.00216474	0.0115031
ZNF680	-0.618372	2.19266	9.3767	0.00219761	0.0116239
GNPNAT1	-0.388783	5.64657	9.37243	0.00220273	0.0116462
ZBTB5	-0.421106	3.35825	9.36372	0.00221323	0.0116894
FOSB	-1.7374	1.34821	9.33744	0.00224519	0.0118409
ZNF429	-0.635295	1.97857	9.29525	0.00229749	0.0120901
TRIM23	-0.420003	4.04465	9.28673	0.0023082	0.0121277
GNG7	-0.911259	1.70103	9.28316	0.0023127	0.0121412
SAMD11	-1.13516	3.65114	9.27105	0.00232804	0.0122065
STKLD1	-1.27258	-0.413258	9.26714	0.00233301	0.0122193
MNAT1	-0.389866	4.26892	9.26457	0.00233629	0.0122244
VSIR	-0.489985	7.14824	9.25349	0.00235047	0.0122884
GGACT	-0.589997	2.31581	9.24564	0.00236057	0.012316
RHOD	-0.378168	4.41147	9.24654	0.00235941	0.012316
DEPDC1B	-0.607423	2.00342	9.23996	0.00236791	0.0123438
SCRN1	-0.263325	7.99201	9.24003	0.00236781	0.0123438
TMED5	-0.365568	6.49919	9.23305	0.00237686	0.0123751
FAHD1	-0.357353	4.95651	9.20758	0.00241015	0.0125175
ATP1B3	-0.29566	7.07792	9.20524	0.00241323	0.0125262
THUMPD1	-0.395854	5.01715	9.20061	0.00241934	0.0125498
ARNT2	-0.406069	6.31904	9.19918	0.00242124	0.0125545
ERLEC1	-0.389003	6.28406	9.18706	0.00243732	0.0126126
GPR137C	-0.991044	1.44745	9.17372	0.00245515	0.0126886
MMGT1	-0.341987	5.3665	9.16994	0.00246022	0.0126992
FAM20A	-1.22669	0.501504	9.13713	0.00250474	0.0128869
TCEA1	-0.296385	6.80416	9.13786	0.00250374	0.0128869
GCNT1	-0.390727	5.39809	9.1213	0.0025265	0.0129936
ARHGAP21	-0.257119	7.44344	9.12008	0.00252819	0.012997
TERF1	-0.352827	4.69595	9.09662	0.00256082	0.0131594
SST	-1.9704	0.234192	9.09272	0.00256629	0.0131817
PDK3	-0.762477	1.75441	9.07891	0.00258574	0.0132443
UGGT2	-0.365062	5.28926	9.07547	0.00259062	0.0132639
SLC41A1	-0.285685	6.32505	9.07313	0.00259393	0.0132755
UTRN	-0.389463	6.56496	9.06148	0.0026105	0.0133441
PRPS1	-0.356125	6.96709	9.06018	0.00261237	0.0133482
SLC1A4	-0.446022	4.88899	9.04775	0.00263019	0.0134284
ZNF468	-0.436891	3.41611	9.03606	0.00264706	0.0135037
MAGEE1	-0.516732	2.45979	9.03279	0.0026518	0.0135169
STAT5A	-0.417647	4.05849	9.02834	0.00265825	0.0135443
ARID5B	-0.362354	7.67368	9.01133	0.00268311	0.013649
GCFC2	-0.457938	3.24776	9.01156	0.00268278	0.013649
PPP3CA	-0.272471	6.28592	9.00556	0.0026916	0.0136866
ZNF354C	-0.434855	3.30486	8.99874	0.00270165	0.0137267
SYT15	-0.692069	1.17053	8.99249	0.00271091	0.0137682
HERPUD1	-0.349916	6.49211	8.95895	0.00276114	0.0139896
AK4	-0.605529	6.18638	8.95766	0.00276309	0.0139938
ZNF805	-0.622599	1.59862	8.94379	0.00278414	0.014061
RAB6A	-0.318589	7.14763	8.9325	0.0028014	0.0141425
PCDHB7	-1.01217	1.05077	8.93131	0.00280323	0.0141461
SPARC	-0.370203	10.9055	8.92928	0.00280635	0.0141562
PIGN	-0.298859	5.34431	8.90722	0.00284045	0.014311
NSD1	-0.315508	6.18598	8.88686	0.0028723	0.0144542
GAPDH	-0.362299	11.4779	8.88046	0.00288238	0.0144876
UST	-0.315581	5.78159	8.8693	0.00290006	0.0145591
SIK1	-1.05836	0.0728886	8.85842	0.0029174	0.0146403
IMMP2L	-0.605416	2.1823	8.84554	0.00293806	0.0147323
TINAGL1	-0.496467	2.80685	8.8207	0.00297832	0.0149046
RAB2A	-0.243976	7.37091	8.81689	0.00298456	0.014924
BHLHE40	-0.600816	5.33446	8.81373	0.00298973	0.014938
TUBE1	-0.388652	3.76012	8.79904	0.00301389	0.0150468
ITGB3	-0.745521	3.19501	8.78567	0.00303606	0.0151216
ECHDC3	-0.710126	1.15119	8.78076	0.00304424	0.0151445
MED4	-0.34695	4.40541	8.77825	0.00304844	0.0151594
TPT1	-0.381436	9.9476	8.72471	0.00313926	0.0155623
SFRP1	-0.616093	10.1132	8.71307	0.00315937	0.0156371
LARP7	-0.335544	4.86654	8.70005	0.00318201	0.0157307
TMEM68	-0.452889	3.55028	8.70016	0.00318183	0.0157307
FAM83D	-0.59165	3.98902	8.69079	0.00319821	0.0157861
HSD17B12	-0.299324	5.278	8.69124	0.00319743	0.0157861
NEPRO	-0.329991	5.3591	8.68729	0.00320436	0.015801
SOS2	-0.337371	5.26298	8.67782	0.00322106	0.0158555
RSF1	-0.289023	5.5945	8.67819	0.0032204	0.0158555
BCHE	-0.66772	1.45548	8.67259	0.00323033	0.0158887
PEX13	-0.342193	4.82702	8.65713	0.00325784	0.0159743
VGF	-1.23111	-1.03291	8.65781	0.00325662	0.0159743
KATNBL1	-0.404545	4.41947	8.65943	0.00325373	0.0159743
ENDOD1	-0.437232	6.28639	8.64498	0.00327964	0.0160687
ZFPM2	-0.453818	5.08183	8.63898	0.00329046	0.0161092
ZNF215	-0.547994	2.44845	8.63958	0.00328937	0.0161092
JAM3	-0.366134	6.34471	8.63443	0.00329869	0.0161433
SCFD1	-0.296573	6.01229	8.62883	0.00330884	0.0161867
ZNF33A	-0.372792	4.03528	8.60916	0.00334476	0.0163371
SUSD6	-0.453251	5.44343	8.60162	0.00335864	0.0163985
TP53INP2	-0.324273	5.93893	8.60017	0.00336131	0.0164052
MYL12B	-0.311143	8.56734	8.5937	0.00337328	0.0164319
NSF	-0.311784	5.68865	8.59377	0.00337315	0.0164319
HIPK3	-0.286688	6.17261	8.59125	0.00337782	0.016435
CYTH3	-0.2948	7.31425	8.59209	0.00337626	0.016435
KLF12	-0.355513	4.80651	8.58821	0.00338346	0.0164371
FUT11	-0.403276	5.12017	8.58826	0.00338337	0.0164371
ZNF426	-0.341769	4.32369	8.58611	0.00338736	0.0164497
MALT1	-0.314784	5.8256	8.58073	0.00339738	0.0164921
IGFBP7	-0.524738	8.60363	8.57681	0.00340471	0.0165051
BRD3OS	-0.310697	5.21156	8.56825	0.00342076	0.016561
RASD2	-0.927853	1.34525	8.5675	0.00342217	0.0165615
RAD1	-0.283933	5.3215	8.56308	0.00343049	0.0165954
PLEKHM3	-0.372812	3.93406	8.56177	0.00343296	0.016601
ANP32B	-0.290984	7.32864	8.56106	0.00343429	0.016601
VDAC1	-0.305805	8.01194	8.53496	0.00348389	0.0168279
USP47	-0.274573	6.6791	8.53354	0.0034866	0.0168346
KLHL3	-0.762884	0.814445	8.52474	0.00350352	0.0169098
CNOT7	-0.346713	6.04791	8.51839	0.00351576	0.0169559
ERCC2	-0.29785	5.77683	8.50606	0.00353967	0.0170257
ST7	-0.342294	4.94842	8.50098	0.00354956	0.0170668
ANGPTL4	-0.449985	3.96776	8.49808	0.00355522	0.017081
2020-03-10	-0.851081	0.203599	8.48262	0.00358556	0.0171941
G0S2	-0.765455	1.28446	8.47513	0.00360034	0.0172519
TAS2R14	-1.00413	-0.0999649	8.44549	0.00365949	0.0175153
ZNF292	-0.399378	4.84421	8.43868	0.00367324	0.0175745
KLHL33	-1.04412	-0.352868	8.42897	0.0036929	0.0176192
INSIG2	-0.565778	4.08456	8.4153	0.00372077	0.0177214
GLI2	-0.398204	5.48634	8.41053	0.00373053	0.0177545
YEATS2	-0.293857	6.02207	8.40202	0.00374805	0.0178244
KIAA1191	-0.282279	7.13192	8.39716	0.00375807	0.0178519
EIF5A2	-0.390082	4.84385	8.39301	0.00376667	0.0178793
MED13	-0.341464	5.91416	8.39316	0.00376635	0.0178793
ITIH3	-0.904562	0.356923	8.39007	0.00377276	0.0179015
MLXIP	-0.336121	6.61912	8.38064	0.00379239	0.0179744
IREB2	-0.274748	5.81316	8.37621	0.00380165	0.0180047
ERI3	-0.297696	5.56148	8.37323	0.00380788	0.0180073
HOXC4	-0.706837	0.936874	8.37338	0.00380757	0.0180073
PACS1	-0.291039	7.00435	8.36594	0.00382319	0.0180729
HDAC4	-0.532548	5.37731	8.3587	0.00383846	0.0181382
TOM1L1	-0.400368	3.40518	8.34346	0.00387077	0.0182568
SEPSECS	-0.502596	2.60794	8.33986	0.00387846	0.0182794
MBOAT2	-0.36541	5.86622	8.33728	0.00388398	0.0182837
GRB2	-0.222109	7.01479	8.33787	0.00388271	0.0182837
MRPL42	-0.325969	5.32769	8.33373	0.00389157	0.0183002
PHF21A	-0.326799	5.45268	8.32827	0.00390328	0.0183348
KAZN	-0.36932	4.84626	8.31412	0.0039338	0.0184439
PABPC5	-0.658173	1.59692	8.31331	0.00393557	0.0184453
ZNF569	-0.6658	2.23209	8.30402	0.00395575	0.0185193
HOMER1	-0.41804	4.22993	8.29087	0.00398449	0.0186331
RMI1	-0.474006	3.44434	8.28323	0.00400128	0.0186992
SAR1B	-0.277939	5.76617	8.2819	0.00400421	0.0187046
IBTK	-0.294562	6.50109	8.27704	0.00401496	0.0187478
SLC35A5	-0.321755	5.27324	8.25479	0.00406447	0.018951
RAP2C	-0.286064	5.24933	8.22931	0.00412192	0.0191835
LRRC58	-0.421748	5.33313	8.22254	0.00413733	0.019234
GSTA4	-0.451518	4.29307	8.22339	0.00413539	0.019234
EXOC5	-0.267511	6.66812	8.21994	0.00414326	0.0192491
PLN	-2.06019	-0.662235	8.21731	0.00414927	0.019257
BMPR2	-0.292063	6.82806	8.20733	0.00417214	0.0193459
EGFR	-0.328232	7.98653	8.20108	0.00418654	0.0193842
FMN2	-0.430504	5.9448	8.19878	0.00419186	0.0193922
CHRDL2	-1.3821	2.81043	8.19736	0.00419514	0.0193956
ERP44	-0.316295	6.14605	8.19446	0.00420186	0.0194196
RUNX2	-0.44055	3.05975	8.19304	0.00420514	0.0194276
PCDHB11	-1.34389	-0.670173	8.18577	0.00422201	0.0194913
TCF7L1	-0.325589	4.89871	8.17533	0.00424641	0.0195896
PSPN	-0.649993	1.50412	8.17417	0.00424911	0.0195949
LIMD2	-0.613739	2.30788	8.14509	0.00431779	0.0198826
NFASC	-0.416268	7.89508	8.14343	0.00432174	0.0198936
S100B	-1.12524	-0.25951	8.13832	0.00433394	0.0199424
NAP1L2	-0.676047	1.75452	8.11235	0.00439648	0.0201714
CNOT6L	-0.389518	4.16792	8.11132	0.00439897	0.0201755
AGPAT3	-0.273668	7.30033	8.09341	0.00444265	0.0203316
STK38	-0.249497	6.40111	8.09253	0.00444481	0.0203341
BCAT1	-0.334381	8.12582	8.09139	0.00444759	0.0203394
C3orf14	-0.496848	2.43769	8.07285	0.00449334	0.0205065
TXNRD1	-0.261725	10.4104	8.06334	0.00451699	0.0205897
FOS	-1.79493	4.3329	8.06256	0.00451893	0.0205911
MED30	-0.47116	2.8877	8.05727	0.00453215	0.0206365
INHBE	-0.847921	2.34808	8.05553	0.00453649	0.0206488
UBL3	-0.330126	5.93553	8.04946	0.00455173	0.0207032
CSRP1	-0.334935	8.54565	8.04848	0.00455419	0.020707
PRKCA	-0.35562	7.5022	8.03715	0.00458277	0.0208294
B4GALT5	-0.303422	6.7715	8.035	0.0045882	0.0208466
ATF7IP2	-1.06173	-0.320944	7.99454	0.00469186	0.0211805
TTC21B	-0.396208	4.02329	7.99314	0.00469549	0.0211893
NIM1K	-0.825344	1.73154	7.98806	0.0047087	0.0212337
ZNF639	-0.312089	4.62189	7.98845	0.00470768	0.0212337
BTBD2	-0.280099	6.9327	7.97967	0.00473054	0.0213094
RPL27A	-0.250588	9.51473	7.97844	0.00473376	0.0213163
LASP1	-0.254721	9.19105	7.97565	0.00474107	0.021334
ANKRD27	-0.317453	5.2327	7.9704	0.00475485	0.0213884
PLEKHB2	-0.295083	7.02312	7.96459	0.00477014	0.0214419
SIAH1	-0.529907	2.78026	7.95018	0.00480825	0.0215595
ZC2HC1A	-0.436153	3.49988	7.9503	0.00480795	0.0215595
PVR	-0.32557	8.24774	7.94819	0.00481355	0.0215712
SGMS1	-0.297988	6.13444	7.93869	0.00483889	0.0216661
ZNF627	-0.473675	3.01027	7.93033	0.00486128	0.0217586
PDE3A	-0.914731	3.77489	7.92373	0.00487907	0.0218228
THG1L	-0.380976	3.79397	7.91196	0.00491091	0.0219253
FBXO38	-0.295512	5.08775	7.91065	0.00491445	0.0219267
RNF115	-0.349016	6.30576	7.90907	0.00491876	0.0219304
CYCS	-0.308471	6.48658	7.89779	0.00494951	0.0220519
CORIN	-0.669013	2.8146	7.8911	0.00496787	0.0221212
CEMIP2	-0.390194	6.59309	7.86673	0.00503526	0.0223709
GMFB	-0.27308	6.78021	7.86381	0.0050434	0.0223992
FYTTD1	-0.256267	6.38736	7.85278	0.00507427	0.0225283
PYROXD1	-0.384469	3.58854	7.84242	0.00510342	0.0226339
SLC25A13	-0.384453	3.8048	7.83604	0.00512146	0.0226979
BCL3	-0.329067	5.62414	7.82711	0.00514683	0.0227864
BTD	-0.404495	4.01402	7.82774	0.00514505	0.0227864
MSRB3	-0.250231	7.16201	7.81937	0.00516892	0.0228682
MICU3	-0.48075	3.61608	7.80835	0.00520055	0.0229679
FOXF2	-0.299249	7.36945	7.80059	0.00522293	0.0230506
IFT81	-0.383217	4.5612	7.79924	0.00522681	0.0230597
FNTB	-0.427585	3.19471	7.798	0.00523042	0.0230675
LYRM2	-0.298882	5.01491	7.79149	0.00524928	0.0231346
IRF2BP2	-0.28754	5.74798	7.78943	0.00525527	0.0231529
RTN2	-0.396428	4.15551	7.78027	0.005282	0.0232418
EFTUD2	-0.29313	6.35325	7.78123	0.00527919	0.0232418
SNX30	-0.342753	5.3843	7.77826	0.00528787	0.0232479
ADRA2C	-1.15899	-0.617874	7.77694	0.00529173	0.0232487
FNDC3B	-0.328851	7.83566	7.77383	0.00530087	0.0232564
ESCO2	-0.915185	2.28617	7.77451	0.00529886	0.0232564
DNAJB12	-0.254844	5.75617	7.77495	0.00529757	0.0232564
ZFP62	-0.467811	3.30066	7.77314	0.00530287	0.0232571
ARL15	-0.367108	4.28253	7.75397	0.00535945	0.0234645
NCKAP1	-0.255411	7.94434	7.74643	0.00538188	0.0235301
IQSEC1	-0.274172	5.56262	7.74687	0.00538057	0.0235301
GLRX2	-0.358915	3.94985	7.73925	0.00540331	0.0236075
KCMF1	-0.353145	6.03131	7.73404	0.00541895	0.0236513
ACAA2	-0.298118	5.4835	7.73143	0.00542678	0.0236773
BAIAP2L1	-0.334438	3.8532	7.72516	0.00544565	0.023735
DDX60	-0.382798	3.52441	7.72539	0.00544497	0.023735
C6orf106	-0.253736	6.81655	7.70786	0.00549807	0.0239222
ARID4A	-0.396858	4.36762	7.69521	0.00553675	0.0240325
ZNF641	-0.42546	3.38707	7.68323	0.00557365	0.0241346
ZDBF2	-0.379248	4.07165	7.6811	0.00558022	0.0241548
PRR16	-0.353214	4.21433	7.67923	0.00558599	0.0241686
SLC25A15	-0.394869	3.08636	7.67747	0.00559146	0.0241718
ORC4	-0.336975	4.266	7.6763	0.00559507	0.0241727
AREG	-1.34494	-0.762307	7.66662	0.00562517	0.0242911
ZNF667	-0.493568	2.43526	7.66253	0.00563793	0.0243379
MRAP2	-1.05439	-0.389458	7.65425	0.00566387	0.0244332
EIF3E	-0.264576	7.8552	7.65034	0.00567616	0.0244611
LIN7A	-0.474923	3.62709	7.6268	0.00575071	0.0247402
CADM1	-0.474953	3.97666	7.61438	0.00579047	0.0248774
GATC	-0.37689	4.19654	7.61442	0.00579032	0.0248774
CISD2	-0.324271	4.29472	7.60853	0.00580929	0.0249413
NOL9	-0.400074	4.24921	7.60617	0.00581689	0.0249654
DYNC1LI2	-0.237075	7.31532	7.605	0.00582065	0.024973
GPRC5A	-0.497443	8.31077	7.59881	0.00584068	0.025042
FDXACB1	-0.810342	0.297532	7.59731	0.00584554	0.0250543
ZRANB1	-0.33122	5.25461	7.59559	0.00585111	0.0250697
ZNF267	-0.558987	2.35699	7.58724	0.00587829	0.025169
APIP	-0.328929	4.58712	7.58309	0.00589182	0.0252184
MBP	-0.617881	4.67009	7.58218	0.00589479	0.0252226
MRTFA	-0.319273	6.20378	7.5792	0.00590457	0.0252514
GNA13	-0.274395	5.85984	7.57815	0.00590801	0.0252535
ZBTB10	-0.557855	3.18193	7.57599	0.0059151	0.0252667
CSRNP1	-0.403562	3.64092	7.57006	0.00593459	0.0253328
COPS2	-0.358412	6.52734	7.55024	0.00600022	0.0255784
FEM1B	-0.319998	5.6873	7.54041	0.00603302	0.0256663
PPM1D	-0.355314	4.03988	7.53929	0.00603678	0.0256736
PCNP	-0.286527	7.11756	7.532	0.00606125	0.025769
SPIRE1	-0.287237	5.32639	7.53027	0.00606709	0.0257851
CUL5	-0.360394	5.59647	7.52734	0.00607697	0.0258098
SETD3	-0.261268	5.62905	7.51878	0.00610592	0.025924
BAG4	-0.310538	4.96643	7.5129	0.00612588	0.0259564
ZC3HAV1L	-0.430028	2.97629	7.51431	0.00612106	0.0259564
STEAP2	-0.512417	5.13878	7.50187	0.0061635	0.026107
FNIP2	-0.369364	4.83709	7.49972	0.00617084	0.0261162
ATP6V1E2	-0.590448	1.75264	7.48583	0.00621862	0.0262876
ZYG11B	-0.277938	5.9323	7.48098	0.00623542	0.0263398
MBNL2	-0.308044	6.34809	7.47885	0.00624279	0.0263464
SEC14L2	-0.339267	3.96658	7.47498	0.00625621	0.0263935
SYNC	-0.361425	6.21823	7.47029	0.00627256	0.0264448
ZNF260	-0.370722	4.35072	7.4621	0.00630116	0.0265565
ATG4D	-0.409028	3.22296	7.44355	0.00636644	0.0267892
F8A1	-0.404514	3.03921	7.44398	0.00636491	0.0267892
XBP1	-0.251705	6.81544	7.43481	0.0063974	0.0268904
ALG6	-0.407007	3.10302	7.43138	0.00640962	0.0269328
NAP1L1	-0.268801	8.99963	7.42469	0.0064335	0.0270062
NECAB1	-0.56926	1.62139	7.41731	0.00645995	0.0270992
CLIP4	-0.28189	6.70853	7.4134	0.006474	0.0271491
JPH2	-0.601144	1.9451	7.41135	0.00648138	0.027171
SGCG	-0.836935	0.297765	7.40847	0.00649174	0.0272054
ZDHHC17	-0.336398	4.76854	7.39748	0.00653154	0.0273541
METAP1	-0.314066	5.78909	7.39324	0.00654694	0.0274095
RDH14	-0.329995	3.94856	7.38957	0.0065603	0.0274381
THAP10	-0.482376	2.5567	7.38254	0.00658599	0.0275274
PNPLA4	-0.47544	2.63299	7.36759	0.00664099	0.0276931
PAIP2B	-1.17871	-0.418098	7.36112	0.00666492	0.0277745
EPB41L1	-0.246821	5.97022	7.3612	0.00666465	0.0277745
XRCC2	-0.64532	1.48919	7.35967	0.00667029	0.0277786
POC1B	-0.394097	3.70435	7.36	0.00666908	0.0277786
HNRNPUL2	-0.35086	5.3347	7.35793	0.00667675	0.0277963
WNT5A	-0.523315	7.55651	7.3468	0.00671822	0.0279321
HIP1	-0.337324	6.16428	7.34488	0.0067254	0.0279528
IL1R1	-0.447343	8.40395	7.34268	0.00673365	0.0279687
HMGN4	-0.247423	5.74002	7.33694	0.00675519	0.0280213
RNF135	-0.358448	4.13143	7.33315	0.00676942	0.0280711
ZBTB6	-0.388231	3.46498	7.3225	0.00680967	0.0282009
TRAM1	-0.379443	9.57061	7.3204	0.00681763	0.0282247
UBR3	-0.304111	5.59412	7.31137	0.00685197	0.028339
B3GLCT	-0.363605	3.69277	7.30962	0.00685865	0.0283573
HIST1H3H	-0.784342	0.569203	7.30767	0.00686609	0.0283602
SAP30L	-0.335958	5.26472	7.30803	0.0068647	0.0283602
CBWD2	-0.401953	3.74072	7.30872	0.00686208	0.0283602
ATP1A2	-1.42043	1.17142	7.2878	0.00694243	0.0286287
ACTB	-0.379005	12.9643	7.28698	0.00694563	0.0286326
STXBP6	-0.492493	3.99484	7.28587	0.00694991	0.0286409
FAM199X	-0.30994	5.02009	7.27105	0.00700747	0.0288592
AJUBA	-0.267268	6.09992	7.26254	0.00704076	0.028968
ECE1	-0.318126	8.75872	7.26271	0.00704011	0.028968
IL6ST	-0.286715	10.4241	7.26359	0.00703667	0.028968
YBX3	-0.272025	7.43333	7.25253	0.00708013	0.029111
CDK6	-0.420349	6.65533	7.23615	0.00714499	0.0293109
KIAA1755	-0.423164	3.58831	7.23411	0.00715311	0.0293347
SGO1	-0.783215	1.36976	7.22699	0.00718155	0.0294418
RCHY1	-0.384952	3.75077	7.22148	0.00720362	0.0295131
MAP1LC3A	-0.355408	5.00412	7.22187	0.00720206	0.0295131
FANCF	-0.427915	2.93493	7.21546	0.00722783	0.0295931
ANTXR1	-0.515815	8.94028	7.209	0.00725388	0.0296709
TGFB1	-0.287025	7.52903	7.20775	0.00725893	0.0296819
PRR26	-0.632932	1.13687	7.20504	0.00726989	0.0297172
JHY	-0.404136	2.85691	7.19266	0.00732022	0.0299035
TOR1AIP2	-0.290142	6.29462	7.18607	0.00734719	0.0299846
SS18L1	-0.436695	3.44655	7.17942	0.00737444	0.0300764
RPS6KA2	-0.331424	8.69699	7.17786	0.00738086	0.0300929
RBBP9	-0.313998	4.28459	7.17235	0.00740359	0.0301758
RPS6KB1	-0.26765	5.04091	7.1643	0.00743686	0.0303016
RAB8B	-0.314075	6.33065	7.15905	0.00745865	0.0303512
ENAH	-0.358878	8.19796	7.15545	0.00747364	0.0304024
CWF19L1	-0.366029	4.18474	7.14233	0.00752853	0.0305851
DIXDC1	-0.265556	5.28439	7.13273	0.00756896	0.0307215
CCDC112	-0.382003	3.34022	7.12484	0.0076023	0.0308463
PLOD1	-0.325717	8.83272	7.11675	0.00763669	0.0309461
LEPROT	-0.342551	7.11693	7.11705	0.00763545	0.0309461
ACBD6	-0.31058	5.34035	7.11794	0.00763162	0.0309461
OXSR1	-0.352128	6.31055	7.11367	0.00764983	0.0309894
DNAJC21	-0.28006	5.95729	7.11189	0.00765743	0.0310065
RNF41	-0.267151	6.547	7.11016	0.00766481	0.0310103
TMEM106B	-0.343272	6.16006	7.09358	0.00773607	0.0312786
HIBADH	-0.303106	6.46285	7.07052	0.00783626	0.0316735
TMLHE	-0.368305	3.2458	7.06947	0.00784085	0.0316819
CHRM2	-0.437359	7.32595	7.06858	0.00784476	0.0316876
FOXO1	-0.544201	1.89082	7.06671	0.00785292	0.0317104
CBX1	-0.218792	6.71323	7.06319	0.00786835	0.0317525
HSDL2	-0.29931	6.0321	7.05868	0.00788821	0.0318123
MEX3B	-0.367695	4.15277	7.03984	0.00797161	0.0320974
DEK	-0.369936	7.43353	7.03313	0.00800155	0.0321871
RNF24	-0.271078	6.26434	7.0214	0.00805411	0.0323368
TSC22D3	-0.387771	3.81004	7.02161	0.00805316	0.0323368
ISCA1	-0.318241	5.24664	7.01873	0.00806613	0.0323747
TTC3	-0.256334	8.27374	7.00769	0.00811603	0.0325543
KCTD6	-0.400649	2.84739	7.00812	0.00811409	0.0325543
PTK2	-0.243764	6.87459	6.99505	0.00817355	0.0327539
BRINP1	-0.775934	1.11739	6.95888	0.00834044	0.0333502
RUNX1	-0.325516	6.86522	6.95737	0.00834745	0.033366
SSB	-0.299486	6.66941	6.95478	0.00835957	0.0334039
CDKN2AIPNL	-0.333851	4.14471	6.95414	0.00836254	0.0334052
MUC1	-0.517322	3.70519	6.94942	0.00838466	0.0334724
AP1AR	-0.314894	4.14079	6.94008	0.00842853	0.0335944
AFTPH	-0.349205	4.77703	6.94041	0.00842696	0.0335944
CTNND1	-0.266069	7.96719	6.93765	0.00843999	0.0336189
MTR	-0.365811	5.80499	6.9324	0.00846481	0.0336965
PITPNB	-0.268622	6.48202	6.93003	0.00847603	0.0337199
RHOT1	-0.290928	5.14647	6.92753	0.00848788	0.0337564
PNRC2	-0.316958	6.01124	6.91322	0.00855608	0.0339742
RPL21	-0.246938	8.88923	6.91083	0.00856751	0.0340089
RAPGEF6	-0.459873	2.53297	6.903	0.0086051	0.0341045
HLTF	-0.28275	5.47316	6.90145	0.00861258	0.0341234
ANKRD50	-0.275276	5.2561	6.89426	0.00864731	0.0342503
H2AFJ	-0.402006	5.53051	6.87947	0.00871916	0.0345024
CCNC	-0.301338	5.18645	6.87617	0.00873528	0.034549
PFDN4	-0.376235	4.31214	6.86326	0.00879859	0.034708
ZNF827	-0.304382	4.84337	6.86077	0.00881086	0.0347239
C17orf100	-0.568344	1.55763	6.86103	0.00880957	0.0347239
MICU2	-0.260909	5.32195	6.86165	0.00880654	0.0347239
CRNKL1	-0.279401	5.05346	6.84572	0.00888538	0.0349848
CCDC58	-0.459199	3.00979	6.84581	0.00888493	0.0349848
ZNF253	-0.602762	1.62531	6.83678	0.00892996	0.0351275
COMMD2	-0.319285	5.00206	6.83692	0.00892926	0.0351275
YIPF5	-0.252714	7.28651	6.83493	0.00893924	0.035153
CDK1	-0.574296	4.39402	6.83094	0.00895921	0.0352206
TTC13	-0.328026	3.77277	6.82882	0.00896984	0.0352514
ALG2	-0.246664	5.57763	6.82541	0.00898698	0.0352858
ASB1	-0.23565	6.18054	6.82566	0.00898572	0.0352858
MTMR10	-0.436452	4.85772	6.82178	0.00900529	0.0353358
FBXW4	-0.278634	4.75678	6.82044	0.00901203	0.0353512
KRT34	-1.69288	-0.086455	6.81543	0.00903734	0.0354285
CMTM7	-0.421327	3.34182	6.81163	0.00905658	0.0354819
DAAM1	-0.54671	5.63721	6.79869	0.0091225	0.0357069
DNM1L	-0.274659	5.98609	6.79692	0.00913152	0.0357312
GPAM	-0.382628	3.96516	6.7946	0.00914339	0.0357368
IGSF23	-0.724177	0.63472	6.78702	0.0091823	0.0358411
ZNHIT3	-0.327753	3.83531	6.76121	0.00931606	0.0363183
SOX13	-0.505484	3.15013	6.75872	0.00932908	0.0363466
PTPN21	-0.260456	6.06059	6.74795	0.00938554	0.0365328
ZNF592	-0.250127	5.34567	6.74161	0.00941897	0.0366177
TIMM9	-0.323967	3.6608	6.74204	0.00941671	0.0366177
OSBPL8	-0.267208	7.10204	6.73805	0.00943777	0.036657
VTA1	-0.248021	5.98947	6.73086	0.00947591	0.0367825
DOCK1	-0.21625	6.94883	6.72513	0.00950638	0.0368894
HIF1A	-0.343215	9.15245	6.71397	0.00956603	0.0370754
ZADH2	-0.310144	4.96563	6.71319	0.00957022	0.0370802
GLRX	-0.277252	6.32912	6.71232	0.0095749	0.0370869
PRXL2C	-0.340341	5.2488	6.70783	0.00959906	0.0371691
ZDHHC4	-0.354349	4.52123	6.69977	0.00964255	0.0373147
BUB1	-0.612404	4.63603	6.69662	0.00965959	0.0373577
MRPL13	-0.283023	4.90774	6.6882	0.00970533	0.0374764
EIF2A	-0.24939	6.17797	6.68869	0.00970264	0.0374764
DLC1	-0.308533	8.04946	6.68455	0.00972522	0.0375196
TMEM30B	-0.386902	3.28723	6.67656	0.00976888	0.0376464
MGP	-0.962874	5.52246	6.67458	0.00977974	0.0376724
INPP5A	-0.282528	5.10384	6.66663	0.00982347	0.0378293
BACH1	-0.359754	5.77704	6.6634	0.00984132	0.0378634
MED20	-0.30991	4.32858	6.65673	0.0098782	0.0379475
SLC25A4	-0.359931	4.86119	6.64947	0.00991851	0.0380792
FGD6	-0.393529	3.81425	6.64754	0.00992929	0.0380963
OXTR	-0.566174	6.19464	6.64794	0.00992703	0.0380963
SF3B5	-0.237683	5.85678	6.64497	0.00994364	0.0381178
BMF	-0.538743	2.49211	6.6452	0.00994231	0.0381178
RPL10	-0.310631	10.1295	6.63781	0.00998365	0.0382479
PRPS2	-0.349251	5.0014	6.63708	0.00998775	0.0382508
COPG2	-0.298191	4.85112	6.62548	0.010053	0.0384348
BCAS3	-0.325262	4.45066	6.62118	0.0100773	0.0384784
NNMT	-0.43001	7.69107	6.61824	0.0100939	0.0385302
PHGDH	-0.392798	6.65309	6.61709	0.0101005	0.038532
TDRP	-0.438016	2.92248	6.61136	0.010133	0.0386443
C3orf38	-0.302317	4.23385	6.60929	0.0101448	0.0386777
ODF3B	-1.00004	0.437202	6.60114	0.0101914	0.0388213
DIRAS1	-0.336629	5.08802	6.59594	0.0102211	0.0389217
PDE10A	-0.971723	2.86577	6.58985	0.0102562	0.0390199
USP6NL	-0.279027	4.54464	6.5854	0.0102818	0.0390822
TSPYL4	-0.320405	4.63612	6.57837	0.0103225	0.0392014
ZNF181	-0.413251	2.96156	6.56442	0.0104037	0.0394505
GPC4	-0.407282	4.38646	6.56317	0.0104111	0.0394664
NCF2	-0.854412	-0.0445146	6.56007	0.0104292	0.0395116
KBTBD2	-0.312511	4.74252	6.54989	0.010489	0.0397025
TMEM127	-0.254531	6.79293	6.54509	0.0105174	0.0397979
MAGI1	-0.261248	5.05495	6.53317	0.0105881	0.0399936
PRR14L	-0.348591	4.90474	6.52683	0.0106259	0.0400884
MPPED2	-1.04067	-0.509606	6.51899	0.0106728	0.0402294
KLRD1	-1.45871	-0.94714	6.51828	0.0106771	0.0402336
NR3C1	-0.272583	7.07035	6.48896	0.0108546	0.0408536
FAR2	-0.400951	2.78295	6.47478	0.0109416	0.0411074
AFAP1	-0.311317	7.02069	6.47362	0.0109487	0.041122
GNPAT	-0.264192	5.54805	6.4683	0.0109815	0.0411994
TGIF2	-0.333822	3.68801	6.46393	0.0110086	0.0412855
ANG	-0.574947	1.38578	6.45278	0.0110779	0.041496
CDC73	-0.285495	5.85293	6.44161	0.0111478	0.0417331
GRIN3B	-0.45369	2.5746	6.43905	0.0111638	0.0417809
AIDA	-0.249284	6.7489	6.43835	0.0111682	0.041785
CHST14	-0.277248	5.64358	6.43677	0.0111781	0.0418096
LPGAT1	-0.28622	6.43024	6.42747	0.0112368	0.0419919
HIVEP1	-0.346152	4.34047	6.42514	0.0112516	0.0420098
TRAPPC2B	-0.64018	1.7683	6.42603	0.011246	0.0420098
TPM2	-0.208012	10.1172	6.42326	0.0112635	0.0420418
VPS54	-0.279896	4.85029	6.41116	0.0113406	0.0422561
EFCAB11	-0.511443	1.8224	6.41047	0.0113449	0.0422583
RNF185	-0.244607	6.1823	6.40823	0.0113592	0.0422991
MYBL2	-0.682986	3.71044	6.40735	0.0113649	0.0423076
STOX2	-0.772305	2.56313	6.4049	0.0113806	0.0423536
ASPN	-0.729646	5.76819	6.39717	0.0114302	0.0425008
SPOPL	-0.341751	4.21048	6.39536	0.0114419	0.0425191
GGPS1	-0.342533	3.84341	6.36724	0.0116246	0.0430968
PTER	-0.424703	2.38336	6.36762	0.0116222	0.0430968
ZFX	-0.316113	5.44155	6.35628	0.0116966	0.0433001
CFDP1	-0.326377	4.78017	6.35038	0.0117356	0.0433683
GRB10	-0.294816	5.10226	6.3505	0.0117348	0.0433683
LMBRD1	-0.359803	4.97738	6.3484	0.0117487	0.0434027
UFM1	-0.26236	6.59889	6.34151	0.0117945	0.0435347
CEP97	-0.446713	3.56298	6.33513	0.0118369	0.0436532
C5orf22	-0.337065	4.68799	6.33533	0.0118356	0.0436532
RBL2	-0.257467	5.88555	6.32555	0.0119011	0.0438385
ITCH	-0.234389	6.44574	6.3204	0.0119356	0.0439531
GAN	-0.387181	2.92764	6.31615	0.0119643	0.044033
MCAT	-0.352082	3.50969	6.30975	0.0120076	0.0441665
CCSAP	-0.394561	3.28512	6.30663	0.0120287	0.0442314
ARFGEF1	-0.231025	6.12846	6.30284	0.0120545	0.0443131
MFAP5	-0.575423	5.82805	6.29714	0.0120933	0.0444018
SCYL2	-0.253411	6.1541	6.29521	0.0121064	0.0444266
NUP35	-0.48204	3.03621	6.28189	0.0121978	0.044684
DLK2	-0.59706	0.937835	6.28189	0.0121978	0.044684
ZNF146	-0.259875	6.09962	6.25671	0.0123724	0.0452449
SRGAP1	-0.296415	5.8571	6.24822	0.0124318	0.0454228
PDSS1	-0.504704	1.94781	6.24401	0.0124614	0.0455045
NADK2	-0.275445	4.35288	6.23903	0.0124965	0.0456194
RPGR	-0.433713	2.20285	6.23702	0.0125107	0.045658
NCBP2-AS2	-0.394639	3.51797	6.23498	0.0125251	0.0456842
PURB	-0.336587	5.62222	6.235	0.012525	0.0456842
FAM126A	-0.273106	7.49986	6.22484	0.012597	0.0459068
CCDC138	-0.540573	1.22062	6.22408	0.0126025	0.0459134
CD99L2	-0.269221	6.86848	6.22255	0.0126133	0.0459397
CCDC43	-0.333621	4.09285	6.20977	0.0127047	0.0462396
NR4A1	-0.472938	4.60891	6.19696	0.012797	0.0464959
CBWD1	-0.337743	3.69309	6.1933	0.0128235	0.0465424
CD200	-0.902509	0.910379	6.19224	0.0128311	0.0465452
REEP3	-0.270497	6.83635	6.18986	0.0128484	0.0465811
MTX2	-0.312872	4.68033	6.18201	0.0129055	0.0467614
SUPT3H	-0.513852	1.94951	6.17829	0.0129327	0.0468194
SEC63	-0.225833	7.05724	6.17311	0.0129706	0.0469163
UCK2	-0.215072	6.13402	6.17341	0.0129684	0.0469163
SPATA7	-0.437048	3.31264	6.1676	0.0130111	0.0470225
CBS	-0.555918	2.9571	6.16211	0.0130515	0.047155
DPYSL2	-0.265479	7.13201	6.15437	0.0131088	0.0473214
SOCS5	-0.255617	6.0785	6.15471	0.0131063	0.0473214
EAF1	-0.365919	3.73818	6.15357	0.0131147	0.0473292
MYO9A	-0.344114	4.69649	6.11914	0.0133726	0.0481222
HIGD1A	-0.334899	5.44705	6.10148	0.0135069	0.0484458
DENND5A	-0.234898	7.33348	6.10202	0.0135027	0.0484458
ESD	-0.20737	6.61825	6.10274	0.0134972	0.0484458
BRD9	-0.23137	5.25781	6.08577	0.0136275	0.0487895
RTL3	-0.673194	0.498625	6.08294	0.0136493	0.0488538
SH2D4A	-0.339357	7.46187	6.08023	0.0136703	0.048901
TET2	-0.329141	3.91569	6.06078	0.0138216	0.0493028
CSPP1	-0.278554	4.32133	6.05914	0.0138345	0.0493207
ARRDC3	-0.481387	5.59457	6.05778	0.0138452	0.049345
SRSF1	-0.3772	5.43933	6.05029	0.013904	0.0495407
STXBP5	-0.303418	6.05793	6.04768	0.0139246	0.0495858
CD2AP	-0.295693	5.2091	6.03653	0.0140128	0.0498861
LARS2	-0.323649	4.88504	6.03373	0.014035	0.0499511
ZNF614	-0.418625	3.20305	6.01854	0.0141564	0.0503404
ZNF28	-0.425481	3.2169	6.01481	0.0141863	0.0504328
UBE2E1	-0.271823	6.03857	6.0103	0.0142226	0.0505475
SLC25A43	-0.241619	5.24617	6.00761	0.0142443	0.050582
ITGAV	-0.369416	8.26979	6.00829	0.0142388	0.050582
BCL10	-0.339195	4.60147	6.00134	0.014295	0.0507334
ASB13	-0.337993	3.70693	5.99285	0.014364	0.0509354
RHOBTB1	-0.258804	5.38135	5.98289	0.0144453	0.0511231
ZNF322	-0.353498	3.4083	5.98299	0.0144445	0.0511231
GMPS	-0.282249	5.98512	5.98064	0.0144637	0.0511424
ZER1	-0.230224	6.44128	5.97886	0.0144784	0.0511686
DFFA	-0.248969	5.73744	5.97762	0.0144885	0.05119
NRBF2	-0.30879	4.8627	5.97561	0.0145051	0.0512342
SATB2	-0.463637	2.99182	5.97144	0.0145394	0.0513413
ZNF891	-0.594309	1.32502	5.96638	0.0145812	0.0514598
DYRK1A	-0.282863	5.76025	5.94893	0.0147262	0.0518992
PALLD	-0.319143	9.82377	5.93943	0.0148058	0.0521361
PYGL	-0.239386	6.07353	5.92193	0.0149536	0.0525685
ARID4B	-0.248405	5.13345	5.9171	0.0149946	0.0526833
KLHL24	-0.396837	4.68967	5.91122	0.0150447	0.0528155
ZNF543	-0.529041	1.86892	5.90165	0.0151267	0.0530317
TFRC	-0.384098	8.66703	5.89823	0.0151561	0.0531179
UBLCP1	-0.277582	5.25457	5.89298	0.0152014	0.053247
RCOR1	-0.317644	5.11251	5.87461	0.0153608	0.0536863
ISPD	-0.590146	0.801995	5.87003	0.0154007	0.0537813
RNFT1	-0.43906	2.51218	5.86872	0.0154122	0.0538065
ZFAND5	-0.264051	8.39446	5.85609	0.0155232	0.054128
RIN3	-0.276973	5.5142	5.84518	0.0156198	0.0543808
SMAD4	-0.232785	5.94108	5.84386	0.0156315	0.0544066
CENPA	-0.534032	2.76303	5.84008	0.0156651	0.0545085
GNE	-0.245549	5.1002	5.82939	0.0157606	0.0548106
MAGOHB	-0.351571	3.0805	5.82783	0.0157746	0.0548441
USP34	-0.251581	6.67496	5.82324	0.0158158	0.0549694
SEC62	-0.30421	7.73452	5.81669	0.0158748	0.0551079
C3orf67	-0.575458	1.66584	5.8031	0.0159979	0.055468
GPATCH11	-0.30448	3.91577	5.79296	0.0160905	0.0557583
CRLS1	-0.260871	5.01617	5.78788	0.0161371	0.055889
GCC1	-0.240981	4.92166	5.78444	0.0161686	0.0559523
C20orf194	-0.2807	5.71855	5.7608	0.0163876	0.0565873
NID2	-0.378311	8.77651	5.76106	0.0163852	0.0565873
XXYLT1	-0.269997	5.03658	5.75262	0.0164641	0.056819
MRPL19	-0.26794	5.25592	5.74699	0.0165169	0.0569495
KRTAP1-1	-0.874893	-0.393008	5.73844	0.0165975	0.0571391
RNF144B	-0.444003	2.20541	5.73785	0.0166031	0.0571426
CLDND1	-0.343527	5.24751	5.73593	0.0166212	0.0571739
DPM3	-0.517706	3.80965	5.73595	0.0166211	0.0571739
GCLC	-0.266284	4.95709	5.7351	0.0166291	0.0571855
PCDHB3	-0.734795	0.246922	5.73385	0.016641	0.0571951
LRRC43	-0.845692	-0.277504	5.73262	0.0166526	0.0572195
DLGAP1	-0.890339	-0.31443	5.72819	0.0166947	0.0573487
DNAJC18	-0.337495	4.55094	5.72659	0.0167099	0.0573695
IPO5	-0.256066	8.19705	5.72702	0.0167058	0.0573695
ZFAND3	-0.205607	7.2296	5.72102	0.016763	0.0575206
TMEM167B	-0.26512	5.86008	5.7185	0.0167871	0.0575877
ZNF852	-0.667402	0.782322	5.71698	0.0168016	0.0576218
UNC119	-0.277747	4.4861	5.71021	0.0168665	0.0577661
RASSF3	-0.25307	5.8343	5.70449	0.0169216	0.0579232
APOOL	-0.323095	4.36007	5.69679	0.016996	0.0581463
PPP3R1	-0.234929	5.49237	5.69159	0.0170464	0.0582243
CAPZA2	-0.2207	7.21384	5.68542	0.0171064	0.0584134
GLT8D1	-0.253545	6.09397	5.68313	0.0171288	0.0584581
C9orf72	-0.453629	2.01402	5.67907	0.0171685	0.0585619
KIAA1586	-0.314899	3.33659	5.67668	0.0171919	0.058626
KIF11	-0.586745	5.10872	5.67453	0.0172129	0.058666
KLHL38	-0.656016	1.23092	5.67183	0.0172394	0.0587155
TATDN3	-0.326641	3.49923	5.66943	0.0172631	0.0587735
MECR	-0.287925	3.99384	5.66421	0.0173146	0.0589012
VAPA	-0.205129	7.13854	5.66448	0.0173119	0.0589012
TRDMT1	-0.416674	2.55663	5.66335	0.017323	0.0589141
KIFC3	-0.297907	6.3227	5.64932	0.0174621	0.0593393
TSTD1	-0.872243	-0.440485	5.63786	0.0175767	0.0596162
NLRX1	-0.256518	4.9019	5.63555	0.0175999	0.0596628
FBN1	-0.36252	10.3368	5.63566	0.0175987	0.0596628
CACNA2D3	-0.828049	-0.0594729	5.63475	0.0176078	0.0596739
KRT80	-0.735769	0.55237	5.62453	0.0177108	0.0599587
C21orf91	-0.357606	3.44958	5.62319	0.0177244	0.0599842
NECTIN2	-0.236211	6.95798	5.62217	0.0177347	0.0599911
PANK3	-0.270661	5.6745	5.61469	0.0178105	0.0602154
SLC10A7	-0.383787	2.84585	5.61503	0.0178071	0.0602154
RTL6	-0.209066	6.3817	5.59702	0.017991	0.0606795
RBMXL1	-0.304326	3.92263	5.59703	0.0179909	0.0606795
SGCA	-1.05316	-0.783568	5.59568	0.0180048	0.0606936
JADE1	-0.314471	5.51047	5.5806	0.0181604	0.0611366
STARD3NL	-0.228644	5.44538	5.57631	0.0182051	0.0612391
NKAP	-0.340997	3.54943	5.56991	0.0182717	0.061385
CALD1	-0.225218	9.70797	5.56782	0.0182935	0.0614209
ACTN4	-0.224399	9.99377	5.55881	0.0183879	0.0616721
MAGEF1	-0.26761	4.92882	5.55583	0.0184192	0.0617586
RIC8B	-0.358372	3.35709	5.55015	0.0184791	0.0618959
SCN9A	-0.251251	7.40467	5.5505	0.0184755	0.0618959
UBE2G1	-0.220833	5.77136	5.54793	0.0185025	0.0619579
CYP1B1	-0.527298	7.77238	5.53798	0.018608	0.0622123
HIST1H2BD	-0.380917	3.30465	5.53306	0.0186604	0.0623279
BCL2A1	-0.704606	0.352531	5.53005	0.0186926	0.0624125
PAPOLA	-0.218482	7.50079	5.52437	0.0187534	0.0625492
EEF1A1	-0.261149	13.7064	5.52213	0.0187774	0.0625962
ACTR3B	-0.470005	2.3731	5.50784	0.0189314	0.0629766
VAMP2	-0.32901	4.58272	5.50135	0.0190018	0.0631609
MRPL50	-0.28726	3.9614	5.50014	0.019015	0.0631715
PCDHB5	-0.919305	0.23425	5.49769	0.0190416	0.0632225
UBE3C	-0.215809	7.40636	5.49803	0.0190379	0.0632225
ALKBH5	-0.305771	6.6544	5.49276	0.0190953	0.0633719
CEBPZOS	-0.258344	5.39072	5.48919	0.0191344	0.0634683
ZCCHC10	-0.358971	3.14237	5.47861	0.0192505	0.0637696
RPRD1A	-0.262079	5.62509	5.47742	0.0192637	0.063796
SPRYD7	-0.282644	4.09918	5.47288	0.0193138	0.0638619
COLGALT1	-0.283496	7.61142	5.47371	0.0193046	0.0638619
JPT2	-0.334101	5.8795	5.47174	0.0193263	0.06387
FBXO6	-0.378071	2.93394	5.46657	0.0193836	0.0640258
CELF1	-0.217725	6.33978	5.46346	0.0194181	0.0641063
INAFM2	-0.30209	4.54367	5.45962	0.0194608	0.0642304
TCAF2	-0.470486	2.70053	5.45291	0.0195358	0.0644442
QTRT2	-0.32029	3.93477	5.45054	0.0195623	0.0645146
MCCC2	-0.282837	5.26938	5.44292	0.0196479	0.0647462
TMEM230	-0.212438	6.99895	5.43346	0.0197545	0.0650805
LCMT1	-0.305509	4.50373	5.43074	0.0197852	0.0651649
RIMS1	-0.782561	0.302263	5.42905	0.0198045	0.0651943
RBM8A	-0.238531	5.42245	5.42754	0.0198215	0.0652099
PLPP6	-0.347581	3.04313	5.42376	0.0198645	0.0653239
TMEM204	-0.310964	4.15887	5.41445	0.0199707	0.0656218
SH3GLB1	-0.212306	7.01856	5.41156	0.0200038	0.0656963
PHKA2	-0.309403	4.25493	5.40338	0.0200977	0.0659534
PIK3R1	-0.24865	5.51706	5.39743	0.0201664	0.0661615
MFSD8	-0.321205	3.68748	5.39377	0.0202087	0.0662647
RPL7	-0.205981	9.68308	5.39018	0.0202504	0.0663508
TMEM17	-0.450625	1.75308	5.38604	0.0202985	0.0664567
CARMIL1	-0.301574	6.27877	5.37376	0.0204419	0.0668743
CASZ1	-0.824885	-0.471135	5.36582	0.0205351	0.0670577
ZMYND11	-0.203264	6.4622	5.34171	0.020821	0.0677382
ECPAS	-0.212631	7.02482	5.34173	0.0208209	0.0677382
ZNF37A	-0.265524	4.73693	5.33693	0.0208782	0.0678622
TAF4B	-0.504125	1.43567	5.33553	0.020895	0.0678826
ZNF43	-0.418999	2.64829	5.33362	0.0209179	0.0679387
WRN	-0.291452	4.17266	5.32819	0.0209832	0.0681159
RAB12	-0.240981	5.02157	5.32855	0.0209788	0.0681159
KCNS2	-0.678705	0.937822	5.32071	0.0210734	0.0683559
PDE5A	-0.306678	8.39511	5.31943	0.0210889	0.0683721
SLC2A12	-0.495872	5.12506	5.31816	0.0211043	0.0684035
RASGRP1	-0.917446	-0.597025	5.31493	0.0211435	0.0685128
C11orf87	-0.7493	2.05985	5.31358	0.0211598	0.0685483
CCDC28A	-0.374222	3.4538	5.30694	0.0212406	0.0687572
C11orf58	-0.219225	6.88205	5.29774	0.0213531	0.069068
FIBCD1	-0.328654	4.45356	5.28634	0.0214934	0.0694153
PPP1R3B	-0.36739	4.6246	5.27935	0.0215797	0.0696585
CPEB3	-0.570271	1.16298	5.27484	0.0216358	0.0698038
ITSN1	-0.212223	6.30142	5.27038	0.0216913	0.0699586
PCDHB10	-0.662831	0.951602	5.26192	0.021797	0.0702521
SLC9A8	-0.279999	5.09882	5.25848	0.02184	0.0703729
MTMR6	-0.275176	5.80938	5.25634	0.0218669	0.0704236
TMEM189	-0.306528	5.24774	5.25188	0.0219231	0.0705387
ZNF570	-0.376981	2.79066	5.2493	0.0219556	0.070601
SLC35A1	-0.374595	2.891	5.24659	0.0219899	0.0706933
XDH	-0.5908	0.721518	5.24475	0.0220131	0.0707321
RRM2B	-0.238015	5.89485	5.23363	0.0221542	0.0710951
TAF1B	-0.26477	4.29772	5.23057	0.0221932	0.071184
ADD3	-0.266851	7.49456	5.21885	0.0223433	0.0715202
ZNF175	-0.330834	3.35669	5.21779	0.0223569	0.0715454
MED7	-0.321323	3.17346	5.20163	0.0225657	0.0720677
CDV3	-0.272373	8.29502	5.19696	0.0226264	0.0721703
SP4	-0.410289	2.241	5.184	0.0227958	0.0726556
DPH6	-0.40716	2.1999	5.1728	0.0229432	0.0730517
TSPAN17	-0.214225	6.12075	5.17319	0.022938	0.0730517
METTL25	-0.444929	1.82146	5.16648	0.0230268	0.0732606
ZNF470	-0.357715	3.18337	5.16552	0.0230395	0.0732659
MOAP1	-0.310751	4.41035	5.16313	0.0230713	0.0733487
RAB18	-0.233754	6.4427	5.16232	0.0230821	0.0733643
IL1A	-0.837318	-0.34892	5.16049	0.0231063	0.073386
SERPING1	-0.362649	7.97569	5.16122	0.0230966	0.073386
FAM149B1	-0.263446	4.7545	5.15553	0.0231724	0.0735404
KCNIP4	-0.837444	-0.372955	5.15561	0.0231715	0.0735404
EIF4B	-0.233233	9.03785	5.1543	0.0231889	0.0735439
KRTAP2-3	-1.00899	1.10433	5.155	0.0231795	0.0735439
ITGB8	-0.362495	6.08498	5.15134	0.0232284	0.073644
PCDHB15	-0.714984	0.654926	5.14902	0.0232595	0.073724
AMER1	-0.386288	2.6825	5.14513	0.0233117	0.0738229
MRPL3	-0.2474	6.21898	5.14534	0.0233088	0.0738229
MIER3	-0.283294	3.9612	5.14234	0.0233492	0.0738971
SMARCAD1	-0.224264	5.34505	5.13633	0.0234301	0.0740974
FTO	-0.250268	5.83492	5.13011	0.0235142	0.0742818
COX7A2L	-0.25232	6.29269	5.12881	0.0235318	0.0743077
IFFO2	-0.311362	3.09285	5.12702	0.0235562	0.0743288
ARL14EP	-0.281876	4.50362	5.1272	0.0235536	0.0743288
SMAD7	-0.427913	4.68581	5.11932	0.0236609	0.0746218
MYO15A	-0.751477	-0.127461	5.11641	0.0237006	0.0746996
COMP	-0.753745	1.09896	5.11646	0.0237	0.0746996
VOPP1	-0.224493	6.60944	5.112	0.023761	0.0748628
2020-03-05	-0.216534	5.67664	5.10978	0.0237913	0.0749209
WIPI2	-0.18458	6.89945	5.10593	0.0238442	0.0749753
GLIPR2	-0.300118	6.01445	5.10628	0.0238394	0.0749753
CLEC16A	-0.243113	5.25048	5.10043	0.02392	0.0751099
CCZ1B	-0.284353	4.0718	5.10064	0.0239171	0.0751099
SMAD9	-0.442096	4.82832	5.10066	0.0239167	0.0751099
GPR176	-0.234418	7.84312	5.09845	0.0239473	0.0751498
CMAS	-0.248726	5.10796	5.09787	0.0239553	0.0751513
GDF7	-1.19783	-0.378603	5.09675	0.0239708	0.0751675
PYURF	-0.304008	5.40091	5.08713	0.024104	0.0755479
PIP4K2A	-0.284524	5.24055	5.08413	0.0241458	0.07566
BTBD9	-0.239696	4.68158	5.07692	0.0242465	0.0759566
NCOR2	-0.254452	8.05187	5.07496	0.0242739	0.0760237
WDYHV1	-0.319212	3.02205	5.0744	0.0242817	0.0760292
ZCRB1	-0.284386	5.45736	5.07288	0.024303	0.0760395
CSDE1	-0.172485	9.32961	5.06991	0.0243447	0.0760944
RUBCNL	-0.632078	1.97148	5.06567	0.0244042	0.0762428
NRN1	-0.756769	0.128974	5.06402	0.0244276	0.0762591
PICALM	-0.274558	7.79058	5.06423	0.0244245	0.0762591
COG6	-0.228397	5.54998	5.0594	0.0244927	0.0764246
TMEM107	-0.376347	2.48421	5.05663	0.0245319	0.0764904
PLCL1	-0.695478	1.24684	5.05128	0.0246078	0.0766892
SAMD8	-0.245145	6.08591	5.04743	0.0246624	0.0768215
ANGPT1	-0.602999	6.93735	5.0457	0.0246871	0.0768416
PPP4R3B	-0.217985	6.01917	5.04602	0.0246826	0.0768416
AAGAB	-0.23254	5.41812	5.04313	0.0247238	0.0769029
CBY1	-0.327384	3.69674	5.01908	0.0250695	0.0778401
MYC	-0.268625	6.49972	5.01741	0.0250937	0.0778768
C1orf52	-0.299385	4.09454	5.01767	0.0250899	0.0778768
KIAA1958	-0.573614	1.42599	5.01592	0.0251152	0.0779245
PEBP1	-0.188521	7.66458	5.00836	0.0252252	0.0781588
SERPINB6	-0.192292	6.94083	5.00856	0.0252223	0.0781588
NARS	-0.170942	7.49345	5.00873	0.0252198	0.0781588
MAK16	-0.416372	4.42621	5.00638	0.025254	0.0781867
EIF3H	-0.209347	7.40309	5.00459	0.0252803	0.0782443
PPM1B	-0.33389	3.53159	4.99861	0.0253677	0.0784573
ZNF791	-0.262089	4.22107	4.99621	0.0254029	0.0785278
CCDC149	-0.287144	4.57409	4.99471	0.0254249	0.0785763
ACBD7	-0.861786	-0.618816	4.97729	0.0256821	0.0791777
UTP25	-0.367645	5.08229	4.97683	0.0256891	0.0791798
C12orf29	-0.271786	4.04838	4.9747	0.0257206	0.0792576
POLR1D	-0.225349	5.72233	4.96865	0.0258108	0.0795161
PEX11A	-0.368139	2.71691	4.9677	0.0258249	0.0795208
WNK4	-0.474736	2.8198	4.95824	0.0259667	0.0799183
HPRT1	-0.270128	4.97341	4.9514	0.0260695	0.0801762
DGKH	-0.40585	3.96513	4.94599	0.0261512	0.0804079
GBE1	-0.230205	7.55387	4.94209	0.0262103	0.0805308
C16orf45	-0.305035	5.32945	4.93905	0.0262565	0.080614
USP30	-0.277417	3.68512	4.93566	0.026308	0.0807523
KPNA3	-0.211443	6.69296	4.93182	0.0263665	0.0809123
PTN	-0.265913	7.33348	4.92506	0.0264699	0.0812101
DUS4L	-0.439076	1.70288	4.92303	0.026501	0.081266
ARID1B	-0.250477	5.92457	4.91679	0.0265968	0.0815399
ATXN7L3B	-0.240995	5.93956	4.91458	0.026631	0.0816249
ZNF615	-0.378892	2.69902	4.91119	0.0266832	0.0817651
PLS3	-0.228571	8.36997	4.90957	0.0267082	0.0818021
FBXO25	-0.275972	4.12261	4.9064	0.0267574	0.0819328
GPBP1L1	-0.252682	6.00633	4.90131	0.0268363	0.0821544
GRK6	-0.218539	5.07761	4.89627	0.0269148	0.082335
CCDC107	-0.34311	3.45501	4.89182	0.0269843	0.0824874
HSPD1	-0.276597	8.04937	4.88769	0.0270489	0.0826293
PAICS	-0.33718	7.08719	4.88372	0.0271111	0.0827749
HAS3	-0.51245	1.12075	4.87551	0.0272405	0.0830095
KDM2A	-0.191918	6.72916	4.87192	0.0272971	0.0831619
PELI3	-0.28418	3.68162	4.861	0.0274703	0.0835045
FAM172A	-0.244586	5.01256	4.85006	0.0276451	0.0839388
CLSTN1	-0.238764	8.67651	4.84731	0.0276893	0.0840163
AC118549.1	-0.219097	5.4658	4.84587	0.0277124	0.0840279
GALNT11	-0.252095	5.39325	4.84056	0.0277978	0.0842606
PPIP5K2	-0.233652	5.79603	4.83953	0.0278145	0.0842709
PELO	-0.211278	5.61455	4.83184	0.0279387	0.084566
RNF138	-0.338857	3.28104	4.83047	0.027961	0.0846131
THAP2	-0.533175	2.02193	4.82846	0.0279936	0.0846713
PLBD1	-0.873017	-0.461445	4.81636	0.0281908	0.0851047
CLIC3	-0.345549	2.99288	4.8164	0.0281902	0.0851047
SLC9A6	-0.220459	5.20366	4.8174	0.0281739	0.0851047
ZNF473	-0.414567	2.72358	4.81403	0.028229	0.0851589
C15orf61	-0.365785	2.28373	4.81108	0.0282773	0.0852843
IKZF2	-0.316208	3.31104	4.79464	0.0285485	0.0859584
CWF19L2	-0.323805	2.99631	4.79392	0.0285604	0.0859738
RPL22	-0.360127	6.40316	4.79075	0.0286129	0.0861114
DCLRE1C	-0.308511	3.07766	4.7902	0.0286221	0.0861184
ZNF599	-0.374777	2.23493	4.78492	0.0287101	0.0862805
DESI2	-0.214031	6.43226	4.78213	0.0287566	0.0863792
ZNF254	-0.380418	2.78651	4.77521	0.0288724	0.0866349
MFGE8	-0.296114	8.24028	4.77221	0.0289227	0.0866961
LONP1	-0.262182	6.9613	4.7727	0.0289144	0.0866961
OTUD6B	-0.365178	3.74937	4.76645	0.0290195	0.0869003
L3MBTL3	-0.333326	3.53757	4.76302	0.0290774	0.0870324
CNST	-0.286562	5.22785	4.76037	0.0291224	0.0871463
HPS6	-0.251952	4.90814	4.74787	0.0293347	0.0876407
VSTM2L	-0.64173	0.574072	4.74625	0.0293622	0.0876977
EPHA4	-0.443596	4.02627	4.74494	0.0293846	0.0877233
UFL1	-0.286837	5.39917	4.74499	0.0293837	0.0877233
C1RL	-0.296954	6.38349	4.73949	0.0294779	0.08796
ZFP37	-0.545056	1.21615	4.73978	0.0294729	0.08796
TK2	-0.239177	5.15525	4.73709	0.0295189	0.0880617
MYCBP	-0.434161	3.02505	4.736	0.0295376	0.0880967
RAB3GAP1	-0.194064	6.8408	4.73371	0.0295771	0.0881936
ADGRA2	-0.325518	8.79011	4.72937	0.0296518	0.0883538
SLC2A10	-0.282773	6.73788	4.72883	0.029661	0.0883605
HIST1H2AE	-0.89266	-0.569618	4.72468	0.0297327	0.0885113
IFITM3	-0.290535	8.72148	4.72333	0.0297561	0.0885602
ATF5	-0.378628	6.05625	4.71966	0.0298196	0.0887074
STX8	-0.269171	4.14548	4.71842	0.0298412	0.0887297
BRCC3	-0.26884	4.65536	4.71794	0.0298494	0.0887333
ZFP36L2	-0.271459	8.84193	4.71255	0.0299431	0.0889701
HS6ST1	-0.410177	7.41168	4.69815	0.0301951	0.0896555
FGF7	-0.312677	8.09695	4.69623	0.0302288	0.0897345
ARF4	-0.20163	8.82946	4.69555	0.0302407	0.0897488
SFT2D2	-0.382432	5.92008	4.69424	0.0302638	0.0897961
DNASE2	-0.27214	5.34512	4.6929	0.0302875	0.0898454
ATG10	-0.358184	2.90163	4.68823	0.0303698	0.0900673
KCNJ8	-0.282096	3.53685	4.68308	0.0304611	0.090233
SACM1L	-0.208772	5.53757	4.67825	0.0305469	0.0904449
TFAP2A	-0.394627	2.51153	4.67549	0.0305959	0.0905687
ADO	-0.239155	4.7734	4.67368	0.0306282	0.0906219
ZBTB33	-0.276889	4.42185	4.67388	0.0306247	0.0906219
LYRM1	-0.332649	4.17034	4.66651	0.0307564	0.0909587
INTS13	-0.293251	4.75087	4.6642	0.0307977	0.0910386
STRAP	-0.175526	7.14683	4.66026	0.0308686	0.0911902
USP31	-0.356146	3.8731	4.65756	0.030917	0.0912627
CEPT1	-0.260093	4.41028	4.65437	0.0309746	0.0913644
UBE2R2	-0.186199	6.71739	4.65217	0.0310143	0.091443
CCZ1	-0.348892	3.35075	4.63083	0.0314024	0.0923717
RPL39	-0.233613	7.52014	4.61563	0.0316818	0.0930851
LRRFIP1	-0.320053	7.0539	4.61272	0.0317356	0.0931999
ZNF91	-0.401094	3.3181	4.60876	0.0318091	0.0933874
ARHGAP12	-0.207793	5.63708	4.60589	0.0318624	0.093507
ARIH2OS	-0.737715	-0.0523018	4.60486	0.0318814	0.0935108
FCHSD2	-0.292128	4.71082	4.60057	0.0319613	0.0936883
DENND2C	-0.467605	1.71726	4.59911	0.0319886	0.0937466
SNRK	-0.290407	3.78955	4.58975	0.0321637	0.0941944
OGFRL1	-0.387632	5.57728	4.58861	0.0321851	0.0942131
SLC39A10	-0.259193	6.29923	4.58575	0.0322388	0.0943049
PCDHA7	-0.80977	-0.336877	4.58471	0.0322583	0.0943402
INO80D	-0.363516	3.02989	4.58314	0.032288	0.0944051
SOCS2	-0.619835	3.58738	4.58203	0.0323089	0.0944442
GCSH	-0.814473	-0.467042	4.57716	0.0324009	0.0946693
FKBP9	-0.217485	8.37597	4.57107	0.0325162	0.0949185
SH3BP5	-0.299542	3.8965	4.56952	0.0325457	0.0949389
ZNF26	-0.323926	2.7201	4.57017	0.0325334	0.0949389
PTBP3	-0.32846	5.78166	4.56746	0.0325849	0.0950093
GALC	-0.302548	4.659	4.56241	0.032681	0.0952234
ROCK1	-0.284203	6.85682	4.55881	0.0327498	0.0953579
PIKFYVE	-0.238154	5.57888	4.5561	0.0328017	0.0954651
PPDPF	-0.436658	7.00718	4.55383	0.0328452	0.0955475
VTN	-0.584178	1.17267	4.54865	0.0329447	0.095695
GBP3	-0.218263	5.28115	4.54896	0.0329388	0.095695
C15orf39	-0.273926	4.4979	4.54907	0.0329366	0.095695
SLC25A17	-0.286254	4.22645	4.55025	0.0329139	0.095695
EPB41L3	-0.224297	5.31706	4.54683	0.0329797	0.0957185
HRCT1	-0.842655	-0.578527	4.54351	0.0330438	0.0958603
GTF2H5	-0.251359	5.49071	4.54103	0.0330917	0.0959772
YWHAG	-0.190583	8.11248	4.53767	0.0331566	0.0961436
PEAR1	-0.295981	3.91944	4.52749	0.0333545	0.0966286
SIK1B	-0.750686	2.04049	4.52472	0.0334086	0.096763
CLUAP1	-0.29885	3.93131	4.52396	0.0334233	0.0967836
KIF3C	-0.196847	5.70197	4.51905	0.0335195	0.0970399
RPL4	-0.176991	10.6121	4.51823	0.0335356	0.0970418
PPP1R11	-0.216699	5.47764	4.51521	0.0335947	0.0971908
MIA2	-0.256738	4.06906	4.50484	0.0337991	0.0976702
GLCE	-0.319975	6.06639	4.5005	0.0338849	0.0978286
ADPRM	-0.386736	2.67029	4.50057	0.0338836	0.0978286
HDAC5	-0.217147	6.4566	4.49444	0.0340053	0.0981538
TSHZ1	-0.24551	4.69838	4.4877	0.0341396	0.0984963
TNS1	-0.234831	7.79324	4.48512	0.0341911	0.0985999
ARMH4	-0.387312	2.15548	4.4825	0.0342437	0.0987291
TMED2	-0.241084	8.12699	4.47588	0.0343764	0.0990665
TMPO	-0.393604	5.71486	4.47424	0.0344094	0.099139
HBP1	-0.272839	5.50754	4.4718	0.0344587	0.0992037
TPMT	-0.283748	5.34167	4.45831	0.0347318	0.0998402
PPA2	-0.249071	4.88046	4.45873	0.0347232	0.0998402
C6orf132	-0.260317	3.96701	4.45694	0.0347598	0.0998978
ZNF597	-0.435119	1.82568	4.45195	0.0348614	0.100122
FBXO21	-0.220484	5.65777	4.44934	0.0349148	0.100229
AGGF1	-0.244107	4.09434	4.43892	0.0351284	0.100705
CMSS1	-0.348216	3.1402	4.43816	0.035144	0.100727
ARHGAP29	-0.211299	7.49369	4.43671	0.0351739	0.100767
SNRPD1	-0.271382	5.10728	4.42874	0.0353385	0.10117
BRAP	-0.238596	4.65395	4.42619	0.0353915	0.101298
TPD52L2	-0.153171	7.96035	4.42072	0.035505	0.101577
BBS7	-0.233954	5.11242	4.41313	0.0356633	0.101915
PRPSAP1	-0.223684	4.96817	4.41243	0.0356779	0.101933
CHI3L1	-1.00541	2.04448	4.41019	0.0357248	0.102021
SRSF8	-0.236728	5.01687	4.40629	0.0358067	0.102232
SIRT5	-0.33335	3.12495	4.40405	0.0358536	0.102343
MAP3K2	-0.271511	5.44654	4.39818	0.0359773	0.10265
PDGFA	-0.608338	0.806146	4.38869	0.0361781	0.103176
MAGI2	-0.274829	4.12591	4.38661	0.0362222	0.103255
FAM120C	-0.320417	3.53457	4.38171	0.0363265	0.103482
WAPL	-0.231287	5.90567	4.36473	0.0366902	0.104236
PTPN12	-0.23563	6.09669	4.36423	0.036701	0.104243
MRE11	-0.287601	4.01942	4.36235	0.0367416	0.104335
PABPC4L	-0.651106	0.346412	4.35763	0.0368435	0.104578
ZNF93	-0.426141	1.58563	4.35638	0.0368707	0.104608
KLF2	-0.61345	4.9029	4.35648	0.0368684	0.104608
RNF170	-0.302378	4.65013	4.35485	0.0369036	0.104631
NANS	-0.230229	5.73571	4.35506	0.0368992	0.104631
TRIB3	-0.400187	5.09487	4.35391	0.0369241	0.104665
DAG1	-0.194372	7.76238	4.35338	0.0369356	0.104674
SPHK1	-0.32373	4.48881	4.34592	0.0370977	0.104945
RAPGEF2	-0.239249	6.11087	4.34623	0.037091	0.104945
NUCKS1	-0.224248	8.3226	4.34473	0.0371236	0.104995
RAB27A	-0.224802	5.21889	4.34408	0.0371379	0.105012
CANX	-0.195636	9.64556	4.34336	0.0371536	0.105033
TMPPE	-0.464444	1.44563	4.34265	0.037169	0.105053
TMEM209	-0.357601	3.66721	4.33795	0.0372717	0.105273
VPS39	-0.201051	6.64331	4.33246	0.0373922	0.105573
LARP1B	-0.320451	4.05782	4.3295	0.0374571	0.1057
C3	-0.803046	5.9221	4.32962	0.0374546	0.1057
ZNF214	-0.671092	0.410003	4.32434	0.0375709	0.105952
NUDT11	-0.28231	4.02552	4.32148	0.0376341	0.106083
FBXW11	-0.180568	6.37915	4.32149	0.037634	0.106083
ASNSD1	-0.2026	5.75988	4.32089	0.0376471	0.106096
EXOSC5	-0.293575	2.88989	4.31844	0.0377014	0.106201
TBC1D22B	-0.289638	4.28445	4.31628	0.0377493	0.106312
ZNF780B	-0.293699	3.20267	4.31517	0.0377741	0.106359
PJA2	-0.187415	7.22516	4.31293	0.0378238	0.106473
SLC38A10	-0.238888	7.10298	4.30369	0.0380299	0.106912
FNDC1	-0.691496	3.81906	4.29853	0.0381454	0.107201
ATP5MPL	-0.215855	5.3179	4.29003	0.0383366	0.107625
AP1G1	-0.198546	6.80892	4.28852	0.0383705	0.107678
CAV2	-0.219541	6.81848	4.28608	0.0384256	0.107785
TSTD3	-0.494471	1.0393	4.28297	0.0384961	0.107903
PARN	-0.223937	5.1056	4.27452	0.0386879	0.108304
RPL5	-0.215223	9.46486	4.27363	0.0387082	0.108337
[truncated: 3,873 more rows]

## Sheet: nclx_3_vs_scramble_up
gene	logFC	logCPM	LR	PValue	FDR
GPR180	1.5287	4.52138	122.633	1.67743e-28	1.2991e-24
PLEKHA1	1.31541	5.20242	122.229	2.057e-28	1.2991e-24
STX12	1.25321	5.58903	102.449	4.42538e-24	7.98527e-21
NR2F1	1.0837	7.37079	95.9151	1.19915e-22	1.61852e-19
HTRA3	1.90376	3.22724	83.1484	7.61196e-20	6.86762e-17
HMG20A	1.19717	4.37461	81.9176	1.41882e-19	1.19474e-16
TMEM132B	2.05915	2.54459	81.763	1.53422e-19	1.21117e-16
INSIG1	1.78697	5.77901	80.0387	3.67156e-19	2.72797e-16
ERMP1	1.57476	3.82529	77.6545	1.22736e-18	7.75137e-16
ZNF608	1.55084	3.5543	75.4273	3.79115e-18	1.98666e-15
RIPOR2	1.75791	1.97311	72.1322	2.01252e-17	8.59713e-15
SLC7A14	1.7124	3.91399	72.0729	2.07395e-17	8.59713e-15
CYS1	1.9537	2.153	71.8286	2.34722e-17	9.08779e-15
F2R	0.753036	8.46417	71.806	2.37429e-17	9.08779e-15
SLC14A1	2.87531	4.61455	70.4599	4.69722e-17	1.74502e-14
TP53INP1	1.5039	5.08819	67.9797	1.65189e-16	5.79583e-14
CCND2	2.51807	0.92554	66.2955	3.8814e-16	1.29016e-13
ABCA6	1.87774	3.84219	59.9782	9.59144e-15	2.69221e-12
GRIN3B	1.39857	2.5746	58.9661	1.60409e-14	4.15914e-12
MAPK6	0.851737	5.81995	57.7417	2.98898e-14	6.84845e-12
METTL7A	1.49818	4.82749	55.8109	7.97891e-14	1.67969e-11
PER3	1.52358	3.05167	55.1337	1.12602e-13	2.3316e-11
VWCE	2.25568	1.98877	55.0339	1.18469e-13	2.37521e-11
SIM2	1.9439	1.89701	54.9876	1.21291e-13	2.3938e-11
SLC41A2	1.2096	3.74809	54.4898	1.56259e-13	3.03648e-11
AXL	0.830942	8.66348	52.9964	3.34168e-13	6.1172e-11
PELI2	1.00341	4.08905	51.6531	6.62276e-13	1.14592e-10
ILKAP	1.14968	3.9628	51.4888	7.20053e-13	1.21267e-10
HMCES	1.11406	4.14246	51.0896	8.82429e-13	1.41088e-10
KDM4B	1.0645	5.9018	50.9276	9.5836e-13	1.49445e-10
EGR3	2.56606	0.851959	50.4187	1.24206e-12	1.89017e-10
SOX9	0.975591	5.36747	50.3023	1.31792e-12	1.98174e-10
WDR31	1.87178	1.75893	49.6317	1.85488e-12	2.75635e-10
SLC17A5	0.922305	6.11368	48.4056	3.46583e-12	5.09034e-10
SIPA1L2	1.88334	1.80464	48.2111	3.82711e-12	5.55635e-10
PLPP2	1.54324	2.33729	46.6921	8.30639e-12	1.11615e-09
COL8A2	1.47585	4.74005	46.0191	1.17105e-11	1.54079e-09
SLFN5	0.708281	7.24963	45.9023	1.243e-11	1.60207e-09
SPATA18	1.03817	4.88893	44.625	2.38627e-11	2.87057e-09
HIF1AN	0.808662	6.17469	43.9275	3.40774e-11	4.02273e-09
SAMD14	1.52081	2.25718	43.8814	3.48892e-11	4.08042e-09
MXRA5	1.79648	5.69037	43.5857	4.05793e-11	4.70236e-09
TRAPPC6B	1.18191	2.75973	43.504	4.23087e-11	4.8582e-09
MTSS1	1.42477	3.78605	43.4138	4.4306e-11	5.0417e-09
CLDN11	0.930731	8.43754	42.0688	8.81169e-11	9.51286e-09
DKK2	1.3816	2.35354	42.052	8.88786e-11	9.51378e-09
C14orf132	1.20213	7.34231	41.7118	1.05768e-10	1.10409e-08
NPTN	0.595788	6.83329	41.6365	1.09922e-10	1.13805e-08
ATL3	0.759069	7.28132	41.5694	1.13757e-10	1.16819e-08
RARRES1	2.79473	5.05823	41.4192	1.22846e-10	1.24133e-08
SMARCA5	0.755426	6.64342	41.0675	1.47058e-10	1.4742e-08
CKB	1.07509	4.601	40.9968	1.52479e-10	1.51651e-08
PARP14	0.768708	5.62002	40.945	1.56574e-10	1.53435e-08
CREBRF	0.842854	5.00191	40.9434	1.56703e-10	1.53435e-08
CDS2	0.703556	5.93332	40.3888	2.0813e-10	1.94733e-08
LAMA5	1.73891	5.11118	40.1658	2.33295e-10	2.16672e-08
SALL1	1.49456	2.45539	40.1256	2.38146e-10	2.19564e-08
TNFSF4	2.07287	0.363078	38.5848	5.24266e-10	4.53562e-08
PPL	3.01665	4.54305	38.3137	6.02386e-10	5.17601e-08
SH2B3	0.995214	6.11271	38.2781	6.13478e-10	5.2357e-08
CHMP3	0.882833	6.18111	37.9694	7.1862e-10	5.97164e-08
NAB1	1.00936	4.51415	37.7832	7.90582e-10	6.52669e-08
LSS	1.38856	7.58612	37.5793	8.77706e-10	7.15246e-08
TRIB2	0.911642	4.38623	37.3402	9.92179e-10	7.9823e-08
PRKAR2A	0.826002	5.94544	36.0562	1.91706e-09	1.4587e-07
CMYA5	1.23319	2.84487	36.0302	1.94285e-09	1.46072e-07
SEC22C	0.629271	5.75541	35.5131	2.53339e-09	1.84967e-07
PRDM6	0.809103	4.19217	35.2686	2.87232e-09	2.08508e-07
OMG	1.36402	2.47962	35.1021	3.12858e-09	2.22157e-07
LMLN	0.929586	3.30718	35.0815	3.16184e-09	2.23113e-07
EPHX1	0.754139	6.80352	34.9592	3.36689e-09	2.34653e-07
RASSF2	1.20229	6.93626	34.951	3.38112e-09	2.34653e-07
CLCA2	3.5052	1.1341	34.8083	3.63825e-09	2.51119e-07
ZNF618	0.766648	4.85319	34.7385	3.77096e-09	2.58864e-07
PRCD	2.00871	0.280844	33.9831	5.55923e-09	3.69572e-07
SCN2A	1.21362	3.0824	33.9716	5.59215e-09	3.69814e-07
SECTM1	0.956773	5.61999	33.7758	6.18445e-09	4.06853e-07
KCTD9	0.603431	6.35898	33.6414	6.62684e-09	4.33698e-07
IGFBP6	1.12361	8.60137	33.4413	7.34486e-09	4.73331e-07
COL6A3	1.03523	11.596	33.3252	7.79665e-09	4.97371e-07
AP3S1	0.656261	6.52348	33.1801	8.40079e-09	5.26876e-07
TNXB	1.82135	6.97376	33.1742	8.42601e-09	5.26876e-07
GPR137B	0.715731	4.3959	33.0112	9.16314e-09	5.70146e-07
ULK2	0.73463	4.80181	33.0006	9.21303e-09	5.7044e-07
ISYNA1	1.27756	2.72964	32.7563	1.04465e-08	6.4366e-07
OLFML2A	1.98135	4.3263	32.6985	1.07618e-08	6.56676e-07
RAB15	0.832696	4.53062	32.687	1.0826e-08	6.57419e-07
CHI3L1	2.75598	2.04448	32.4221	1.2407e-08	7.42712e-07
HGF	1.2744	7.13049	32.3673	1.27613e-08	7.60323e-07
MXD4	0.874231	7.21534	32.3363	1.29671e-08	7.68957e-07
AQP3	1.43234	2.12451	32.2002	1.39077e-08	8.13278e-07
RARB	1.93338	2.44754	32.0834	1.47693e-08	8.5968e-07
TBXAS1	1.47706	1.67388	32.0347	1.51444e-08	8.7747e-07
SLC35E2A	1.08624	3.6119	31.838	1.67582e-08	9.58946e-07
LPAR1	0.51543	8.48217	31.4304	2.0672e-08	1.15534e-06
PLEKHA4	0.788486	5.39002	31.4069	2.09236e-08	1.16426e-06
RALBP1	0.564323	6.90324	31.3708	2.13166e-08	1.18092e-06
ZNF436	0.83555	4.06313	31.2955	2.21595e-08	1.22226e-06
CTXN1	1.15621	3.43164	31.1988	2.32913e-08	1.2791e-06
PARP4	0.578557	6.68849	31.0614	2.49988e-08	1.35713e-06
LXN	1.62532	6.29467	31.0587	2.50346e-08	1.35713e-06
N4BP2L1	1.87209	0.663665	30.8785	2.74702e-08	1.4527e-06
AMOT	0.881327	4.54256	30.8772	2.74875e-08	1.4527e-06
MECP2	0.599923	5.81637	30.8564	2.77849e-08	1.4623e-06
FGF18	2.69923	1.84686	30.7796	2.89057e-08	1.51497e-06
PEX5	0.762436	5.0409	30.4098	3.49756e-08	1.81056e-06
NR1D2	0.654943	5.78667	30.4	3.51522e-08	1.81227e-06
SLPI	2.13054	-0.291	30.2949	3.71109e-08	1.90548e-06
ZMAT3	0.590658	6.98327	30.219	3.85909e-08	1.96549e-06
HIPK2	0.728826	6.40092	29.6882	5.0742e-08	2.57398e-06
MORN4	0.955008	3.1924	29.6685	5.12607e-08	2.5899e-06
WISP1	1.69828	4.92473	29.6332	5.22026e-08	2.62193e-06
RFX7	0.711332	4.72216	29.6292	5.23099e-08	2.62193e-06
RAB26	2.43466	-0.17735	29.5886	5.34179e-08	2.66688e-06
FNDC4	0.727222	4.80115	29.4634	5.69829e-08	2.82256e-06
TRAPPC2	0.743975	4.03682	29.1862	6.57463e-08	3.23708e-06
PIK3R3	1.23057	2.52818	29.1785	6.60086e-08	3.23708e-06
FUCA1	1.10377	1.99019	29.1752	6.61204e-08	3.23708e-06
PTHLH	1.87753	0.0212256	29.0725	6.97204e-08	3.38707e-06
CORO2B	0.997583	5.0927	29.0333	7.1146e-08	3.44308e-06
RELN	1.44963	1.96228	28.897	7.6331e-08	3.65203e-06
MFSD1	0.860478	6.96144	28.7345	8.30116e-08	3.92704e-06
APC2	1.09907	2.97885	28.6948	8.47316e-08	3.97861e-06
PCDH10	1.08894	3.98043	28.5889	8.94926e-08	4.1866e-06
BIVM	0.873946	3.88024	28.41	9.81547e-08	4.52479e-06
CCDC191	1.40366	1.34403	28.2502	1.06604e-07	4.87869e-06
BRINP1	1.50819	1.11739	28.2029	1.09243e-07	4.96348e-06
MBNL3	1.46703	1.50686	28.1758	1.10782e-07	5.01536e-06
KANK2	0.530226	8.31123	28.0078	1.20826e-07	5.39276e-06
MYLIP	1.12478	2.95203	27.9037	1.27504e-07	5.63114e-06
JUP	1.24513	3.38823	27.4503	1.61184e-07	6.97233e-06
SLC1A2	1.40567	1.72416	27.0827	1.94935e-07	8.29034e-06
IL16	0.810705	3.45823	27.0608	1.97159e-07	8.30863e-06
RFX5	0.684378	5.14583	27.059	1.97339e-07	8.30863e-06
SLC25A29	0.970859	3.86153	26.8812	2.16356e-07	9.04897e-06
SIAE	0.876088	6.04482	26.8668	2.17976e-07	9.08663e-06
G3BP1	0.580614	7.18815	26.854	2.19417e-07	9.11662e-06
ABI3BP	1.8173	4.36762	26.8263	2.22592e-07	9.21821e-06
FAM49A	1.33028	2.51902	26.5514	2.56625e-07	1.05101e-05
TYMP	1.25621	1.97987	26.5477	2.57115e-07	1.05101e-05
COL12A1	0.740053	9.54933	26.5348	2.58837e-07	1.05124e-05
SHTN1	0.920477	2.96937	26.2036	3.07246e-07	1.22811e-05
SLC22A18	0.919621	3.39321	26.1808	3.10899e-07	1.23879e-05
DTX3L	0.605657	5.54007	25.9727	3.46272e-07	1.3668e-05
LY75	2.2534	-0.627834	25.9159	3.56612e-07	1.39887e-05
SEZ6L2	0.832827	4.68661	25.856	3.67866e-07	1.43855e-05
NFIX	0.599351	9.22345	25.704	3.98004e-07	1.54683e-05
MIB1	0.542703	5.61226	25.6523	4.08803e-07	1.58392e-05
SKAP2	0.713834	4.38403	25.6252	4.14591e-07	1.60144e-05
PDPR	0.596737	5.21256	25.55	4.31076e-07	1.66004e-05
ST8SIA1	2.79598	1.04089	25.5361	4.34187e-07	1.66694e-05
CRIP2	0.684938	6.04448	25.4245	4.60035e-07	1.7555e-05
GPC6	0.574523	5.39614	25.3233	4.84814e-07	1.83894e-05
SREBF2	0.668684	7.64637	25.3083	4.88606e-07	1.84226e-05
SGPL1	0.678299	5.56718	25.3017	4.90286e-07	1.84309e-05
BTRC	0.63391	4.6053	25.2154	5.12703e-07	1.92165e-05
ACE	1.13409	2.4502	25.0877	5.47817e-07	2.03514e-05
SEMA6D	1.13301	3.25032	25.0265	5.65489e-07	2.08851e-05
HSPB6	0.664855	6.55046	25.0114	5.69935e-07	2.09879e-05
ALDH3A2	0.808255	4.35456	24.8686	6.13752e-07	2.24055e-05
FER1L6	1.54018	1.6241	24.7539	6.51373e-07	2.36422e-05
APCDD1L	1.26571	5.77254	24.6383	6.91647e-07	2.48895e-05
CYGB	1.22058	5.37142	24.6273	6.95606e-07	2.49608e-05
2020-09-10	0.644296	6.77398	24.6038	7.04115e-07	2.51946e-05
INSYN2	1.9161	0.244505	24.4993	7.43367e-07	2.65239e-05
ZNF853	1.45689	0.618815	24.3509	8.02873e-07	2.82482e-05
SOBP	0.766459	4.06104	24.1129	9.08515e-07	3.17002e-05
DST	0.930334	7.67	23.9393	9.94211e-07	3.40322e-05
RASSF7	0.948001	2.33263	23.8257	1.05465e-06	3.57139e-05
MARCKSL1	0.881108	5.37044	23.601	1.18528e-06	3.98064e-05
FRAS1	2.17445	-0.574925	23.533	1.22789e-06	4.08143e-05
CCDC51	0.959281	3.67146	23.5269	1.2318e-06	4.0837e-05
SMAP2	0.717989	5.29142	23.5152	1.2393e-06	4.09779e-05
COPS7A	0.542872	6.41518	23.5087	1.2435e-06	4.10095e-05
EHBP1L1	0.658638	6.4801	23.4965	1.2514e-06	4.11625e-05
TSGA10	1.80622	0.162706	23.2817	1.39926e-06	4.56692e-05
JAZF1	0.681894	4.76097	23.2281	1.43876e-06	4.67173e-05
NPR1	1.18216	1.26955	23.1461	1.50147e-06	4.8504e-05
TSLP	0.978109	3.49911	23.1183	1.52333e-06	4.90848e-05
SLC48A1	0.677293	4.57296	23.0756	1.55756e-06	5.006e-05
KCNS1	1.28282	1.21684	22.8376	1.76286e-06	5.58133e-05
MOXD1	0.848691	7.28751	22.7907	1.80637e-06	5.67567e-05
ECM1	0.504483	7.83092	22.7583	1.8371e-06	5.75793e-05
SERINC3	0.497389	8.09297	22.6564	1.93718e-06	6.05658e-05
MYLK	0.663186	8.72598	22.5537	2.04352e-06	6.35757e-05
MAP4K4	0.500477	8.49189	22.4256	2.18444e-06	6.76265e-05
SQLE	0.52085	6.04773	22.4006	2.21301e-06	6.83437e-05
SHC2	1.53779	0.784994	22.3403	2.28367e-06	7.03536e-05
CNIH3	1.63343	2.31286	22.2148	2.43789e-06	7.45593e-05
DYNC2H1	0.68343	4.84379	22.0824	2.61193e-06	7.91157e-05
SLC35E2B	0.680007	6.76517	22.0534	2.65171e-06	8.01285e-05
TRMT2B	0.829557	3.86945	22.0462	2.66168e-06	8.0238e-05
EFHC1	0.902691	3.63604	21.9785	2.75726e-06	8.27243e-05
ZFP90	0.684316	4.88772	21.8693	2.91862e-06	8.7358e-05
ALDH1A3	0.665496	5.89513	21.8119	3.00731e-06	8.98e-05
FBXO32	0.94947	5.54278	21.7309	3.13704e-06	9.32328e-05
CYP4V2	0.788626	3.97252	21.7042	3.18094e-06	9.43157e-05
DENND6B	1.23262	1.85867	21.5756	3.40146e-06	9.90064e-05
SYNE3	0.64884	5.29901	21.5754	3.40185e-06	9.90064e-05
TRIM56	0.571006	6.21898	21.556	3.4364e-06	9.97819e-05
RABGAP1	0.623019	6.03398	21.4913	3.5543e-06	0.000102733
PLEKHG1	1.28095	2.61474	21.4735	3.5875e-06	0.000103396
SLC4A7	0.567888	6.50289	21.3729	3.78075e-06	0.000107798
ABCA7	1.77491	2.58232	21.3315	3.86337e-06	0.000109659
PCDHGB4	0.642269	3.9549	21.2882	3.95166e-06	0.000111663
EFNB3	1.81154	2.0318	21.2211	4.09235e-06	0.000115124
RPS6KA5	1.15012	1.46619	21.1634	4.21742e-06	0.000118116
LTBP4	1.33721	8.7509	21.153	4.24042e-06	0.000118497
PRSS35	0.901348	4.31897	21.1317	4.28786e-06	0.000119295
ARHGEF37	0.955019	2.61861	21.1156	4.324e-06	0.000119773
PI4K2A	0.550015	5.64914	21.0626	4.44529e-06	0.000122863
COL9A2	1.18523	1.41132	20.9979	4.59784e-06	0.000126567
SCN7A	1.24381	3.97032	20.7973	5.10536e-06	0.000138978
NFIB	0.787425	4.18657	20.6666	5.46621e-06	0.000147215
FAM20A	1.63647	0.501504	20.6309	5.56891e-06	0.000149027
NSG1	1.57054	0.901914	20.6188	5.60435e-06	0.000149659
TRANK1	0.999628	4.56824	20.585	5.7042e-06	0.000152004
AKTIP	0.709286	3.84904	20.5421	5.83343e-06	0.00015512
ZNF234	0.797026	2.978	20.4955	5.97702e-06	0.000158329
ATG12	0.547022	5.80437	20.4949	5.97918e-06	0.000158329
IMPAD1	0.588023	7.20253	20.4701	6.05694e-06	0.000159719
PTPRE	1.3934	0.39283	20.4395	6.15463e-06	0.00016162
F2RL1	0.689091	3.43899	20.4217	6.21219e-06	0.000162456
PROS1	0.756139	4.73556	20.3969	6.29317e-06	0.000163895
PTN	0.617964	7.33348	20.2424	6.8225e-06	0.000176588
GPR162	1.53848	1.89496	20.0649	7.48563e-06	0.000193356
CYP2S1	1.0009	4.64472	20.0523	7.53541e-06	0.000194244
PCDHGA4	0.666469	3.99361	20.0403	7.58263e-06	0.000195064
FAM131B	0.947462	3.26118	19.9876	7.7947e-06	0.000199706
SSC5D	1.02898	3.56408	19.9335	8.01823e-06	0.000205017
NEK11	1.11065	2.22521	19.8971	8.17224e-06	0.000207693
ABLIM1	0.704921	4.28327	19.7961	8.61596e-06	0.000217656
NRXN3	1.4507	0.360934	19.7428	8.85968e-06	0.000222922
HECA	0.668129	4.41473	19.717	8.98009e-06	0.000225502
MAST4	0.814895	4.05035	19.7042	9.0401e-06	0.00022611
TMEM200B	0.681242	3.88413	19.6835	9.13874e-06	0.000228125
AHNAK2	1.35075	6.01796	19.5655	9.72065e-06	0.000241221
MAPK10	0.837173	4.22815	19.533	9.88759e-06	0.000244883
BMF	0.982282	2.49211	19.4824	1.01533e-05	0.000250971
ZNF419	0.790274	2.59259	19.4692	1.02236e-05	0.000252216
TMEM26	1.38739	0.784934	19.2943	1.12042e-05	0.000272679
TP53BP1	0.456432	6.12162	19.282	1.12762e-05	0.000273386
WNT9A	1.18884	1.96663	19.282	1.12765e-05	0.000273386
PCDHGC5	1.56718	1.0446	19.278	1.13002e-05	0.000273434
MCOLN3	1.55887	1.85491	19.2414	1.15185e-05	0.000278185
LPIN1	0.871921	7.13384	19.2336	1.1566e-05	0.000278798
ZNF134	0.569208	4.03831	19.1985	1.17805e-05	0.00028289
CHD3	0.566754	8.0563	19.1889	1.18402e-05	0.00028361
FGF13	1.3451	3.63035	19.1864	1.18554e-05	0.00028361
RTL5	0.727569	3.82185	19.1275	1.22271e-05	0.000290848
PDZD2	1.35598	0.385984	19.1098	1.23411e-05	0.000293009
MREG	0.853527	2.42707	19.1015	1.23949e-05	0.000293733
MKRN1	0.598401	6.35094	19.0522	1.27191e-05	0.000298614
PLK2	0.515262	6.39559	18.9815	1.31994e-05	0.000308173
ARSB	0.637777	6.00879	18.9713	1.32696e-05	0.000309241
BOD1L1	0.511005	5.69218	18.8833	1.38967e-05	0.000323259
PPP1R12B	0.726382	6.10833	18.811	1.44335e-05	0.000333901
GLIS2	0.797227	5.26415	18.791	1.45857e-05	0.000336805
SIX1	0.662441	5.5962	18.7766	1.46963e-05	0.000338739
PRRT2	1.3983	1.83662	18.7445	1.49455e-05	0.000343855
NPW	1.07697	1.08456	18.7128	1.5196e-05	0.000348984
BCAM	0.996098	5.77664	18.7087	1.52284e-05	0.000349092
CACNG8	1.27882	1.12139	18.698	1.53145e-05	0.000350399
KLHDC9	2.01544	-0.258689	18.6947	1.53409e-05	0.000350399
LRRC17	0.787764	6.33405	18.6821	1.54423e-05	0.000352079
TXLNB	2.3364	0.857646	18.656	1.56554e-05	0.000356295
EBF4	1.6173	-0.110034	18.6452	1.57442e-05	0.000357193
ANXA3	0.74245	3.57975	18.5705	1.63737e-05	0.000369315
RBBP4	0.47866	6.32903	18.5081	1.69186e-05	0.000380248
NR2F2	0.579495	6.83753	18.5011	1.69804e-05	0.000380959
PRKAR1A	0.415836	8.16952	18.4479	1.74609e-05	0.000388974
IGIP	1.01563	2.38464	18.4315	1.76124e-05	0.000390971
VPS13B	0.597086	5.60895	18.4029	1.78782e-05	0.0003961
CTDSP2	0.491521	8.29716	18.4	1.79062e-05	0.0003961
ANKRD10	0.724986	4.48949	18.3941	1.79615e-05	0.000396214
SLC16A4	0.895967	5.28844	18.378	1.81137e-05	0.000398596
CFB	1.75748	1.54339	18.3616	1.82702e-05	0.000400645
PHEX	1.38556	0.996279	18.3557	1.83274e-05	0.000401201
SERTAD4	2.10886	-0.633654	18.3333	1.85437e-05	0.000405234
VPS13D	0.649886	6.13523	18.3252	1.86225e-05	0.000405554
SAMD4B	0.471719	6.55226	18.3177	1.86959e-05	0.000406452
KLF13	0.617694	6.22216	18.3108	1.87637e-05	0.000407225
SP110	0.624688	4.19092	18.2425	1.94488e-05	0.000421369
CTSF	1.02065	5.1023	18.138	2.0546e-05	0.000444378
TENM4	1.41074	4.74793	18.0479	2.15412e-05	0.000465106
EEF1A2	1.05972	1.79399	18.0244	2.1809e-05	0.000469284
C22orf46	0.595569	4.27485	17.9788	2.23382e-05	0.000479039
MLPH	1.48065	0.356288	17.9554	2.26141e-05	0.000483314
C12orf49	0.447821	5.59876	17.9198	2.30406e-05	0.000490769
CD302	0.741345	2.94409	17.8905	2.33981e-05	0.000495045
PCDHGB3	0.952237	2.06351	17.866	2.37018e-05	0.000500632
NCKAP5	1.1364	1.92574	17.8454	2.39598e-05	0.000505236
ZNF528	0.564849	4.2789	17.8337	2.4107e-05	0.000507493
MAPK11	0.655666	4.00987	17.8105	2.44036e-05	0.00051203
PTCHD4	1.25624	0.980298	17.7903	2.46632e-05	0.000516618
TGFBR3	0.708523	6.64485	17.7821	2.47697e-05	0.000517977
GOLGB1	0.563059	6.41723	17.7625	2.50263e-05	0.000521629
2020-03-09	1.07558	3.1406	17.7493	2.52008e-05	0.000524401
TMED4	0.487267	6.22585	17.7326	2.54227e-05	0.000526456
SYNGAP1	0.687066	4.92657	17.7143	2.56693e-05	0.000530653
PIGS	0.520827	5.90428	17.6958	2.59194e-05	0.000534075
NIPSNAP3B	1.60725	0.070182	17.6413	2.66729e-05	0.000547813
MFSD6	0.612876	5.34301	17.6301	2.68308e-05	0.000549269
WDR37	0.621115	4.73673	17.4861	2.89417e-05	0.000590569
RFTN2	1.24197	1.46592	17.4761	2.90937e-05	0.000591759
ATP2A3	0.895361	2.93039	17.4341	2.97443e-05	0.000603051
SLC11A2	0.561739	5.5012	17.4049	3.02039e-05	0.000610409
PCDHGA3	0.929398	1.70335	17.3777	3.06401e-05	0.000617249
PGPEP1	0.523987	5.80865	17.3591	3.09414e-05	0.000622327
RASL12	1.61117	4.10526	17.3127	3.17066e-05	0.000635693
PRTFDC1	0.553732	4.60155	17.3088	3.17711e-05	0.000635977
ECM2	1.25788	3.22731	17.2814	3.22324e-05	0.000643172
SLC38A6	0.6384	3.97974	17.1971	3.36945e-05	0.000669175
MTMR1	0.516704	5.48436	17.1904	3.3815e-05	0.000670513
CARD14	1.95235	-0.433948	17.165	3.42694e-05	0.000678459
GPX8	0.41003	7.43018	17.1341	3.48314e-05	0.000688506
CAVIN2	0.702437	3.98315	17.109	3.52954e-05	0.000696588
VPS33A	0.618213	3.53925	17.0787	3.5863e-05	0.000703957
TEF	0.77572	4.25101	16.9805	3.77657e-05	0.000738418
ANKRA2	0.691219	3.72123	16.9601	3.81738e-05	0.000745246
ZSCAN30	0.598065	4.30761	16.9429	3.85209e-05	0.000750861
ZNF549	0.784924	2.38625	16.8605	4.02302e-05	0.000780565
SEC14L2	0.56172	3.96658	16.845	4.05611e-05	0.000784574
C1orf54	0.867191	2.81376	16.8383	4.07041e-05	0.000786137
IQCK	0.824191	2.42681	16.7968	4.1604e-05	0.000799849
IRF7	0.787242	2.43429	16.7824	4.19211e-05	0.00080472
CD164	0.410144	8.51251	16.7322	4.30435e-05	0.000822516
RHOJ	1.20631	4.31778	16.6998	4.37862e-05	0.000833299
ABCA9	1.88457	2.51337	16.6932	4.39377e-05	0.000833299
SH3PXD2B	0.689802	6.36391	16.6885	4.40471e-05	0.000834121
GPR68	0.929736	3.2522	16.6708	4.44597e-05	0.000840328
SLC12A6	0.548432	5.23481	16.6594	4.47278e-05	0.000841962
SNED1	0.962493	5.58971	16.636	4.52839e-05	0.000851162
MAP3K4	0.557543	4.43329	16.5871	4.64657e-05	0.000870784
GNG2	0.627623	3.80062	16.5734	4.6802e-05	0.000874491
SFXN5	0.695705	3.65949	16.4696	4.94352e-05	0.000919612
ADORA1	1.39291	1.69241	16.447	5.00299e-05	0.000929305
SRGAP2	0.52186	5.35094	16.4127	5.09421e-05	0.000942633
DKK3	0.456517	9.87561	16.3691	5.21271e-05	0.000962598
NEK10	0.899366	2.59461	16.3545	5.25318e-05	0.000968655
MED28	0.450926	5.39189	16.3358	5.30518e-05	0.000974439
FAM102A	0.644191	5.00605	16.2801	5.46357e-05	0.00099726
TRIOBP	0.605056	7.79806	16.2458	5.5633e-05	0.00101254
GPRC5B	0.681277	6.61532	16.2267	5.61957e-05	0.00102131
2020-09-09	0.464958	8.95163	16.1486	5.85613e-05	0.00106071
FRS2	0.520431	4.94286	16.1469	5.86158e-05	0.00106071
SPTY2D1	0.544271	4.8326	16.1388	5.88669e-05	0.001063
DGLUCY	0.601135	4.79607	16.0703	6.10324e-05	0.00109659
UNC13B	0.423393	5.93195	16.0236	6.25587e-05	0.00112082
LIPC	1.47661	-0.000159968	15.9856	6.38251e-05	0.00114161
CCDC80	0.904187	11.574	15.9834	6.39e-05	0.00114161
PTCH1	0.730704	4.37808	15.9643	6.45487e-05	0.00115157
MMAB	0.751559	3.76456	15.9424	6.52997e-05	0.00116109
POLR2M	0.566314	4.93098	15.8824	6.74017e-05	0.00119261
FOXL2	1.5649	-0.22422	15.8771	6.75933e-05	0.00119408
SUCNR1	1.6141	-0.584166	15.8204	6.96462e-05	0.00122521
ZNF512B	0.578931	5.56633	15.7976	7.04917e-05	0.00123664
FABP3	1.25577	3.12571	15.7847	7.09726e-05	0.00124115
FAM208A	0.441431	5.92174	15.7829	7.10434e-05	0.00124115
CLU	1.01737	8.50137	15.7769	7.12677e-05	0.00124335
ICAM1	0.829235	3.95589	15.7601	7.19022e-05	0.00125046
KCND3	1.54829	-0.0147009	15.7583	7.19722e-05	0.00125046
SIRT1	0.532137	4.52803	15.7535	7.21534e-05	0.00125188
MARF1	0.511186	5.70469	15.7198	7.34502e-05	0.00126742
BAALC	1.12536	0.933037	15.6728	7.53008e-05	0.00129581
ANKRD9	0.58166	4.78459	15.6629	7.56945e-05	0.00130081
TAPBP	0.427659	7.20852	15.6407	7.65888e-05	0.00131439
SYNGR3	1.04449	2.48087	15.6338	7.68693e-05	0.00131742
ACTG2	0.814366	6.28709	15.6217	7.73622e-05	0.00132407
LURAP1L	0.899468	5.06109	15.5865	7.88164e-05	0.00134349
DNAH1	1.15787	2.27267	15.559	7.99708e-05	0.0013595
ZNF605	0.545205	4.10344	15.547	8.04782e-05	0.00136629
NINL	0.630682	4.06874	15.5385	8.08403e-05	0.0013706
SH3KBP1	0.527305	5.62104	15.4936	8.27849e-05	0.00139981
PCNT	0.44469	5.23925	15.4712	8.37728e-05	0.00141273
IQCE	0.484491	5.0242	15.428	8.57081e-05	0.00144152
CDC42BPA	0.462337	6.51164	15.3978	8.70879e-05	0.00146278
ZNF365	0.763556	2.48131	15.3076	9.13496e-05	0.00152422
LGALS3	0.42211	7.62839	15.2955	9.19351e-05	0.00153197
FYCO1	0.5003	6.87198	15.2907	9.21676e-05	0.00153382
ELFN1	1.27529	0.504072	15.2769	9.28474e-05	0.0015431
MAT2B	0.536524	6.21574	15.2671	9.33278e-05	0.00154701
MERTK	1.88378	-0.488353	15.2576	9.37993e-05	0.00155279
HSD17B7	0.862854	2.3159	15.2414	9.46079e-05	0.0015598
FAM129A	0.814826	6.34212	15.2379	9.47811e-05	0.0015598
TMEM167A	0.467385	6.63557	15.2367	9.48403e-05	0.0015598
SNRNP48	0.59355	4.02029	15.2293	9.52124e-05	0.00156388
ALDH9A1	0.534227	6.37554	15.174	9.80454e-05	0.00160624
RAB5B	0.346765	7.36605	15.1709	9.82043e-05	0.00160676
ICAM5	0.976859	1.90961	15.1398	9.98378e-05	0.00162716
SNX21	0.911911	5.0309	15.1259	0.000100573	0.00163442
POLN	1.65457	-0.0752617	15.1241	0.000100671	0.00163442
SCUBE2	1.01601	1.07292	15.0539	0.000104483	0.00169413
C11orf49	0.504769	4.32995	15.0387	0.000105326	0.00170343
NXT2	0.690974	2.81127	15.0225	0.000106235	0.00171328
ZBTB46	0.687281	3.65858	15.0068	0.000107126	0.0017237
DNASE1	0.605581	3.52772	14.9771	0.000108821	0.00174876
NDUFA4L2	1.47027	3.02423	14.9515	0.000110313	0.00176375
CAPG	0.800776	6.17728	14.9321	0.000111453	0.00177748
IL31RA	1.3348	0.826209	14.8867	0.000114165	0.00181843
CXCL12	0.995909	8.69975	14.8838	0.000114339	0.00181891
IL34	1.65101	0.696477	14.8548	0.000116114	0.0018417
PCDHGB5	0.584731	5.30543	14.8532	0.000116209	0.0018417
DAB1	0.706152	2.43849	14.8505	0.000116379	0.00184209
BNC2	0.585631	5.84991	14.8298	0.000117664	0.00186008
ANPEP	0.534259	6.85519	14.8209	0.000118217	0.0018665
P4HTM	0.50988	4.57451	14.709	0.000125447	0.00197325
KIAA1549	0.667102	3.13557	14.6458	0.000129723	0.00203544
BICRAL	0.601269	3.94925	14.634	0.000130535	0.00204564
PCDHGA6	0.796191	2.98676	14.6274	0.000130998	0.00205035
STARD9	0.706885	3.22825	14.6194	0.000131556	0.00205654
DDB2	0.616148	5.00889	14.6064	0.000132464	0.00206643
MAP1LC3B	0.43594	7.46924	14.5908	0.000133563	0.00208018
CXXC5	0.503141	5.48216	14.5606	0.000135721	0.00211119
FOXP2	0.718708	2.76965	14.5466	0.000136738	0.0021244
DNAJC22	0.671582	3.29927	14.5054	0.000139761	0.00216604
EFCAB6	1.53704	-0.472602	14.5007	0.000140108	0.00216875
MTX3	0.575587	4.41858	14.482	0.000141502	0.00218765
CELSR2	0.811107	3.32023	14.4353	0.000145058	0.00223442
BDKRB2	0.769925	7.67836	14.4319	0.000145321	0.00223575
CBX5	0.565637	6.30833	14.4265	0.000145738	0.00223944
EYA1	1.28424	0.243565	14.4019	0.000147651	0.00226058
PGBD5	1.24308	1.86056	14.3641	0.000150645	0.00230362
ZKSCAN1	0.469695	6.77578	14.3475	0.000151984	0.00231664
KCTD15	0.617118	3.53109	14.3138	0.000154725	0.00234613
CPEB1	0.853772	2.16987	14.2968	0.000156132	0.00236463
ZNF621	0.44874	5.09722	14.2871	0.000156938	0.00237399
SQSTM1	0.484975	9.55238	14.2793	0.000157591	0.00238102
CCNI	0.464177	8.0881	14.2593	0.00015927	0.00240351
FDFT1	0.556897	6.30837	14.2562	0.000159535	0.00240464
ABHD18	0.782484	2.39216	14.2397	0.00016094	0.00242004
TBC1D17	0.709206	5.67693	14.2082	0.000163654	0.00245501
CACNB3	0.60637	5.48125	14.2004	0.000164334	0.00246229
EAPP	0.56654	4.64001	14.1946	0.00016484	0.00246694
ARHGAP6	0.57388	4.22743	14.1435	0.000169385	0.00252299
EFEMP2	0.461786	8.48418	14.1325	0.000170377	0.00253479
CPNE7	1.10956	3.7932	14.1244	0.000171109	0.00254269
NEK6	0.440233	7.02921	14.0889	0.000174371	0.00258368
PRKAB2	0.494649	5.05699	14.0859	0.00017465	0.00258368
WDR19	0.547215	5.05074	14.0855	0.000174686	0.00258368
ARHGAP45	0.828696	3.69277	14.0548	0.00017756	0.0026116
ZFC3H1	0.523239	5.44342	14.0543	0.000177608	0.0026116
GUSB	0.535251	4.87224	14.0089	0.000181945	0.00266297
ADAMTS15	0.804148	5.86282	13.9241	0.00019034	0.00277468
PDK2	0.55447	4.40122	13.9137	0.000191401	0.00278524
RAP2A	0.552728	5.02204	13.908	0.000191979	0.00279043
SNX19	0.407813	7.11325	13.8754	0.000195335	0.00282297
NUMA1	0.422745	7.08863	13.8692	0.000195986	0.00282591
ERV3-1	0.787716	2.23517	13.8655	0.000196371	0.00282824
VCAM1	1.45152	1.37069	13.8194	0.000201243	0.0028787
CPS1	0.489393	4.23535	13.8147	0.000201754	0.00288275
LTBP3	0.597543	7.95193	13.8117	0.000202069	0.00288399
ELK4	0.443778	5.30444	13.8008	0.000203245	0.00289458
ABCC9	0.599936	3.87104	13.7661	0.000207042	0.00293969
PTGIS	0.713129	9.29331	13.7652	0.000207135	0.00293969
CTSK	1.28199	7.81261	13.7327	0.000210753	0.00298489
CBLN3	1.03163	2.13906	13.7323	0.000210792	0.00298489
OGN	1.57809	5.2661	13.7123	0.00021305	0.00301011
NIPSNAP3A	0.491049	4.33951	13.6964	0.000214867	0.00303238
SPRN	0.898767	1.80383	13.6849	0.000216184	0.00304228
MEIS1	0.492179	5.55761	13.6739	0.00021746	0.00305532
MCUB	0.625007	4.16048	13.6292	0.000222699	0.00311853
IGFBP2	1.42025	3.2357	13.5722	0.000229566	0.00318993
CARD6	0.511378	4.461	13.5253	0.00023537	0.00326132
KCNC4	0.74979	2.80892	13.5235	0.000235597	0.00326132
CTSS	0.978226	1.08251	13.5224	0.000235736	0.00326132
BCL2L11	1.09483	1.75283	13.52	0.000236034	0.00326187
ZNF225	0.667762	2.73399	13.5065	0.000237742	0.00327473
PALM	0.999088	5.08956	13.4963	0.000239035	0.0032818
WASHC2A	0.52345	7.07529	13.467	0.000242799	0.00332264
TBX3	0.446758	6.40854	13.453	0.000244615	0.00334385
LEPR	0.724153	3.90535	13.43	0.000247632	0.00337416
MSRB3	0.378092	7.16201	13.4113	0.000250119	0.00339705
BAHCC1	0.460727	5.13073	13.3759	0.000254874	0.00345513
ITGA7	0.780511	6.60401	13.375	0.000254997	0.00345513
DNAH7	1.26553	0.339642	13.3734	0.000255216	0.00345513
NRBP2	0.557325	5.43979	13.3644	0.00025645	0.00346441
MSR1	1.0972	0.98061	13.3437	0.000259292	0.00349905
PPP1R3E	0.840973	1.8887	13.3358	0.000260386	0.00351007
SLC5A3	0.656969	4.96405	13.3268	0.000261644	0.00352327
SIX4	0.487607	4.99919	13.3188	0.000262754	0.00353069
CPLANE1	0.525037	4.39668	13.2939	0.000266278	0.0035591
CADM4	1.135	0.931066	13.2622	0.000270814	0.00361591
INTS9	0.5716	3.65996	13.2553	0.000271814	0.00362543
PCDHGA8	0.987637	1.08547	13.2255	0.000276173	0.00367968
CLSTN3	0.763291	4.38591	13.1931	0.000280988	0.00372811
CD9	0.425373	7.81666	13.1268	0.000291098	0.00384079
KIAA1109	0.499435	6.48228	13.1255	0.000291305	0.00384079
ZNF33B	0.633072	3.8692	13.0872	0.000297318	0.0039119
SLC45A1	0.657689	2.99626	13.0657	0.000300754	0.00394888
IRAK2	0.767941	2.60573	13.0469	0.000303787	0.00398043
NXPH4	1.49369	1.46669	13.0424	0.000304524	0.00398473
TANC1	0.381565	5.66837	13.041	0.000304746	0.00398473
TRPM7	0.352598	6.40273	13.0353	0.000305669	0.00399266
DTX4	0.643663	5.27696	12.9732	0.000315982	0.00411037
HCFC1R1	0.709943	5.12402	12.9633	0.00031766	0.00412795
CA12	0.594216	6.75902	12.9587	0.000318436	0.00413377
MVD	0.783512	5.40096	12.9226	0.000324636	0.00420562
BRD3	0.489358	5.02958	12.9131	0.000326293	0.00421842
HERC1	0.553153	5.22692	12.8748	0.000333043	0.00427942
TLN2	0.419214	6.02047	12.8625	0.000335236	0.00430322
ZFP14	0.912091	1.82538	12.8504	0.000337411	0.00432674
ROR2	0.760862	5.61159	12.8412	0.000339078	0.0043393
IDS	0.40714	6.14613	12.8215	0.000342665	0.00437634
PIK3R1	0.437965	5.51706	12.8129	0.000344245	0.00438765
THYN1	0.547392	4.14718	12.8036	0.000345957	0.00440058
RFFL	0.540426	3.64756	12.7899	0.000348487	0.00442386
PCMTD2	0.518681	5.02503	12.7858	0.00034926	0.00442478
ACACB	0.903349	2.1072	12.7826	0.000349861	0.00442795
TM7SF2	1.05066	2.29763	12.7537	0.000355307	0.00447391
RGS5	0.710728	2.54506	12.7521	0.000355618	0.00447391
KLF4	0.681594	5.74164	12.7492	0.000356156	0.00447463
PPP1R9B	0.433032	6.74348	12.7478	0.000356425	0.00447463
NHSL2	1.00377	3.12588	12.739	0.000358107	0.00448638
TSPAN5	0.536348	7.22343	12.7371	0.000358469	0.00448638
SIPA1	0.63294	5.10897	12.7357	0.00035874	0.00448638
SLC2A3	0.607223	6.01754	12.7089	0.000363917	0.00454662
DPYSL3	0.465352	8.31613	12.6862	0.000368369	0.0045977
SH3GL3	1.86616	-0.549308	12.6808	0.000369426	0.00460634
BHLHE41	0.686811	2.90507	12.6733	0.000370908	0.00461529
SLC26A11	0.516507	4.48812	12.6717	0.00037124	0.00461529
DUSP19	0.97107	1.49827	12.6524	0.00037509	0.00465395
PLEKHG5	0.870582	3.45627	12.6218	0.000381277	0.00470764
APOL1	0.721099	5.69212	12.6139	0.000382885	0.00472087
WARS	0.481836	8.05907	12.6099	0.000383717	0.00472391
RALGPS2	0.456603	6.95581	12.6066	0.000384397	0.00472767
ZNF304	0.564071	3.15668	12.6012	0.000385489	0.00473649
CD109	0.42883	7.3298	12.58	0.000389886	0.00477195
HSF4	1.75395	1.25591	12.5606	0.000393966	0.00481722
AVL9	0.435668	5.53955	12.5459	0.00039707	0.00485047
GCC2	0.444087	5.35671	12.527	0.000401121	0.0048905
GNPTG	0.557698	5.75388	12.5121	0.000404329	0.00492011
CPM	0.807434	4.5442	12.4551	0.000416852	0.00505303
ALDH6A1	0.543727	4.55159	12.4498	0.000418033	0.00506249
ST13	0.353812	8.20088	12.4388	0.0004205	0.00508749
OSBPL7	1.13288	2.25927	12.4261	0.000423371	0.00511732
SAMD9	0.51541	4.64029	12.406	0.000427946	0.00516274
XPNPEP2	1.20874	1.88674	12.3935	0.000430828	0.0051876
PTPRA	0.37215	6.25487	12.3912	0.000431361	0.00518907
CELF2	0.556301	6.3965	12.3816	0.000433586	0.00521087
PKNOX2	1.16686	0.768911	12.3794	0.000434097	0.00521205
PIGT	0.438362	7.11466	12.3721	0.000435796	0.00522748
GATD1	0.48338	6.05496	12.3596	0.000438734	0.00525774
PDLIM1	0.365268	7.34346	12.3558	0.000439629	0.00526346
ZBTB7B	0.464138	5.01391	12.3496	0.000441074	0.00527576
ADAMTSL5	0.582919	3.93964	12.3211	0.000447861	0.00533673
HTR2B	1.37792	0.0535618	12.2046	0.000476726	0.00563286
SLC35F5	0.380936	6.51781	12.1788	0.000483362	0.00569299
CAPS2	0.835021	1.61498	12.1747	0.000484415	0.00569689
TAP1	0.509283	5.2925	12.1701	0.000485605	0.00569869
PLCXD3	1.04963	0.954711	12.169	0.000485907	0.00569869
MVB12A	0.543607	4.72534	12.1625	0.000487594	0.00570788
SPTBN1	0.46636	8.32828	12.1558	0.000489361	0.00572326
FAM43A	0.584948	3.15627	12.1457	0.000492024	0.00574908
DCLK1	1.49485	0.689336	12.1436	0.00049256	0.00575002
CCDC102B	1.15899	2.06059	12.1254	0.000497397	0.00580112
CTHRC1	0.428672	6.45584	12.083	0.00050884	0.00590731
SOCS5	0.410056	6.0785	12.0693	0.000512599	0.00594491
RNF167	0.449281	5.55508	12.0489	0.000518223	0.0059997
IER5L	0.533728	4.5487	12.0256	0.00052475	0.00604755
SUN2	0.424158	6.57855	12.0139	0.000528062	0.00607735
CLOCK	0.470427	5.11495	12.013	0.000528298	0.00607735
RSBN1L	0.498274	4.00523	12.0037	0.000530958	0.0061024
HECTD1	0.395359	7.32144	11.997	0.000532856	0.00611308
RASA2	0.449019	4.82965	11.9943	0.00053364	0.00611653
ZNF521	0.642896	4.85883	11.9712	0.0005403	0.00618724
YPEL4	1.38675	0.362939	11.9641	0.000542352	0.00619578
SPG11	0.441274	5.77288	11.9635	0.000542517	0.00619578
SSX2IP	0.459389	6.00177	11.9308	0.00055213	0.00629418
SMG6	0.448557	5.43455	11.9222	0.000554676	0.00631679
G6PD	0.424962	8.255	11.9208	0.000555113	0.00631679
HACD4	0.443615	4.84152	11.8946	0.000562967	0.00640039
PNPLA7	1.19706	2.14851	11.8864	0.000565452	0.00642286
RGP1	0.386837	5.64065	11.8801	0.000567375	0.00643466
STK11	0.452312	6.14877	11.8796	0.000567509	0.00643466
IFIH1	0.742813	2.78442	11.8569	0.000574472	0.00649611
ZSCAN31	0.804744	1.6219	11.854	0.000575363	0.00649665
BCL2	0.994311	1.34201	11.8534	0.000575548	0.00649665
ADCY1	1.15884	0.658673	11.8352	0.000581208	0.00653717
IRF2BP2	0.403847	5.74798	11.7851	0.000597057	0.00668566
PGM2L1	0.541449	3.86257	11.7833	0.000597642	0.00668629
EPS8	0.417284	5.72301	11.7749	0.000600361	0.00669542
PEX11B	0.47466	4.30367	11.7742	0.000600579	0.00669542
FBXO2	1.23239	1.13597	11.7648	0.000603621	0.0067234
FAM83H	0.658765	3.06096	11.7565	0.000606296	0.00674207
MUSK	1.02175	1.06978	11.7444	0.000610274	0.00677957
SLC25A35	0.967586	1.6815	11.7407	0.000611478	0.00678102
GJA1	0.538106	8.21731	11.7378	0.000612437	0.0067857
LDLRAD2	1.45915	-0.34528	11.7334	0.000613873	0.00679565
ZNF836	0.943406	1.34135	11.7271	0.000615962	0.00680684
KCND1	0.95864	2.0476	11.7196	0.00061845	0.00682239
TSPYL2	0.502579	4.87922	11.705	0.000623339	0.00685836
ICA1L	0.774919	1.77806	11.6915	0.000627859	0.00690207
SPATA20	0.44926	6.80966	11.6846	0.000630204	0.00692183
S100A10	0.693672	7.64721	11.6775	0.000632588	0.00694198
GSN	0.566335	8.45013	11.6751	0.000633436	0.00694525
FN1	0.854694	12.8229	11.6625	0.000637732	0.00698629
IGSF10	1.01436	4.49916	11.6439	0.000644123	0.00705019
UBE2E3	0.430659	5.9997	11.6039	0.000658131	0.00718858
PSD3	0.532898	6.48509	11.573	0.00066915	0.00729252
UBR4	0.51867	7.36371	11.5607	0.000673602	0.00733471
STK38	0.34038	6.40111	11.5457	0.000679057	0.00738138
RAB34	0.343347	7.24569	11.5364	0.00068248	0.00741069
F2RL2	0.476363	7.48231	11.5262	0.000686208	0.00742987
TOGARAM1	0.512976	4.11409	11.5192	0.000688805	0.00744888
YPEL3	0.566514	5.04022	11.5176	0.0006894	0.00744895
CCND1	0.701237	9.49766	11.4905	0.000699526	0.00754544
CRAT	0.384998	6.10717	11.4665	0.000708612	0.00763693
DIXDC1	0.381363	5.28439	11.4475	0.000715908	0.00767626
APOL4	1.37073	0.42503	11.4308	0.000722377	0.00773905
C9orf16	0.657466	4.33864	11.419	0.000726949	0.00777441
GRN	0.542121	8.74955	11.4126	0.000729467	0.00778201
EYA2	0.56077	3.51933	11.3896	0.000738557	0.00785824
INPP5D	1.36905	0.0682379	11.3882	0.000739102	0.00785824
TRIM52	0.78094	2.02677	11.3821	0.000741568	0.00787784
MED12	0.469294	5.47281	11.3763	0.000743887	0.00789218
APOL3	0.695949	4.24026	11.3672	0.000747528	0.00790842
DZIP1	0.451918	5.93544	11.3671	0.000747578	0.00790842
TNFSF10	1.19699	2.4153	11.3411	0.000758115	0.00799979
CLGN	0.775594	3.48543	11.3072	0.000772075	0.00811996
CBR3	0.708807	2.3622	11.2864	0.000780778	0.00820466
FUT8	0.396976	5.80347	11.2646	0.000789976	0.00828753
WASHC2C	0.42015	6.40513	11.248	0.0007971	0.00834222
PCDHGB2	0.66667	3.02245	11.2478	0.00079717	0.00834222
MMRN2	1.40492	-0.316281	11.2422	0.000799579	0.0083605
STX1B	1.26339	2.03153	11.2368	0.000801905	0.00837788
HBP1	0.495584	5.50754	11.2304	0.000804684	0.00839997
EPS8L2	0.638908	5.66425	11.222	0.00080834	0.00843117
ZNF248	0.63447	3.41203	11.194	0.000820626	0.00853816
ABLIM3	0.345337	6.17737	11.1906	0.000822125	0.00853969
DEF8	0.423105	5.44492	11.1877	0.000823433	0.00854256
FMO2	2.38757	2.70623	11.1446	0.00084278	0.00871398
LRBA	0.443525	5.47008	11.1299	0.000849472	0.00877325
TTC28	0.503117	5.64989	11.1247	0.00085185	0.00878545
TMEM100	1.29215	0.913309	11.1243	0.000852045	0.00878545
MRTFB	0.530033	3.93886	11.1103	0.000858484	0.00881586
FAM219B	0.445781	3.93126	11.0997	0.000863436	0.00885951
CPAMD8	1.30083	-0.370803	11.0943	0.000865921	0.0088778
CFD	1.41989	1.94042	11.0806	0.000872364	0.00893661
PLXNB1	0.620469	6.32198	11.0666	0.00087898	0.00896801
RNF20	0.399862	5.66378	11.0484	0.000887646	0.00904182
ZFP64	0.47249	4.22127	11.0376	0.00089281	0.00908679
PFN2	0.43613	7.55708	11.0218	0.000900449	0.00914195
KAT6B	0.453256	5.46354	10.9844	0.000918843	0.00927448
SPSB1	0.543232	5.51134	10.9834	0.000919298	0.00927448
DHCR7	0.588511	6.20483	10.9469	0.000937616	0.00943667
ACOT12	1.36592	-0.0629867	10.943	0.000939555	0.00944866
FAM229B	0.619699	3.59356	10.9099	0.000956531	0.00958523
MYL6B	0.590246	5.37779	10.9093	0.000956819	0.00958523
KDM6B	0.598965	5.14178	10.9091	0.000956929	0.00958523
MORF4L1	0.396507	8.40613	10.8852	0.000969343	0.00969268
ACAT2	0.57399	4.54496	10.8764	0.000973952	0.00971721
PLPP1	0.759903	5.23425	10.8719	0.000976342	0.00973337
GHITM	0.443845	7.40188	10.8583	0.00098352	0.0097972
PRKCE	0.488902	3.79897	10.8513	0.000987238	0.00981874
PCDHB14	0.765889	1.70598	10.8484	0.000988795	0.00982649
HECTD4	0.497915	5.1758	10.8363	0.000995273	0.00985983
POLB	0.617944	2.85146	10.83	0.0009987	0.00988484
ATF2	0.357646	5.35974	10.8287	0.000999362	0.00988484
LPIN3	0.931086	2.16014	10.7988	0.00101566	0.0100303
AKAP13	0.514528	5.21797	10.7821	0.00102488	0.0100911
IGF2BP3	0.63899	3.94532	10.7818	0.001025	0.0100911
ISLR	0.690515	7.46925	10.7707	0.00103119	0.0101379
IKBKB	0.371888	5.54372	10.7704	0.00103136	0.0101379
PLA2R1	0.549837	4.94023	10.7621	0.00103598	0.0101688
MROH6	0.900403	1.37687	10.7619	0.00103612	0.0101688
DDR2	0.455412	8.6287	10.7473	0.0010443	0.0102253
CXorf57	1.03188	0.800999	10.738	0.0010496	0.0102612
BTG2	0.518629	4.74879	10.7091	0.00106612	0.0104066
DACT3	0.60987	3.94541	10.6993	0.00107175	0.0104535
TMEM143	0.685901	2.48828	10.6879	0.00107836	0.0105099
MILR1	0.80679	1.56573	10.6798	0.00108309	0.0105367
CACNG7	0.718633	2.27956	10.679	0.00108361	0.0105367
GNS	0.338945	8.54873	10.6724	0.00108748	0.0105661
PCNX2	0.49774	4.44181	10.6641	0.00109238	0.0105893
SMG1	0.47404	6.0375	10.6517	0.00109972	0.0106514
FMO3	2.27974	1.43301	10.6272	0.00111439	0.0107779
NEDD4	0.385422	5.55454	10.6241	0.00111625	0.0107809
GPR153	0.497317	4.41855	10.6079	0.00112608	0.0108493
SPTAN1	0.359294	8.25095	10.5988	0.00113162	0.0108861
C11orf96	1.24763	0.439352	10.595	0.00113394	0.0109001
ARL10	0.485373	4.78341	10.5529	0.00116008	0.0111176
UAP1L1	0.753939	5.49768	10.5372	0.00116997	0.0111878
ASPHD2	0.745233	1.69475	10.537	0.00117006	0.0111878
LYST	0.576819	3.98696	10.5316	0.00117354	0.011204
RAB8B	0.439576	6.33065	10.5278	0.00117591	0.0112134
RBM15B	0.400052	6.47898	10.5152	0.00118394	0.0112778
ZFP28	0.540454	3.03864	10.4782	0.00120792	0.011463
KLLN	1.01441	0.467928	10.454	0.00122381	0.0115964
CSMD2	0.598761	4.37512	10.4403	0.00123296	0.0116568
B4GAT1	0.605451	5.12433	10.4338	0.00123731	0.0116827
MPDZ	0.352889	5.856	10.4316	0.00123878	0.0116856
ZNF266	0.456286	4.44741	10.4031	0.00125802	0.0118427
FCGRT	0.754513	6.21843	10.3974	0.0012619	0.0118513
DPP4	0.52889	5.91142	10.3773	0.00127573	0.0119538
WDSUB1	0.542405	3.41663	10.3578	0.00128928	0.0120719
CCDC24	0.799921	1.57945	10.3382	0.00130304	0.0121807
PSG9	0.983627	1.81661	10.3365	0.00130426	0.0121807
SLC2A4RG	0.443013	6.35961	10.3358	0.00130476	0.0121807
RHOQ	0.37197	6.90534	10.3317	0.00130764	0.0121985
HMGCR	0.402541	5.4971	10.3231	0.00131374	0.0122283
RNF128	0.795851	2.20049	10.3119	0.00132173	0.0122846
TRPA1	0.868485	5.96222	10.2906	0.00133708	0.0123818
DRAM2	0.481941	4.61807	10.2891	0.00133817	0.0123828
TIA1	0.544632	5.5133	10.2828	0.00134278	0.0124072
COL4A4	1.0128	1.83954	10.2765	0.00134733	0.0124348
GRASP	0.940754	2.77501	10.2733	0.0013497	0.0124348
TTN	0.803001	1.85923	10.2611	0.00135866	0.0125082
MANSC1	0.496369	4.75345	10.2586	0.0013605	0.012516
MINDY1	0.571456	4.08499	10.2572	0.00136149	0.012516
AL365205.1	1.48546	-0.430402	10.2556	0.00136269	0.0125179
RBM41	0.49771	3.59284	10.2531	0.00136459	0.0125262
MLF1	0.671772	2.10681	10.2468	0.00136924	0.0125416
TRIM47	1.07234	2.00467	10.2346	0.00137834	0.0126158
ZBTB20	0.912671	1.48779	10.2123	0.00139504	0.0127305
NAPRT	0.78427	3.97289	10.2118	0.00139544	0.0127305
TUSC3	0.369229	6.39213	10.2105	0.0013964	0.0127305
BICD2	0.397932	6.11818	10.2013	0.00140345	0.0127663
SLC27A3	0.62643	3.64163	10.1889	0.00141286	0.0128379
PODN	0.856663	7.04775	10.1877	0.00141378	0.0128379
CLCN6	0.552961	4.75459	10.1803	0.0014195	0.012866
RCOR3	0.401129	4.47034	10.1773	0.00142178	0.0128735
ACKR4	0.487185	4.95066	10.176	0.0014228	0.0128735
LRRC37A3	0.804147	1.61585	10.1651	0.00143126	0.0129315
KCNMA1	0.578902	5.51336	10.1592	0.0014358	0.0129633
GPATCH8	0.386963	5.72429	10.1459	0.0014462	0.0130199
DOK4	0.405791	5.11372	10.1374	0.00145288	0.0130615
CFAP44	1.31908	0.752553	10.1335	0.00145595	0.0130797
SMIM14	0.529773	6.06605	10.0793	0.00149944	0.0134227
GTF2IRD2	0.996371	1.91855	10.067	0.0015095	0.0134745
ITPR2	0.503773	3.65021	10.0583	0.00151661	0.0135189
TTC5	0.454158	4.18834	10.0494	0.00152399	0.0135656
CRYBG3	0.524627	4.61645	10.0433	0.00152903	0.0136008
KCNB1	1.15071	0.33199	10.0417	0.00153035	0.013603
SNX9	0.368399	7.55014	10.0398	0.00153194	0.0136076
VEGFB	0.693756	6.13164	10.0345	0.00153635	0.0136276
BACE2	0.456771	4.54456	10.0264	0.00154311	0.0136663
PAK3	0.707912	2.01128	10.0254	0.00154397	0.0136663
RAMP1	0.547835	4.01452	9.97927	0.00158313	0.0139738
COMMD8	0.402878	4.64832	9.97485	0.00158693	0.0139878
RBPJ	0.55508	7.96257	9.95983	0.00159993	0.0140907
ATF7	0.422391	4.3453	9.95879	0.00160084	0.0140907
COA5	0.508486	3.9026	9.95446	0.0016046	0.014114
CEP70	0.493566	3.49854	9.94164	0.00161581	0.0141929
DOCK3	1.02151	0.519273	9.92277	0.00163246	0.0143292
IRAK4	0.475693	4.60683	9.90751	0.00164606	0.0144284
MKNK2	0.458709	6.19731	9.89485	0.00165742	0.0144878
DCAF17	0.40097	4.56552	9.88705	0.00166446	0.0145292
IQCH	1.0604	0.212523	9.88362	0.00166757	0.0145408
ASCC1	0.397197	4.42407	9.88151	0.00166948	0.0145429
P2RX7	0.751429	1.92284	9.87426	0.00167607	0.0145715
PPP2CB	0.337434	6.43952	9.87345	0.00167681	0.0145715
PHACTR1	1.04567	0.505966	9.87289	0.00167732	0.0145715
PHF13	0.421662	5.1222	9.86487	0.00168464	0.0146245
CMBL	0.369155	5.17408	9.86096	0.00168823	0.0146279
C19orf12	0.420775	5.1053	9.8608	0.00168838	0.0146279
ATM	0.419693	5.77073	9.86067	0.0016885	0.0146279
ATRX	0.433477	6.35791	9.85363	0.00169497	0.0146738
ADAM23	0.456423	5.56516	9.84673	0.00170134	0.0147169
TMEM44	0.594713	3.54098	9.84551	0.00170247	0.0147169
CARF	0.630777	2.54798	9.84247	0.00170528	0.0147169
NTPCR	0.442811	4.48741	9.82863	0.00171816	0.0147835
AKAP12	0.594348	10.7426	9.8269	0.00171978	0.0147873
CCDC40	0.837122	1.4461	9.82122	0.0017251	0.014823
NAA40	0.488302	4.65788	9.81845	0.0017277	0.0148352
PCYT1A	0.369363	6.47312	9.80962	0.00173601	0.0148885
P4HA2	0.447838	7.68349	9.80819	0.00173737	0.0148885
MMP11	0.918108	2.35356	9.79286	0.00175191	0.0149921
ALDH2	0.856966	6.30886	9.78666	0.00175783	0.0150326
TRAPPC11	0.375182	5.4179	9.78282	0.0017615	0.0150538
SAP30	0.437569	3.71016	9.77825	0.00176588	0.015081
ATG2B	0.351873	5.58395	9.74567	0.00179745	0.0153196
ATP6V0E2	0.598433	4.04019	9.72493	0.00181786	0.0154622
TP53I11	0.411353	7.75284	9.72254	0.00182022	0.0154719
ATG16L1	0.398108	4.58527	9.71697	0.00182574	0.0155035
XPC	0.41841	5.26072	9.71508	0.00182762	0.0155035
SLC4A11	0.866472	2.15002	9.70845	0.00183423	0.015541
IL1B	1.03688	0.0476492	9.70654	0.00183614	0.0155444
FBXO28	0.388219	5.31336	9.68942	0.00185332	0.0156688
C17orf107	1.07729	0.228781	9.68362	0.00185918	0.0157079
ARMC10	0.419638	5.03474	9.67579	0.00186712	0.0157497
ITSN2	0.343548	5.36499	9.67446	0.00186847	0.0157497
H2AFV	0.333322	6.31663	9.67383	0.00186911	0.0157497
SLC29A2	1.12625	0.612663	9.66665	0.00187643	0.0158008
TRIM66	0.581692	3.00712	9.66267	0.0018805	0.0158245
C2orf92	1.78043	-0.743505	9.65188	0.00189158	0.015886
ZNF577	0.812451	1.73321	9.65011	0.0018934	0.0158908
ADAMTS8	1.31241	7.95537	9.62646	0.00191794	0.0160448
SRPX	0.373325	6.81777	9.62049	0.00192418	0.0160647
MICU1	0.306083	6.47796	9.6196	0.00192512	0.0160647
ZNF623	0.38877	4.83614	9.61916	0.00192557	0.0160647
NOTCH3	0.938346	5.46295	9.60761	0.00193772	0.0161341
MBD5	0.431911	4.35674	9.60443	0.00194109	0.0161408
TTC3	0.346364	8.27374	9.59702	0.00194894	0.0161848
CALCOCO1	0.504186	7.14562	9.59049	0.00195587	0.0162317
ADGRL1	0.879765	2.79805	9.58109	0.00196592	0.0163043
FADS2	0.71581	7.80992	9.56067	0.0019879	0.0164542
GLI3	0.481818	4.6338	9.55431	0.00199481	0.0165006
PCDHGB7	0.593894	4.21705	9.54999	0.00199951	0.0165188
NFE2	1.54814	-0.650515	9.54988	0.00199962	0.0165188
ABHD14B	0.380498	4.99494	9.5438	0.00200625	0.0165627
NACAD	0.543266	4.24258	9.53054	0.0020208	0.0166285
ZNF45	0.458269	3.8083	9.5288	0.00202273	0.0166335
COL18A1	0.571089	6.90659	9.52602	0.00202579	0.0166479
SYNPO	0.630819	8.70751	9.49465	0.00206072	0.0168472
CHD2	0.358698	5.98101	9.48476	0.00207186	0.0169273
PQLC3	0.436066	4.66268	9.48106	0.00207604	0.0169505
HMGCS1	0.605864	4.78653	9.47381	0.00208426	0.0169847
STK32A	1.71348	-0.662111	9.46627	0.00209284	0.0170436
PLA2G12A	0.462442	4.43495	9.46207	0.00209765	0.0170718
DCHS1	0.491119	6.52219	9.43395	0.00213005	0.0173132
MICALL2	0.585727	4.82335	9.43261	0.00213161	0.0173147
CACFD1	0.781965	3.46122	9.42161	0.00214443	0.0174077
JRK	0.56847	4.31136	9.41902	0.00214746	0.0174099
KLHL24	0.572226	4.68967	9.3783	0.00219569	0.0177326
MIER1	0.359733	5.50339	9.35966	0.00221814	0.0178682
CEP126	0.541131	3.02071	9.35316	0.00222601	0.0179202
CABLES1	0.549563	5.96772	9.34509	0.00223584	0.0179649
CDKN1B	0.432528	5.27959	9.33488	0.00224833	0.0180194
ASAP3	0.527551	5.51576	9.33312	0.00225049	0.0180253
TRPC1	0.471785	3.80946	9.32446	0.00226115	0.0180992
PITPNA	0.301721	6.44385	9.30204	0.00228899	0.0182846
C2orf68	0.468897	3.74381	9.29755	0.00229461	0.0182975
MRC2	0.466627	9.78472	9.29153	0.00230216	0.018323
R3HDM2	0.445711	4.49042	9.29008	0.00230398	0.0183259
NAALADL2	0.509825	3.04836	9.2861	0.00230899	0.0183543
THSD1	0.566949	3.02365	9.2799	0.00231682	0.0184049
TMEM219	0.380895	5.83737	9.27268	0.00232597	0.0184582
ANXA11	0.43627	8.57617	9.2723	0.00232645	0.0184582
CDON	0.782533	3.69934	9.2646	0.00233625	0.0185243
FAIM2	0.877708	2.53596	9.2631	0.00233816	0.0185278
RAPGEF3	0.727345	1.82812	9.23858	0.00236969	0.0187411
PLXNA3	0.351452	6.61048	9.23755	0.00237102	0.0187411
MINDY2	0.349541	5.88337	9.23276	0.00237723	0.0187668
HOOK3	0.321796	5.98138	9.2297	0.00238121	0.0187747
RNF38	0.362526	4.74432	9.2151	0.00240027	0.0188811
YBEY	0.528143	3.2733	9.21478	0.00240069	0.0188811
KRR1	0.364426	4.93309	9.20359	0.0024154	0.0189732
PRRT3	0.537807	4.00038	9.20007	0.00242006	0.0189862
WDR81	0.405991	5.37828	9.17771	0.0024498	0.0191803
MMD	0.732147	5.43516	9.17551	0.00245274	0.019183
DNAJB1	0.332761	6.37647	9.15337	0.00248261	0.0193567
LMNTD2	1.53882	-0.751449	9.13244	0.00251116	0.0195191
PCDHGB1	0.891227	1.10363	9.13044	0.00251392	0.0195285
RASEF	1.23069	0.56181	9.10966	0.00254262	0.0197151
EEF2K	0.360101	5.67131	9.10506	0.00254903	0.0197494
PEAK1	0.382578	7.35859	9.09458	0.00256368	0.0198418
TMEM63B	0.431452	5.92067	9.09227	0.00256693	0.0198548
WIPF1	0.336262	6.16039	9.07599	0.00258987	0.0200147
KIAA1755	0.527938	3.58831	9.07535	0.00259078	0.0200147
LAMA4	0.448476	9.02228	9.06865	0.00260029	0.020076
CCDC68	1.2639	-0.280976	9.06525	0.00260513	0.0200887
HS2ST1	0.406575	5.55219	9.04355	0.00263623	0.0202667
PEX19	0.317319	5.58542	9.03299	0.0026515	0.0203717
OBSCN	0.605749	2.94864	9.01179	0.00268243	0.0205629
RARRES3	1.0013	3.75818	9.01147	0.0026829	0.0205629
DNAH5	0.604866	3.69221	9.00869	0.00268699	0.0205818
TNRC6A	0.306173	6.77261	8.98036	0.00272897	0.0208527
KANSL3	0.311204	6.38988	8.95867	0.00276155	0.0210526
LRMDA	0.731589	1.50856	8.94396	0.00278389	0.0212083
MGMT	0.402676	4.71228	8.93113	0.00280352	0.0213449
ROM1	0.699356	2.01484	8.91223	0.00283267	0.0215409
ARID1A	0.440307	5.96633	8.90552	0.0028431	0.021582
ADCY8	1.30855	0.0276429	8.90546	0.0028432	0.021582
CASC4	0.357855	7.09547	8.89558	0.00285862	0.021673
ISOC1	0.390359	3.9958	8.8835	0.0028776	0.0217922
ACCS	0.865468	3.11844	8.87805	0.0028862	0.0218166
ZNF555	0.606722	2.1027	8.86659	0.00290438	0.0219409
VAT1	0.408296	9.37841	8.86534	0.00290636	0.0219428
ZBTB38	0.285976	7.67475	8.85508	0.00292274	0.022027
TCN2	0.869497	3.61248	8.85115	0.00292905	0.0220613
WDR63	0.712488	1.60116	8.84473	0.00293936	0.0221126
ERAP1	0.342131	5.83433	8.83953	0.00294774	0.0221379
TOGARAM2	1.39266	-0.319646	8.83939	0.00294798	0.0221379
DISP1	0.602316	2.64807	8.83013	0.00296298	0.0222241
C21orf91	0.494013	3.44958	8.82569	0.00297019	0.0222584
ZNF160	0.368111	4.53407	8.82434	0.0029724	0.0222584
PLAC9	0.422777	4.25699	8.82406	0.00297284	0.0222584
RHBDF1	0.453592	6.61524	8.80513	0.00300385	0.0224374
CHFR	0.448521	4.66126	8.77985	0.00304577	0.0227236
ZNF585B	0.456673	4.09432	8.76502	0.00307064	0.0228821
ZNF154	0.619168	2.49536	8.75973	0.00307955	0.022935
DRAM1	0.628972	7.81421	8.75781	0.0030828	0.0229457
SPOCK1	0.426261	8.21363	8.752	0.00309263	0.0230053
ASAP2	0.539771	5.35571	8.73899	0.00311476	0.0231432
TMEM35A	0.808131	4.69219	8.73681	0.0031185	0.0231432
MSMO1	0.522923	5.8947	8.73443	0.00312257	0.0231598
ADHFE1	0.857997	1.23527	8.73092	0.00312859	0.0231908
ZCCHC24	0.485978	7.44047	8.71467	0.0031566	0.0233437
SNTB2	0.390742	6.71785	8.71288	0.00315971	0.023353
PLPPR3	1.08039	0.128638	8.70869	0.00316696	0.0233929
RAB42	0.749285	1.88724	8.69861	0.00318454	0.0234953
LRIG1	0.557988	6.42448	8.69088	0.00319806	0.02354
MFN2	0.308175	7.08001	8.68784	0.00320341	0.0235535
TCF4	0.385779	5.59526	8.68771	0.00320362	0.0235535
PBXIP1	0.672009	6.64942	8.68167	0.00321427	0.0236018
HIRA	0.462362	3.32505	8.6773	0.00322198	0.0236335
COL1A2	0.524317	13.2514	8.67532	0.00322549	0.0236455
TPBG	0.317808	7.18213	8.66557	0.00324278	0.0237585
BTN2A2	0.483977	3.86795	8.65871	0.00325501	0.0238118
APOBEC3C	0.434701	6.49928	8.65621	0.00325949	0.0238118
ALCAM	0.363804	8.25999	8.6345	0.00329856	0.0240416
SNN	0.476519	5.07507	8.6316	0.00330381	0.024066
TRIM33	0.392161	5.14327	8.62756	0.00331116	0.0240878
SCARA3	0.402564	7.30915	8.6268	0.00331252	0.0240878
BTN3A1	0.479865	4.72414	8.60438	0.00335355	0.0243423
ZNF420	0.634895	2.08332	8.60078	0.00336019	0.0243643
PCGF3	0.435421	5.35793	8.59862	0.00336417	0.0243791
MTHFR	0.564096	5.22177	8.57697	0.00340441	0.0246143
REV3L	0.354066	6.67948	8.55938	0.00343747	0.0248107
CLEC3B	0.904653	2.18143	8.55702	0.00344193	0.0248279
IL1RAPL1	1.6239	-0.615064	8.55499	0.00344576	0.0248279
PAPPA2	1.19992	0.791334	8.5526	0.0034503	0.0248465
PCDHGA5	0.739963	1.77793	8.54992	0.00345538	0.0248689
CNTN3	0.449254	5.11754	8.5437	0.0034672	0.0249256
AHRR	0.409509	6.2466	8.54242	0.00346965	0.024929
CBX7	0.466755	3.74062	8.53949	0.00347523	0.0249549
RBL2	0.343648	5.88555	8.53778	0.0034785	0.0249641
RNF213	0.494977	7.17282	8.52786	0.0034975	0.0250721
ABCD4	0.537615	4.39398	8.52395	0.00350504	0.0251022
DSTYK	0.328682	5.94561	8.52361	0.00350568	0.0251022
OGT	0.48842	6.52379	8.51895	0.00351466	0.0251522
CEP112	0.562125	2.7964	8.51725	0.00351796	0.0251616
SLC22A23	0.554733	2.43419	8.50871	0.0035345	0.025243
TBL1X	0.362044	5.77823	8.48918	0.00357265	0.0254311
ARHGAP24	0.432841	3.38126	8.48791	0.00357514	0.0254311
SMYD4	0.457556	3.56944	8.4683	0.0036139	0.0256589
CCDC7	1.02042	0.215366	8.45675	0.00363692	0.0258078
MISP3	1.03962	0.0583894	8.45462	0.00364118	0.0258236
GRIP2	1.54468	-0.123746	8.44843	0.00365358	0.0258824
POP1	0.370955	4.5908	8.44031	0.00366994	0.0259692
KPNA5	0.596308	3.05007	8.42156	0.00370798	0.0262237
SERPINF1	0.720125	7.15086	8.40916	0.00373335	0.0263736
HEXDC	0.696391	3.75297	8.40679	0.00373821	0.0263932
EPOP	0.693715	1.80998	8.39804	0.00375625	0.0264761
MPG	0.408582	5.4577	8.39632	0.00375981	0.0264864
TSC2	0.306777	6.44023	8.35448	0.00384737	0.0270128
SAMD9L	0.381053	5.12048	8.34312	0.0038715	0.0271671
PCDHGB6	0.774872	1.50476	8.34162	0.00387471	0.0271746
OS9	0.391153	7.78893	8.32694	0.00390614	0.0273647
CLIC2	0.828867	3.54841	8.32481	0.00391073	0.0273704
SPTLC1	0.340208	6.57681	8.32041	0.0039202	0.0274101
COL14A1	0.869598	6.91192	8.3147	0.00393254	0.0274613
ZBED3	0.804825	3.28041	8.3135	0.00393515	0.0274613
DR1	0.31678	6.12895	8.31118	0.00394017	0.0274811
SLC51B	1.07232	0.289083	8.30851	0.00394597	0.0275064
ERG28	0.389531	4.77992	8.29235	0.00398125	0.0277217
PLEKHF1	0.860545	3.92079	8.27674	0.00401562	0.0279149
CACNA1H	1.23	-0.16217	8.27417	0.00402131	0.0279237
DIDO1	0.315927	5.95541	8.27285	0.00402424	0.0279287
ADAMTSL3	0.567818	1.98018	8.27012	0.00403029	0.0279553
PRKDC	0.390295	7.25301	8.25836	0.00405648	0.0281061
SHROOM1	0.418067	4.15262	8.25487	0.00406428	0.0281447
FAM120AOS	0.35784	5.09201	8.24704	0.00408185	0.0282465
CXCL16	0.647698	2.81891	8.24633	0.00408345	0.0282465
NRP1	0.349422	7.88561	8.20782	0.00417103	0.0287892
NIPA1	0.406858	4.60258	8.20488	0.00417779	0.0287987
TENM3	0.524527	3.60669	8.19741	0.00419503	0.028863
CASP6	0.441568	3.57085	8.19723	0.00419543	0.028863
CDH13	1.05489	4.8336	8.1754	0.00424622	0.0291173
SPTBN4	0.701215	3.15028	8.16981	0.00425933	0.0291913
JMJD1C	0.341203	5.41208	8.1634	0.00427442	0.0292471
EPM2AIP1	0.440016	4.62726	8.16155	0.00427878	0.0292611
PARP3	0.404631	4.29272	8.15573	0.00429253	0.0293234
2020-09-01	0.937355	0.803637	8.15163	0.00430224	0.0293334
STARD5	0.708259	2.6481	8.15119	0.00430329	0.0293334
GFPT2	0.415936	4.75846	8.14656	0.00431429	0.0293767
DPP7	0.465168	6.44623	8.14213	0.00432485	0.0294069
SCN1B	0.721185	2.92831	8.13333	0.00434589	0.0295152
TMEM14C	0.342428	6.51482	8.13315	0.00434631	0.0295152
ZNF862	0.523131	3.30388	8.13043	0.00435285	0.0295437
ATG4A	0.447851	3.28831	8.11485	0.00439042	0.0297667
SALL2	0.492389	3.77738	8.11353	0.00439362	0.0297724
DBNDD1	0.77648	2.73906	8.10397	0.00441685	0.0299138
HIC1	0.446762	6.27709	8.09598	0.00443635	0.0300137
BNC1	0.525311	3.47108	8.08287	0.00446857	0.030167
TRAFD1	0.588562	5.90985	8.07737	0.00448216	0.0302426
LRIG2	0.464626	3.47514	8.06174	0.00452097	0.0304247
PAQR6	1.91743	-0.592187	8.05909	0.00452759	0.0304375
PLEKHA8	0.387258	4.44891	8.0571	0.00453256	0.0304505
PHF12	0.332488	5.13245	8.05626	0.00453467	0.0304505
CRABP2	0.546307	6.59172	8.03679	0.00458366	0.0306657
EMC3	0.324057	5.5968	8.02483	0.00461403	0.0308196
HOXB4	0.542286	3.26859	8.01636	0.00463566	0.0309152
NHLRC3	0.533332	3.43322	8.01539	0.00463814	0.0309152
RUFY1	0.383397	5.46378	8.01344	0.00464314	0.0309322
C11orf71	0.893197	0.490823	8.01238	0.00464587	0.0309341
C8orf44	0.959057	0.674905	8.00293	0.00467018	0.0310632
H6PD	0.399941	7.14675	7.99372	0.004694	0.0311845
ZNF229	0.426943	3.84804	7.97476	0.0047434	0.0314509
TMEM59L	0.536516	3.73314	7.97302	0.00474797	0.0314646
STEAP3	0.408803	6.29774	7.96185	0.00477736	0.0316428
ATG14	0.436269	4.6607	7.95815	0.00478713	0.0316909
SLC25A12	0.437764	4.30627	7.94943	0.00481026	0.0318274
BAZ2B	0.461332	4.00436	7.93855	0.00483925	0.0319689
SETBP1	0.581878	3.66711	7.91879	0.00489239	0.0322862
TSPYL1	0.325407	6.174	7.91391	0.00490561	0.0323565
NEIL1	0.838945	1.94141	7.91025	0.00491554	0.0324051
SYT11	0.380261	7.00249	7.90126	0.00494005	0.0325393
VPS13A	0.368078	5.89917	7.90089	0.00494105	0.0325393
DDX17	0.33264	8.30627	7.89163	0.00496642	0.0326893
SLC7A8	0.699006	4.37391	7.88734	0.00497821	0.0327499
PTPN4	0.418995	3.61842	7.87937	0.0050002	0.0328603
FBXO25	0.39323	4.12261	7.87691	0.00500701	0.032888
CPA6	0.803193	0.628995	7.84272	0.00510258	0.0334635
ACOX1	0.325679	5.35347	7.8376	0.00511705	0.0335404
KHDC4	0.473034	4.69765	7.83333	0.00512914	0.0335854
DTNA	0.699456	2.21401	7.83099	0.00513581	0.0336116
HEATR5B	0.393653	4.48998	7.82504	0.00515272	0.0336729
ZNF106	0.510971	7.73363	7.82495	0.00515298	0.0336729
LRP6	0.385697	5.66551	7.82464	0.00515388	0.0336729
MAGED4B	0.964026	0.195016	7.81801	0.00517282	0.0337489
OSCAR	0.874465	0.53047	7.81619	0.00517803	0.0337575
CARD16	0.522306	3.20627	7.80488	0.00521052	0.0339423
EPC2	0.407045	4.30327	7.80133	0.00522077	0.0339676
HR	0.499474	6.41141	7.8008	0.00522231	0.0339676
CD81	0.400345	9.14658	7.80074	0.00522248	0.0339676
ARHGAP44	0.660964	1.8428	7.79628	0.0052354	0.0340166
RNASEL	0.434273	3.42872	7.7857	0.00526613	0.0341316
DIAPH2	0.414473	4.668	7.78498	0.00526824	0.0341316
TRIM46	0.5762	3.14006	7.78411	0.00527078	0.0341316
TNS2	0.401292	6.66306	7.78315	0.00527359	0.0341316
LMLN2	1.1728	-0.301665	7.78276	0.00527471	0.0341316
SYNE1	0.41684	6.61852	7.77726	0.0052908	0.0341988
ZEB2	0.289949	6.17828	7.77643	0.00529322	0.0341988
TULP3	0.284733	5.86329	7.76944	0.00531377	0.034314
RNF10	0.274563	7.56929	7.76525	0.00532611	0.0343469
CCDC127	0.350374	5.17487	7.76292	0.00533297	0.0343469
PRKG1	0.576428	5.5383	7.76226	0.00533492	0.0343469
MTMR11	0.557794	4.20063	7.76217	0.00533517	0.0343469
NTAN1	0.36191	5.08718	7.75814	0.00534711	0.0343949
HSD11B1L	0.751254	2.18997	7.75781	0.00534808	0.0343949
CTNS	0.463512	4.65435	7.75402	0.00535932	0.0344497
ZNF497	0.828095	1.07222	7.74553	0.00538457	0.0345768
SLC6A9	0.850924	4.53879	7.74441	0.00538791	0.03458
ITPKB	0.764335	4.94924	7.74126	0.0053973	0.0346037
SPACA9	0.546477	2.83779	7.73894	0.00540425	0.0346037
SPIN3	0.51771	3.24305	7.7346	0.00541727	0.0346634
TNRC6B	0.438694	4.51352	7.72745	0.00543874	0.0347832
FAXDC2	0.721632	4.65728	7.71554	0.00547474	0.034978
MGST3	0.325544	6.16902	7.71067	0.00548954	0.0350548
SUPT6H	0.279343	7.40806	7.70966	0.0054926	0.0350566
ZDHHC1	0.500136	3.50538	7.69057	0.00555101	0.0353692
TRIM25	0.322344	6.45449	7.68505	0.00556801	0.0354305
KLF8	0.646545	1.80408	7.6804	0.00558238	0.0354862
CHD9	0.355715	5.46459	7.67709	0.00559262	0.0355334
MAP3K9	1.02957	0.65647	7.67187	0.00560883	0.0355827
MAPK3	0.320116	7.22306	7.66609	0.00562683	0.035661
MYO5A	0.383671	6.17521	7.6498	0.00567787	0.0359485
PTP4A3	0.828386	0.761071	7.64557	0.00569118	0.0359967
BCAS3	0.397089	4.45066	7.64263	0.00570048	0.0360374
HCAR1	1.22834	-0.602666	7.63972	0.00570969	0.0360595
PANK1	0.531053	2.29747	7.63756	0.0057165	0.0360845
DCLRE1A	0.558732	2.87831	7.62278	0.00576355	0.0363452
ZNF264	0.426678	3.93888	7.61671	0.00578298	0.0364375
TFDP2	0.370641	5.25614	7.61363	0.00579287	0.0364391
C1S	0.707564	9.62695	7.60052	0.00583515	0.0366868
RSRC1	0.411232	3.56828	7.59948	0.00583851	0.0366897
AES	0.453184	7.92126	7.59611	0.00584945	0.0367218
KIZ	0.511646	3.50801	7.59264	0.00586071	0.0367279
MSX2	0.727106	3.50551	7.59134	0.00586495	0.0367279
PHKG2	0.478666	3.82244	7.58852	0.00587413	0.0367416
NUCB2	0.358762	6.63012	7.58799	0.00587586	0.0367416
CEP295	0.482187	3.0134	7.58485	0.00588608	0.0367873
MID1	0.360449	6.65904	7.58035	0.00590081	0.0368611
DEAF1	0.520525	5.11868	7.57673	0.00591266	0.0369014
CCDC153	1.20142	-0.348043	7.57574	0.00591591	0.0369014
B3GALT4	0.814211	1.83299	7.57476	0.00591912	0.0369025
AGL	0.388715	4.94325	7.57185	0.00592868	0.0369352
ZNF616	0.445613	3.27236	7.57138	0.00593022	0.0369352
SLC35C2	0.348375	5.33471	7.5653	0.00595029	0.0370237
AK9	0.780164	2.07211	7.55089	0.00599805	0.0372781
RND2	1.0477	1.95696	7.54647	0.00601278	0.0373023
MAP3K12	0.513418	5.29019	7.54505	0.00601751	0.0373062
FBLIM1	0.387468	6.35136	7.53746	0.00604293	0.0374158
EDRF1	0.41951	3.90414	7.53243	0.0060598	0.0374983
BTN3A3	0.426571	4.72686	7.52925	0.00607053	0.0375315
FAM89B	0.675432	1.88156	7.52815	0.00607423	0.037536
GAA	0.592037	6.95858	7.51721	0.00611123	0.0377278
PRSS27	1.12495	-0.108896	7.49633	0.00618249	0.038149
CIC	0.374293	6.93165	7.48882	0.00620833	0.0382524
NLGN2	0.374147	6.7931	7.48321	0.00622768	0.0383342
PPP2R5A	0.331199	5.25292	7.47987	0.00623924	0.0383867
ASPN	0.922394	5.76819	7.47478	0.00625691	0.0384392
PIK3IP1	0.692083	5.57806	7.46637	0.00628621	0.0385443
ZNF236	0.4156	3.39464	7.46276	0.00629883	0.0385842
C11orf95	0.445875	5.31523	7.4607	0.00630605	0.0386097
C20orf96	0.58864	2.82733	7.45393	0.00632982	0.0387165
FNDC11	0.998718	-0.120659	7.45311	0.00633269	0.0387165
RBCK1	0.324969	6.66643	7.45078	0.0063409	0.0387398
MIEF2	0.491918	3.54218	7.44714	0.00635374	0.0387701
GON4L	0.352642	5.18679	7.43703	0.00638954	0.0389133
HPS1	0.36299	6.81994	7.43409	0.00639997	0.0389565
PNRC1	0.404656	5.8142	7.43243	0.00640588	0.0389565
KAT2B	0.344592	5.00282	7.4315	0.0064092	0.038958
NOV	0.492275	5.88086	7.42539	0.00643098	0.0390455
PCDHGA11	0.400719	4.10364	7.42486	0.00643288	0.0390455
NUMBL	0.429865	6.74515	7.41924	0.00645301	0.0391301
MAP4K2	0.38133	4.15127	7.41228	0.00647803	0.0391972
GJA3	0.474961	4.02411	7.41109	0.00648232	0.0391972
ACOX2	0.394025	4.15052	7.41098	0.00648269	0.0391972
MATN2	0.576472	6.84755	7.40768	0.00649459	0.0392315
LRPAP1	0.332699	6.8689	7.40422	0.00650709	0.0392883
SLC10A6	1.42091	-0.645235	7.39964	0.0065237	0.039351
EFL1	0.352012	4.69424	7.39845	0.006528	0.0393581
KAT7	0.371018	4.91267	7.39702	0.00653319	0.0393706
ZSCAN18	0.411617	3.89853	7.38954	0.00656041	0.0394905
PITPNM2	0.362552	5.24686	7.38514	0.00657651	0.0395438
TNFRSF19	0.382455	5.89301	7.38484	0.00657759	0.0395438
GPX3	0.806062	4.11411	7.38392	0.00658097	0.0395453
PARP9	0.41527	5.27519	7.38147	0.00658993	0.0395803
USP3	0.422016	3.62797	7.35628	0.0066829	0.0400381
EVA1C	0.496268	2.77372	7.35507	0.00668739	0.0400381
ZNF575	0.813066	1.826	7.35396	0.00669151	0.0400381
MAPKAP1	0.30101	7.26753	7.34364	0.00673005	0.0401812
NR3C2	0.642607	2.09858	7.33487	0.00676297	0.0403319
SULF2	1.03581	4.7552	7.33051	0.00677937	0.0403916
LRRC75B	0.561468	2.87437	7.32324	0.00680687	0.0405173
LMF2	0.301933	6.72067	7.31779	0.00682755	0.0406212
LYSMD4	0.55262	2.90874	7.31288	0.00684622	0.040712
RNMT	0.335833	5.63711	7.30907	0.00686076	0.0407231
PLCE1	0.371982	4.42878	7.30782	0.00686554	0.0407231
LAMB2	0.496693	9.06363	7.30756	0.00686652	0.0407231
MLLT11	0.373082	4.04715	7.30737	0.00686725	0.0407231
ATP9A	0.370673	6.87317	7.30561	0.00687395	0.0407437
COL15A1	0.568614	6.32533	7.30203	0.00688768	0.0407868
IFNGR2	0.359545	5.17616	7.29661	0.00690846	0.0408833
AC114490.3	1.27904	-0.675693	7.2961	0.00691045	0.0408833
CROT	0.504101	4.59037	7.29482	0.00691536	0.0408932
ALDH7A1	0.379258	5.54893	7.29043	0.00693227	0.0409741
CCDC146	0.972091	0.879101	7.28501	0.00695322	0.0410786
HSPA4L	0.448702	4.05556	7.26884	0.00701611	0.0414214
SP1	0.322035	5.97985	7.26194	0.00704312	0.0415515
SLC29A4	0.525799	2.9949	7.25171	0.00708336	0.0417605
SFMBT2	0.753783	0.805827	7.25125	0.00708517	0.0417605
HUWE1	0.472189	7.77499	7.24926	0.00709301	0.0417736
FAM214A	0.38922	4.31582	7.24901	0.00709401	0.0417736
WDR11	0.261276	6.40467	7.24087	0.00712624	0.0419048
ZNFX1	0.345405	6.59915	7.22583	0.00718621	0.0421985
SLC30A7	0.361117	5.36267	7.22361	0.00719507	0.0422116
RHBDD2	0.360927	5.44	7.2236	0.00719512	0.0422116
DCAF11	0.380617	5.1135	7.22261	0.00719909	0.0422153
PHOSPHO2	1.07049	-0.161789	7.21879	0.00721445	0.0422625
ANKRD37	0.661827	1.51338	7.2181	0.00721719	0.0422625
VPS11	0.370126	5.23264	7.21284	0.00723837	0.042367
AREL1	0.316176	5.88255	7.20439	0.00727253	0.0425472
SLC1A7	0.829727	2.14681	7.19863	0.00729593	0.0426643
XRN1	0.344268	5.49728	7.19381	0.00731553	0.0427591
IQGAP2	0.75837	1.07703	7.19199	0.00732298	0.0427829
HOXA3	0.524595	3.35438	7.18824	0.0073383	0.0428424
GALNT12	0.828999	4.30861	7.18054	0.00736983	0.0429771
PLCD4	0.686439	2.35876	7.17757	0.00738205	0.0430285
PARD6G	0.655183	1.87511	7.17562	0.00739008	0.0430356
GUCY1B1	0.852037	3.91204	7.16994	0.00741352	0.0431521
ACACA	0.366423	6.33012	7.16529	0.00743277	0.0432443
LRTOMT	0.708118	1.43001	7.16218	0.00744567	0.0432715
KLHL36	0.297811	6.27342	7.1595	0.00745679	0.0433043
ADD3	0.361199	7.49456	7.158	0.00746304	0.0433206
FOXQ1	0.810521	2.90221	7.15307	0.00748358	0.0434
NME7	0.410554	3.9469	7.14596	0.0075133	0.0435323
ANGEL1	0.432086	3.92759	7.13003	0.00758033	0.0437802
CTDNEP1	0.302128	6.22476	7.12838	0.00758732	0.0438005
RAB40B	0.481912	3.10841	7.12722	0.00759225	0.0438089
PRR14	0.359179	4.67371	7.12251	0.00761222	0.043844
PDGFRA	0.38814	8.59456	7.11668	0.00763701	0.0439668
EHMT2	0.396456	5.57973	7.11469	0.0076455	0.0439772
EBF1	0.628341	2.86468	7.1138	0.00764927	0.0439772
GAS7	0.710206	4.01872	7.1076	0.00767576	0.0440966
TNK1	0.711016	1.09792	7.1068	0.00767919	0.0440966
CACNA1G	1.15189	0.0694126	7.10649	0.00768051	0.0440966
CCDC74A	0.481977	2.5153	7.08535	0.00777166	0.0445794
C16orf74	0.500523	2.75829	7.07538	0.00781501	0.0448077
CCDC158	0.980922	0.0794002	7.07152	0.0078319	0.0448842
ZNF658	0.643594	1.41617	7.0696	0.00784028	0.0449118
DDX24	0.302465	7.18476	7.06193	0.0078739	0.0450839
PKD1	0.454573	7.55639	7.05658	0.00789745	0.0451633
SEC16A	0.328874	7.05427	7.05635	0.00789848	0.0451633
WDR60	0.418861	4.25016	7.05016	0.0079258	0.045299
PTPRS	0.372459	6.87785	7.04569	0.0079456	0.0453916
RRAGC	0.376552	5.0065	7.0425	0.00795978	0.0454521
NUDCD3	0.286194	6.19168	7.04111	0.00796597	0.0454661
HOMER3	0.320122	5.14616	7.03744	0.00798229	0.0455189
ZMIZ1	0.326183	7.59219	7.03303	0.00800198	0.0455887
NPEPPS	0.316845	7.19738	7.03248	0.00800442	0.0455887
GRK4	0.557008	3.06456	7.03227	0.00800537	0.0455887
PIDD1	0.495989	4.16168	7.02986	0.00801615	0.0456236
CEP104	0.335278	5.24118	7.02912	0.00801946	0.0456236
APPL1	0.300751	5.81216	7.01667	0.00807542	0.0459049
ZHX2	0.564574	4.6863	7.00599	0.00812376	0.0461589
PARD6A	1.2962	-0.44197	6.99182	0.0081883	0.0464291
LACC1	0.380471	3.76739	6.99152	0.00818969	0.0464291
KDM1B	0.442378	4.99919	6.99006	0.00819638	0.0464461
TIMP2	0.364246	10.6077	6.98314	0.00822809	0.046605
INPP5B	0.330593	4.40935	6.97808	0.00825139	0.046695
CERCAM	0.423255	8.0738	6.97016	0.008288	0.0468378
IDI1	0.459224	5.24189	6.96926	0.00829219	0.0468378
BCL6	0.49767	5.41421	6.96674	0.00830387	0.046866
GPR89A	0.523519	2.43371	6.9559	0.00835434	0.0471088
MLLT3	0.385873	4.32812	6.94572	0.00840198	0.047293
PLXNB2	0.301726	8.95528	6.94424	0.00840894	0.0473014
RNF44	0.358063	4.59062	6.94028	0.0084276	0.0473739
MCOLN1	0.511569	4.54238	6.92598	0.00849524	0.0476967
TSHZ3	0.387004	5.44522	6.92574	0.00849637	0.0476967
SLC1A3	1.25197	-0.230779	6.90697	0.00858605	0.048136
NTNG2	0.698618	1.56298	6.90602	0.0085906	0.0481401
PTGER2	0.536357	4.07728	6.90477	0.00859659	0.0481523
PHF20	0.278218	5.83821	6.89187	0.00865887	0.0484367
PHLDA1	0.352842	8.08889	6.88902	0.00867269	0.0484711
POU2F1	0.478663	2.53076	6.88178	0.00870786	0.0486032
DNAJC5	0.354805	7.16308	6.87542	0.00873895	0.0487551
ACTR2	0.339856	8.60936	6.8704	0.00876351	0.048849
ZNF425	0.559224	2.53225	6.85374	0.00884557	0.0492196
STIM2	0.270817	5.7804	6.84813	0.00887342	0.0493528
ALOX12	0.891627	1.26547	6.84639	0.00888205	0.049379
ARHGEF3	0.467747	4.00239	6.84544	0.00888676	0.0493835
ZNF431	0.510101	2.61266	6.84066	0.00891061	0.0494713
SH3D19	0.416739	6.76887	6.83947	0.00891655	0.0494713
SMARCD2	0.273481	6.1783	6.83913	0.00891824	0.0494713
BMP1	0.45676	6.80217	6.83401	0.00894381	0.0495696
RBM33	0.330045	5.29666	6.82627	0.00898267	0.0497331
CDK5RAP2	0.291312	5.85174	6.8136	0.00904661	0.0500516
BACE1	0.300536	5.9634	6.80817	0.00907416	0.050182
CTSB	0.292002	10.1726	6.80646	0.00908286	0.0502055
ZNF516	0.344338	5.21522	6.80577	0.00908636	0.0502055
MORC4	0.285068	5.58602	6.80408	0.00909498	0.0502261
BORCS5	0.46804	3.99076	6.80348	0.00909803	0.0502261
FAM129B	0.300224	9.71635	6.79958	0.00911792	0.0503139
LAMB1	0.437492	9.16379	6.79719	0.00913014	0.0503593
KMT2E	0.305623	5.96852	6.79386	0.00914718	0.0504312
SPATS2L	0.243587	7.73684	6.78844	0.00917498	0.0505184
ASB7	0.33133	4.19452	6.78637	0.00918567	0.0505552
TMCC1	0.338313	4.26403	6.78423	0.00919669	0.0505938
CABCOCO1	0.862405	0.367398	6.78225	0.00920687	0.0506278
ITM2C	0.53304	7.65954	6.78042	0.00921634	0.0506578
UBE2E1	0.331563	6.03857	6.76375	0.00930279	0.0510323
IMPA1	0.445738	3.91791	6.75023	0.00937358	0.0512827
EXOC6B	0.288088	6.27961	6.75007	0.00937442	0.0512827
IRF1	0.559663	4.33488	6.74602	0.00939572	0.0513755
RETSAT	0.348168	6.09731	6.74377	0.00940758	0.0514181
ASPA	0.771257	1.20626	6.7409	0.00942269	0.0514784
PAF1	0.299793	5.86305	6.73937	0.00943078	0.0515003
MYO6	0.330459	5.88561	6.72758	0.00949331	0.0517921
MIA3	0.272149	6.19613	6.72698	0.00949652	0.0517921
APCDD1	0.856461	0.566914	6.71773	0.00954589	0.0520165
NFX1	0.290295	5.62875	6.7153	0.00955892	0.0520461
KMT2A	0.460261	5.21381	6.71201	0.00957657	0.0521162
XRRA1	0.378712	3.8324	6.70996	0.00958759	0.0521431
FANK1	0.731121	1.27345	6.709	0.00959277	0.0521431
PER2	0.583437	2.32389	6.70878	0.00959391	0.0521431
BMP2	0.885793	2.2872	6.69992	0.0096417	0.0523804
SMARCA2	0.390589	6.4827	6.69684	0.00965838	0.0524484
USP24	0.329757	6.1555	6.69369	0.00967545	0.052496
UQCC1	0.39693	4.90653	6.68627	0.00971583	0.052594
MTERF4	0.363879	4.2091	6.6851	0.00972222	0.052594
ADGRL4	0.421512	4.18374	6.68501	0.00972267	0.052594
TRPC3	0.940297	0.0782273	6.6804	0.00974789	0.0526498
OSGIN2	0.405637	4.38854	6.6794	0.00975332	0.0526498
PHETA1	0.460131	4.08407	6.67931	0.00975383	0.0526498
TNFSF13	0.746176	0.819814	6.67741	0.00976425	0.0526658
STARD10	0.949761	2.24764	6.67315	0.00978758	0.0526744
CCDC106	0.501413	3.98843	6.67158	0.00979625	0.0526891
MED1	0.367355	5.79337	6.67114	0.00979865	0.0526891
LDLR	0.397677	7.60585	6.66784	0.00981681	0.0527643
PTGER1	0.734087	1.31414	6.66586	0.00982772	0.0528005
IQCG	0.516046	2.52772	6.65625	0.00988084	0.0529546
EVC2	0.398356	3.89806	6.65612	0.00988157	0.0529546
PHTF1	0.306929	5.04718	6.65462	0.00988992	0.0529769
LAMP1	0.303223	9.37754	6.64493	0.00994386	0.0531982
C19orf25	0.362391	4.53548	6.63578	0.00999506	0.0533903
RNF14	0.412251	5.00221	6.61712	0.0101003	0.0538527
WDR5B	0.479063	2.81943	6.59676	0.0102164	0.0543572
TNFSF13B	0.836259	0.816843	6.59419	0.0102312	0.0544016
ZNF500	0.451464	3.0842	6.59215	0.0102429	0.054418
ZNF561	0.312976	5.04521	6.58847	0.0102641	0.0544804
TC2N	0.82887	0.812891	6.57687	0.0103313	0.0547834
ZNF83	0.572862	4.07904	6.57275	0.0103552	0.0548871
CRYZ	0.376124	5.28045	6.57189	0.0103602	0.0548908
CDK19	0.370764	4.9039	6.55909	0.010435	0.0551712
SCARA5	1.45889	3.62365	6.55229	0.0104749	0.0553584
EPB41L2	0.315219	7.91774	6.54388	0.0105245	0.0555518
UBXN7	0.314202	6.0348	6.54104	0.0105414	0.0555941
SMARCC2	0.265384	6.56121	6.53599	0.0105713	0.0557057
HSPA6	1.08147	-0.280616	6.53474	0.0105788	0.0557215
FNBP1L	0.340234	4.90891	6.53088	0.0106017	0.0557961
TNFRSF25	1.02895	0.881573	6.52832	0.010617	0.0558012
NGRN	0.361696	5.22014	6.52813	0.0106181	0.0558012
VTI1A	0.332087	4.67485	6.52798	0.0106191	0.0558012
DBP	0.798883	2.42244	6.52776	0.0106204	0.0558012
BMP4	0.659053	5.85504	6.52346	0.010646	0.0558895
ERCC5	0.55123	2.00294	6.51812	0.0106781	0.0559895
KCNG2	0.87136	1.81647	6.51807	0.0106784	0.0559895
NEDD4L	0.384596	5.13311	6.51152	0.0107178	0.0561494
DMRTA2	0.612621	1.59113	6.49473	0.0108194	0.0566116
ZNF771	0.442409	3.20829	6.4937	0.0108258	0.0566212
INPP5J	1.18318	-0.535915	6.49179	0.0108374	0.0566336
STAM	0.343771	5.36302	6.49092	0.0108427	0.0566336
NKD2	0.933719	2.58902	6.49037	0.0108461	0.0566336
RNH1	0.327774	8.51607	6.48476	0.0108803	0.056789
SLC38A9	0.396298	3.62929	6.48132	0.0109014	0.056832
LRP1	0.605146	10.5737	6.48121	0.0109021	0.056832
CLDN15	0.585312	2.18547	6.47163	0.010961	0.0570921
H3F3B	0.283363	7.82226	6.46217	0.0110195	0.0573023
PRKD2	0.291476	4.83718	6.4562	0.0110566	0.0574478
SPTBN5	0.949808	0.913026	6.45516	0.011063	0.0574578
VASH1	0.514809	2.95683	6.45241	0.0110802	0.0575233
NIPBL	0.321294	5.6991	6.44491	0.0111271	0.0576954
WTIP	0.370058	5.21888	6.43199	0.0112083	0.0580451
ZNF16	0.510303	2.63825	6.42667	0.0112419	0.0581716
STAG3	0.770114	0.910144	6.42086	0.0112788	0.0583145
COQ8A	0.443807	3.74591	6.41795	0.0112972	0.0583859
ETV1	0.53208	4.26582	6.41634	0.0113075	0.0584153
SETX	0.316471	6.21528	6.40794	0.0113611	0.0586345
DNALI1	0.458269	3.38988	6.39326	0.0114555	0.0590347
HEPH	0.459559	6.70745	6.39149	0.0114669	0.0590556
ERC1	0.337849	6.25521	6.39118	0.0114689	0.0590556
PDGFC	0.366161	6.27873	6.38544	0.011506	0.0592189
TMEM248	0.300191	7.44531	6.37078	0.0116015	0.0595777
LPCAT3	0.483106	3.96737	6.36869	0.0116152	0.0596135
GJC2	0.700279	2.45544	6.36778	0.0116211	0.0596135
WAC	0.23639	6.72407	6.36542	0.0116365	0.0596514
ZC3H3	0.371831	4.45323	6.35603	0.0116983	0.059895
C4orf3	0.38695	7.32391	6.35385	0.0117127	0.0599445
MAP3K3	0.318338	5.65452	6.34673	0.0117598	0.0601123
PARP6	0.459981	4.35031	6.34363	0.0117804	0.0601461
MICAL1	0.407794	6.45821	6.34358	0.0117807	0.0601461
CACNA2D1	0.324385	6.02472	6.32767	0.0118869	0.0605659
CAVIN4	0.681858	1.76069	6.32417	0.0119103	0.0606366
DNAJC10	0.255602	7.30781	6.32301	0.0119181	0.0606517
CERS1	1.13073	-0.281372	6.30663	0.0120288	0.0610672
NIPAL2	0.394603	5.16368	6.30508	0.0120393	0.061096
SMARCAL1	0.307123	5.05736	6.30034	0.0120715	0.0612351
DDAH2	0.53744	5.75222	6.29585	0.0121021	0.0613409
GGT1	0.804341	0.749618	6.28966	0.0121445	0.0614621
NR1D1	0.426318	3.73248	6.28191	0.0121977	0.0616574
KIF1B	0.32027	6.10141	6.28176	0.0121987	0.0616574
ARMCX3	0.397232	6.68573	6.27719	0.0122302	0.0617672
TMEM25	0.441731	4.11502	6.26199	0.0123355	0.0621549
PKN1	0.379992	7.57141	6.25948	0.012353	0.0621887
ZNF707	0.511054	3.22196	6.24327	0.0124666	0.0626854
FNBP1	0.289192	6.21471	6.24032	0.0124874	0.062765
CSNK1G1	0.338141	4.56748	6.23761	0.0125065	0.0628362
CHST15	0.497383	4.59528	6.23638	0.0125152	0.0628546
KCNT2	0.638674	1.60013	6.22819	0.0125732	0.0630709
UTRN	0.373115	6.56496	6.22575	0.0125905	0.0631076
ETS2	0.413993	6.67345	6.22162	0.01262	0.0632299
DNHD1	0.64033	2.46716	6.22022	0.0126299	0.0632548
PDE4DIP	0.373589	7.4389	6.21678	0.0126545	0.0633277
CUTA	0.280471	6.99131	6.21277	0.0126832	0.0634463
PARD3	0.306471	5.32303	6.20086	0.0127688	0.0637981
PIP5KL1	0.805877	0.675591	6.19728	0.0127947	0.0638772
ABCC4	0.363565	6.21728	6.19435	0.0128159	0.0639554
DHRS13	0.633556	1.26701	6.19372	0.0128204	0.0639554
UBAC1	0.308509	4.98737	6.18951	0.012851	0.0640318
ZNF302	0.435852	3.91975	6.18464	0.0128864	0.0641831
ALPK1	0.367195	4.27183	6.18323	0.0128966	0.0641908
SLC6A6	0.463358	5.10117	6.18303	0.0128981	0.0641908
PLCB1	0.399615	4.65903	6.17943	0.0129244	0.0642963
TYW1B	0.911099	0.106656	6.17705	0.0129418	0.064332
IP6K2	0.336898	5.21978	6.16603	0.0130226	0.0646041
MAN2B1	0.43168	6.37675	6.16325	0.0130432	0.0646113
MRPS27	0.32367	5.9489	6.16202	0.0130522	0.0646113
ZNF554	0.574644	1.85659	6.16175	0.0130542	0.0646113
EIF1B	0.279971	5.0094	6.15816	0.0130808	0.0646919
GYPC	0.425687	5.56549	6.14972	0.0131433	0.0649713
MTRF1L	0.410203	3.92352	6.14821	0.0131545	0.0649804
GFOD2	0.324755	4.16343	6.14164	0.0132035	0.0651968
CDNF	0.832981	0.538608	6.13153	0.0132792	0.0654939
DYRK1B	0.429248	4.49121	6.12701	0.0133132	0.0656358
CRTC1	0.37589	4.59942	6.1221	0.0133502	0.0657925
MED9	0.396654	3.51648	6.11016	0.0134407	0.0660839
DTNBP1	0.447232	3.2936	6.10731	0.0134624	0.0661441
HDAC9	0.445419	3.6707	6.10624	0.0134705	0.0661533
RAD51C	0.384965	3.27769	6.10313	0.0134943	0.066244
ZER1	0.267115	6.44128	6.0856	0.0136288	0.0668267
CPT1C	0.41638	5.2626	6.07339	0.0137233	0.0671856
ADAM10	0.269612	7.74438	6.06837	0.0137624	0.0673056
CDKN1C	0.753139	2.32524	6.06585	0.0137821	0.0673689
ZC3H12A	0.433372	3.37527	6.05244	0.0138871	0.0678095
A2M	1.27563	6.79619	6.05229	0.0138883	0.0678095
ABHD2	0.33424	6.28084	6.04629	0.0139356	0.0679877
FAM118B	0.34792	4.28249	6.04235	0.0139667	0.0680869
NCKIPSD	0.365309	5.05872	6.03715	0.0140079	0.0682351
RASL10B	0.553244	2.16089	6.02311	0.0141198	0.0685685
ZNF70	0.41377	2.98165	6.01687	0.0141697	0.068692
LDB2	0.42865	4.59767	6.01665	0.0141715	0.068692
ADH1B	1.25755	7.17521	6.01654	0.0141724	0.068692
CFAP97	0.306992	5.93747	6.01298	0.014201	0.0687782
AGTR1	0.817163	0.598442	6.01145	0.0142133	0.0688113
UHMK1	0.342284	7.36509	6.01014	0.0142239	0.0688362
POMK	0.660723	2.26896	6.00443	0.01427	0.0689836
CLEC2D	1.00449	-0.152855	6.00433	0.0142708	0.0689836
LRRC8D	0.299693	5.7624	6.00166	0.0142924	0.06905
FKBP9	0.287555	8.37597	6.00129	0.0142955	0.06905
SRGAP2B	0.4527	2.54743	5.9996	0.0143091	0.0690897
SPG7	0.331148	6.37174	5.9956	0.0143416	0.06918
SEMA3C	0.548097	7.12104	5.99438	0.0143515	0.06918
SLIT2	0.370831	5.42816	5.99393	0.0143552	0.06918
FOXJ2	0.293244	5.13584	5.9901	0.0143863	0.0693036
PI4K2B	0.360175	4.06625	5.98329	0.014442	0.0695189
STX10	0.435791	5.20536	5.98091	0.0144615	0.0695628
CDK14	0.287745	5.43898	5.98083	0.0144622	0.0695628
ABCA5	0.453774	3.45109	5.97857	0.0144807	0.0696063
MIB2	0.537873	5.76403	5.97838	0.0144823	0.0696063
SRGAP3	1.33599	-0.66368	5.9698	0.0145529	0.0698396
ANKAR	0.705269	0.665642	5.96896	0.0145599	0.0698466
NOXA1	1.63717	0.0374539	5.96773	0.01457	0.0698595
CTBS	0.366118	3.60517	5.96729	0.0145737	0.0698595
ZNF624	0.584311	1.57184	5.96463	0.0145957	0.0699386
FTH1	0.373734	11.131	5.95431	0.0146813	0.0702957
ZNF587	0.372136	3.6092	5.95328	0.0146899	0.0703101
GLMP	0.314276	6.159	5.94983	0.0147187	0.0704212
YLPM1	0.287369	6.23809	5.94174	0.0147864	0.0706777
OSBPL2	0.361151	5.21769	5.9408	0.0147943	0.0706777
ARFGEF3	0.813659	0.945538	5.9406	0.014796	0.0706777
TM6SF1	0.612695	1.28129	5.9387	0.014812	0.0707067
AGA	0.324864	4.87743	5.93488	0.0148441	0.0708139
ANKRD24	0.970996	0.126323	5.93469	0.0148456	0.0708139
NR1H3	0.444248	3.71805	5.93118	0.0148752	0.0709016
ERGIC3	0.354806	7.49694	5.90849	0.0150681	0.0716584
TBC1D22A	0.298225	5.09323	5.90492	0.0150986	0.0717768
NPIPB3	1.03939	-0.132371	5.90217	0.0151223	0.0718351
TMEM30B	0.404553	3.28723	5.89727	0.0151644	0.0719808
CTDSP1	0.301915	6.24121	5.89497	0.0151842	0.0720477
SMURF1	0.277018	5.22171	5.89199	0.0152099	0.0721158
ZNF879	0.592422	1.45187	5.88517	0.0152689	0.0722879
AL592183.1	0.542753	2.58824	5.88481	0.0152721	0.0722879
TRO	0.402678	4.74551	5.88449	0.0152748	0.0722879
ADCY3	0.297705	5.8523	5.88079	0.0153069	0.0724126
PRPF40B	0.517356	2.34645	5.87137	0.0153891	0.0727739
PIGV	0.406156	3.78326	5.8672	0.0154256	0.0728996
ZDHHC3	0.25339	6.17587	5.86387	0.0154548	0.0730027
LAMC1	0.360233	9.60647	5.85702	0.015515	0.0732326
FBXO22	0.310723	5.08381	5.8451	0.0156204	0.0736019
RAPGEF4	1.0392	-0.573553	5.83771	0.0156862	0.0738473
SLC35A5	0.30655	5.27324	5.83666	0.0156956	0.073864
NUDT13	0.698965	0.926237	5.83426	0.015717	0.0739374
MUC12	0.914269	-0.124233	5.82909	0.0157633	0.0740824
KLF12	0.33266	4.80651	5.82885	0.0157655	0.0740824
TMEM218	0.400438	3.38072	5.82645	0.0157869	0.0741281
RAPGEFL1	0.617453	1.64174	5.81414	0.0158979	0.0745711
ARL4A	0.447991	3.52695	5.81084	0.0159277	0.0746644
TRAF5	0.525221	4.00111	5.8105	0.0159308	0.0746644
ZNF585A	0.448212	2.46949	5.80789	0.0159544	0.0746727
SH3BP2	0.476634	3.56053	5.8077	0.0159561	0.0746727
ADCY6	0.401221	6.03529	5.80382	0.0159914	0.0747794
COPS7B	0.303071	4.71227	5.80365	0.0159929	0.0747794
IFT140	0.429194	4.73714	5.80324	0.0159967	0.0747794
COL6A1	0.544145	11.5121	5.80071	0.0160197	0.0748594
CRIPT	0.367668	3.89459	5.79408	0.0160802	0.0750437
RHBDF2	0.583826	2.97101	5.79334	0.016087	0.0750437
CFAP69	0.598012	1.5284	5.79314	0.0160889	0.0750437
ZNF221	0.681354	0.847938	5.79119	0.0161067	0.0750631
MTF2	0.453786	3.37466	5.78991	0.0161184	0.0750631
MET	0.338943	6.14518	5.78944	0.0161227	0.0750631
ARL17A	0.728721	0.812518	5.78307	0.0161813	0.075308
RAB31	0.373131	6.15783	5.77664	0.0162406	0.075556
ARRDC2	0.481498	3.05691	5.76461	0.0163521	0.075983
PRDX4	0.327258	6.817	5.76415	0.0163564	0.075983
LRRC32	0.669165	4.75485	5.75567	0.0164355	0.0762517
PDCD4	0.390576	6.36318	5.75472	0.0164444	0.0762517
CSAD	0.558824	2.81905	5.74481	0.0165374	0.0765425
FAM53C	0.248847	5.91102	5.73305	0.0166486	0.0770287
MXD1	0.415852	3.2209	5.72445	0.0167303	0.0773216
SEPHS1	0.270082	5.59611	5.72232	0.0167506	0.0773874
AUH	0.408379	3.48652	5.71887	0.0167835	0.077511
DYNC1H1	0.364165	8.55665	5.71507	0.0168199	0.0776224
ACBD4	0.53563	3.52084	5.71434	0.0168269	0.0776264
NOL4L	0.372443	3.56312	5.71121	0.0168569	0.0777142
PIP5K1C	0.271686	7.40208	5.70666	0.0169006	0.0778194
HGSNAT	0.363278	6.97788	5.70613	0.0169058	0.0778194
ODF2L	0.335809	3.89121	5.69471	0.0170161	0.0781742
PNMA2	0.370433	4.65867	5.69462	0.017017	0.0781742
HERC2	0.388276	5.98666	5.69432	0.0170199	0.0781742
LIN7C	0.329818	4.66493	5.69245	0.017038	0.0782288
MUM1	0.330536	5.05137	5.68967	0.0170651	0.0782961
ACIN1	0.365339	7.27965	5.68463	0.0171142	0.0784276
LRRC14	0.391379	4.19996	5.67002	0.0172573	0.0790058
CTSO	0.397192	5.02346	5.66917	0.0172656	0.0790152
CCDC36	0.801795	0.238589	5.66775	0.0172796	0.0790403
RAP2B	0.3178	5.41828	5.66734	0.0172836	0.0790403
ZNF524	0.40735	3.26965	5.66271	0.0173294	0.0792158
WBP2	0.315863	6.43472	5.65532	0.0174025	0.079469
KLHDC1	0.734843	1.31987	5.65468	0.0174088	0.079469
SLIT3	0.556175	7.33825	5.64872	0.0174681	0.0797107
MSL3	0.319	4.61648	5.64616	0.0174936	0.0797983
MMP2	0.418475	11.5254	5.64237	0.0175315	0.0799423
ZNF655	0.311708	5.65871	5.63822	0.017573	0.0800083
C19orf54	0.374045	3.32892	5.63716	0.0175837	0.0800083
TNS3	0.331806	8.75849	5.63518	0.0176035	0.0800395
MAGI2	0.352134	4.12591	5.62714	0.0176845	0.0803789
IFIT1	0.636998	3.70369	5.62491	0.017707	0.080452
TSPYL4	0.335954	4.63612	5.62066	0.01775	0.0805777
PRUNE1	0.386183	3.53952	5.60901	0.0178683	0.0810104
VWA7	0.735271	0.661795	5.60501	0.0179092	0.0810558
TMEM86A	0.988548	0.0880737	5.60489	0.0179104	0.0810558
GPER1	0.459963	3.62461	5.60059	0.0179545	0.0811678
PNPO	0.343784	3.84607	5.59845	0.0179763	0.0812376
PCDHB12	0.992223	-0.349196	5.59605	0.018001	0.0812908
BRSK1	0.444676	3.25265	5.58406	0.0181246	0.0817614
SLC25A51	0.366293	4.00112	5.57343	0.018235	0.0822203
ZNF699	0.583346	1.33458	5.57301	0.0182394	0.0822203
NFKBIL1	0.442907	3.24497	5.57147	0.0182554	0.0822483
CRMP1	0.394451	3.48252	5.57117	0.0182586	0.0822483
COL6A2	0.50194	11.6066	5.56602	0.0183124	0.0824318
FAM20C	0.418516	7.65767	5.55731	0.0184037	0.0827543
PPP1R36	1.25471	-0.933372	5.55461	0.0184321	0.0828232
RBM27	0.413621	3.58475	5.54903	0.0184909	0.083058
N4BP2	0.472255	2.96423	5.54728	0.0185094	0.0831114
ZBED8	0.612218	1.70466	5.54543	0.018529	0.0831697
COG5	0.296034	5.38425	5.53824	0.0186053	0.0834826
MIGA2	0.403328	4.91165	5.53484	0.0186414	0.0835446
SPAG7	0.316644	5.39059	5.53464	0.0186435	0.0835446
NBPF1	0.37488	4.31662	5.53446	0.0186456	0.0835446
ACSS2	0.28492	5.19751	5.53217	0.0186699	0.0836239
SRSF4	0.256109	6.06489	5.52159	0.0187832	0.084049
BCORL1	0.414211	4.12273	5.52144	0.0187848	0.084049
YPEL2	0.507624	3.35236	5.51344	0.0188709	0.0843637
YJEFN3	1.06881	0.828681	5.51191	0.0188874	0.0843886
ATXN7L3	0.275594	6.2281	5.50942	0.0189143	0.0844491
NBL1	0.60548	7.34273	5.50702	0.0189403	0.0845352
PPFIA3	0.660366	1.28183	5.50572	0.0189543	0.0845681
C8orf82	0.336387	4.91251	5.50235	0.018991	0.0847017
NFATC2IP	0.287592	5.64884	5.50039	0.0190123	0.0847667
TTC14	0.439009	4.64388	5.4993	0.0190241	0.0847894
BBC3	0.647634	3.82252	5.4943	0.0190786	0.0850024
TMEM181	0.257767	6.51797	5.4838	0.0191935	0.0853695
EFCAB14	0.252492	7.07207	5.47839	0.019253	0.0855379
SERPING1	0.429663	7.97569	5.47766	0.0192611	0.0855438
SCARB2	0.247806	8.62931	5.47591	0.0192804	0.0855994
CFI	1.30579	-0.482951	5.47052	0.0193399	0.0857982
CERS5	0.267687	5.30954	5.4669	0.01938	0.0858607
TAPBPL	0.429961	3.0196	5.46483	0.0194029	0.0859321
SNX33	0.319801	6.30437	5.46314	0.0194218	0.0859854
UNC50	0.390382	4.51068	5.46197	0.0194347	0.0860127
ZNF417	0.484531	2.07946	5.46062	0.0194498	0.0860272
PREX1	0.470346	4.32086	5.45222	0.0195434	0.0864029
TNFSF15	0.953084	0.987377	5.45022	0.0195658	0.0864413
TRAPPC9	0.319452	4.33527	5.44882	0.0195816	0.0864807
PHF1	0.417493	5.76657	5.44003	0.0196803	0.0867955
CYB5RL	0.496083	3.18352	5.42716	0.0198259	0.0873763
SHOX2	0.525706	2.26369	5.42585	0.0198407	0.0874113
ZNF418	0.78499	0.684839	5.41834	0.0199263	0.0877577
TTC19	0.267442	4.85255	5.41203	0.0199984	0.088014
KLRG1	1.1644	-0.730534	5.4074	0.0200515	0.0881532
ASTN2	0.555279	2.03642	5.40601	0.0200676	0.0881532
GOLPH3L	0.322998	4.79727	5.40596	0.0200681	0.0881532
DHX40	0.276309	5.65373	5.40574	0.0200706	0.0881532
ESYT1	0.321362	7.82112	5.40358	0.0200955	0.0881897
ANP32E	0.403695	5.63673	5.40308	0.0201012	0.0881897
CD82	0.631893	4.88778	5.398	0.0201598	0.088407
INPP4A	0.31467	4.87371	5.39641	0.0201782	0.0884353
LRRC49	0.413401	3.43534	5.39436	0.0202019	0.0884781
USF1	0.360403	4.44541	5.39014	0.0202508	0.0886306
PDE4A	0.325092	5.15793	5.37954	0.0203742	0.0890781
CCL28	0.71803	1.99619	5.37545	0.0204221	0.0892566
REEP2	0.351693	5.19605	5.36797	0.0205098	0.0895469
RPE	0.250795	5.59454	5.36585	0.0205347	0.0896143
CARS	0.282071	6.32324	5.36226	0.0205771	0.0896858
TIMP1	0.421562	10.5324	5.35843	0.0206224	0.0898487
ZDHHC11	1.03914	-0.277295	5.35304	0.0206861	0.0900493
GPR85	0.667805	1.97061	5.3528	0.020689	0.0900493
SHISA4	0.325675	5.02255	5.3501	0.020721	0.0901265
ATE1	0.320963	4.56933	5.3462	0.0207675	0.0902977
FBLN1	0.917934	10.9419	5.34356	0.0207989	0.090403
ZKSCAN5	0.324023	4.23345	5.34032	0.0208376	0.0904616
INTS3	0.337354	6.14929	5.33944	0.0208482	0.0904616
GNL1	0.270186	6.33145	5.33651	0.0208832	0.0905513
PCDHB16	0.526864	1.77572	5.33253	0.020931	0.0906961
SUN1	0.225384	7.48264	5.32645	0.0210041	0.0909194
ZNF563	0.68808	0.83293	5.31686	0.0211201	0.0913589
GLUL	0.252196	7.29721	5.31408	0.0211537	0.0914657
ASH1L	0.278688	5.71746	5.31337	0.0211624	0.0914657
SRRM2	0.378374	8.37588	5.31255	0.0211723	0.0914657
TCF7L1	0.29766	4.89871	5.31243	0.0211738	0.0914657
PITPNM1	0.317255	5.33497	5.31048	0.0211975	0.0915368
PRKAR1B	0.338607	4.71048	5.3065	0.021246	0.0916523
FBXL15	0.430265	3.23399	5.30037	0.0213209	0.091924
PCOLCE	0.481051	8.50978	5.30016	0.0213235	0.091924
PHLPP1	0.391656	3.13915	5.29532	0.0213827	0.0921165
MRGPRF	0.470317	6.57213	5.29122	0.0214332	0.0922396
ATP6V1D	0.240984	5.98412	5.29122	0.0214332	0.0922396
GPRASP1	0.482603	2.31637	5.28972	0.0214517	0.0922751
MYORG	0.565514	1.98732	5.28848	0.021467	0.0922905
IQGAP1	0.304913	8.52719	5.27993	0.0215726	0.0926815
KTN1	0.295604	7.70301	5.27934	0.02158	0.0926815
COL7A1	0.521999	5.45671	5.27762	0.0216013	0.0927416
GALM	0.359517	4.35866	5.27625	0.0216183	0.0927591
FIBCD1	0.378577	4.45356	5.27611	0.02162	0.0927591
GPAT4	0.268761	6.18299	5.26501	0.0217583	0.0932574
EMP3	0.304358	7.18026	5.26379	0.0217735	0.0932591
KIAA0895	0.740798	0.73561	5.25395	0.021897	0.0936927
PFDN5	0.257632	7.05849	5.24742	0.0219793	0.0939811
ASXL2	0.306391	5.59815	5.24543	0.0220045	0.0940255
PGAP3	0.453821	3.76364	5.23503	0.0221364	0.0944291
IL17RD	0.594428	4.74127	5.23148	0.0221816	0.0945901
HOPX	0.704011	0.948629	5.23028	0.022197	0.09461
ZNF607	0.523704	2.23181	5.22081	0.0223182	0.0950441
ZNF318	0.338367	4.97323	5.21275	0.0224218	0.0954532
LAMA2	0.401203	6.78009	5.21144	0.0224387	0.0954931
C1R	0.604303	9.2068	5.19793	0.0226138	0.0961409
CBL	0.393903	5.6655	5.19364	0.0226697	0.0963301
ADD1	0.221631	8.45419	5.19297	0.0226785	0.0963301
PACS2	0.324832	6.11799	5.19276	0.0226812	0.0963301
GUCD1	0.23099	6.62843	5.19194	0.0226919	0.0963434
SMAD1	0.360403	4.06254	5.18924	0.0227271	0.0964281
TBC1D16	0.279138	6.52667	5.18381	0.0227983	0.0966571
ADCK2	0.42753	3.70954	5.18337	0.0228041	0.0966571
CMTM1	0.95376	0.852292	5.18	0.0228483	0.0967797
ACAP2	0.24039	6.37172	5.17917	0.0228592	0.0967935
ZNF438	0.390101	3.33688	5.17749	0.0228814	0.0968225
LARGE1	0.290392	5.26208	5.16888	0.022995	0.0972337
FKBP8	0.346558	8.37389	5.16611	0.0230317	0.097263
CCDC174	0.328667	3.86277	5.16436	0.023055	0.0972978
MAP3K6	0.290351	5.04357	5.16433	0.0230554	0.0972978
EID1	0.257106	7.91546	5.15978	0.0231158	0.0975204
TESK2	0.510869	2.21103	5.15589	0.0231677	0.0977047
PDIK1L	0.587297	1.22113	5.15534	0.023175	0.0977047
IDH3B	0.295146	5.38942	5.14859	0.0232653	0.0980198
QSER1	0.378627	5.40452	5.14505	0.0233127	0.0981251
CTSD	0.451842	7.09512	5.14499	0.0233135	0.0981251
BECN1	0.235357	5.76727	5.13658	0.0234268	0.0985034
PLBD2	0.303287	8.13814	5.12947	0.0235229	0.0988099
SOD3	0.691801	6.80963	5.12945	0.0235232	0.0988099
ZBTB10	0.516544	3.18193	5.12797	0.0235432	0.0988612
ZNF667	0.440536	2.43526	5.12583	0.0235723	0.0989505
NPC2	0.432621	7.03408	5.12394	0.0235979	0.0989922
TBC1D15	0.308512	5.42255	5.11187	0.0237627	0.0995181
IL32	0.670337	4.33632	5.08017	0.0242009	0.100719
B4GALT1	0.339055	7.55935	5.07786	0.0242332	0.100723
IFT88	0.399664	3.16973	5.07773	0.0242351	0.100723
DVL2	0.387922	5.67262	5.07611	0.0242578	0.100723
FDPS	0.318431	5.30929	5.07564	0.0242644	0.100723
FLOT2	0.273954	7.09802	5.07543	0.0242673	0.100723
TMEM80	0.384932	4.43716	5.07515	0.0242712	0.100723
UBN1	0.274133	6.03516	5.07446	0.0242809	0.100723
CIRBP	0.347886	6.73924	5.07411	0.0242857	0.100723
MAP2K6	1.16757	0.825075	5.06422	0.0244247	0.10125
FAM118A	0.540545	5.22457	5.06226	0.0244523	0.101331
ACOT8	0.370801	4.13527	5.05994	0.0244851	0.1014
PCYOX1	0.275508	7.79857	5.05931	0.024494	0.101404
ZNF286B	0.544678	1.56764	5.05427	0.0245653	0.101588
PRAF2	0.354154	3.98567	5.05333	0.0245787	0.101588
IFT80	0.417164	4.77757	5.05181	0.0246002	0.101633
MECOM	0.334834	5.29967	5.04832	0.0246499	0.101649
SATB1	0.419567	4.12426	5.04644	0.0246765	0.101707
EPM2A	0.467718	2.06095	5.04594	0.0246838	0.101707
TMEM117	0.363381	3.01759	5.04564	0.024688	0.101707
ZNF572	0.861495	0.0829552	5.04261	0.0247312	0.101819
HMGN4	0.235406	5.74002	5.03785	0.0247993	0.102024
TRAF1	0.487067	2.27359	5.03572	0.0248297	0.102058
CACNA1C	0.371473	6.08849	5.03016	0.0249096	0.10232
SEMA3B	0.728536	5.71439	5.02327	0.0250089	0.102661
ITGA11	0.754377	3.78139	5.02251	0.0250198	0.102672
RRAGB	0.365693	3.94974	5.02166	0.0250321	0.102689
ERCC1	0.248449	5.86737	5.019	0.0250707	0.102735
TCTN2	0.366922	3.76816	5.01894	0.0250715	0.102735
PCSK4	0.741059	0.679913	5.01808	0.025084	0.102735
ZNF385A	0.374798	4.52128	5.01518	0.025126	0.102841
SLC43A2	0.677846	3.29707	5.01037	0.0251959	0.103027
DCP1B	0.38532	3.97516	5.00506	0.0252734	0.10331
ZNF843	1.02473	-0.554515	4.99652	0.0253983	0.10372
MEX3B	0.35199	4.15277	4.99513	0.0254188	0.103737
CDK2AP1	0.273276	7.36963	4.98998	0.0254945	0.104006
ZFYVE26	0.294702	4.84538	4.98884	0.0255112	0.104013
CCDC186	0.350255	4.37441	4.98753	0.0255306	0.104058
WDR24	0.370569	3.55217	4.97833	0.0256667	0.104533
RWDD4	0.288294	4.70553	4.97643	0.0256949	0.104533
DOK6	0.772765	2.62048	4.97631	0.0256968	0.104533
OFD1	0.369059	4.08275	4.97513	0.0257143	0.104559
EP300	0.328879	6.04112	4.96781	0.0258233	0.10484
BIRC6	0.288301	6.18363	4.96735	0.0258302	0.10484
SETD5	0.256008	6.59932	4.96495	0.0258661	0.104918
TMEM116	0.585272	1.55753	4.96163	0.0259157	0.105086
ABCA2	0.328852	6.2283	4.95854	0.0259621	0.105206
NME3	0.479543	4.10763	4.9573	0.0259808	0.105244
RNF112	0.962794	-0.0938721	4.95643	0.0259938	0.105244
ELF2	0.31195	4.64957	4.95626	0.0259963	0.105244
ADAM8	0.96575	0.00994388	4.94135	0.0262216	0.106087
KIFC2	0.702055	3.39858	4.93448	0.026326	0.106435
IL17RC	0.328106	4.82578	4.93404	0.0263327	0.106435
RNF187	0.329211	7.11155	4.93263	0.0263542	0.106487
COL4A5	0.586049	2.71885	4.92294	0.0265024	0.106915
MOB1A	0.260422	7.16087	4.91584	0.0266115	0.107287
LRP10	0.279979	9.1239	4.91471	0.0266289	0.107289
HYAL3	0.465631	2.30344	4.91106	0.0266852	0.107376
GRAMD1C	0.571049	1.57624	4.90696	0.0267486	0.107565
MON2	0.256427	5.8554	4.90147	0.0268338	0.107839
SH3YL1	0.401741	4.16095	4.89892	0.0268736	0.107964
PSEN1	0.252343	6.08914	4.89134	0.0269917	0.108336
RPAP2	0.338201	4.07302	4.88899	0.0270285	0.108449
ROBO4	1.10287	-0.461033	4.88479	0.0270943	0.108678
CRYL1	0.422331	3.57349	4.88292	0.0271237	0.108729
ING4	0.370688	4.22443	4.87597	0.0272331	0.109026
KLC4	0.399398	3.70644	4.87551	0.0272404	0.109026
TSC22D1	0.253736	6.83466	4.87398	0.0272646	0.10905
XPNPEP3	0.385059	4.02889	4.87156	0.0273029	0.109135
FLYWCH1	0.348215	5.97391	4.87113	0.0273096	0.109135
GPATCH2	0.329575	3.56948	4.8707	0.0273164	0.109135
GAB2	0.301857	4.86504	4.87044	0.0273205	0.109135
RCAN2	0.545307	2.92072	4.86616	0.0273885	0.109372
MAP1B	0.431968	7.70504	4.86025	0.0274823	0.109645
FAM107A	0.639858	1.4528	4.85874	0.0275063	0.109675
TNFRSF1A	0.256901	7.83676	4.85839	0.027512	0.109675
ZNF251	0.367623	3.97659	4.84734	0.0276888	0.110258
ZNF18	0.403825	2.89981	4.84413	0.0277404	0.110359
FGFR1OP	0.515146	2.72364	4.84172	0.0277792	0.110443
KIF1C	0.253791	8.88428	4.84119	0.0277877	0.110443
STON1	0.35248	4.43399	4.83859	0.0278296	0.110574
TSC22D4	0.259079	5.98958	4.83539	0.0278814	0.11071
NADK	0.292652	6.22493	4.83453	0.0278952	0.110717
FSD1	0.471194	3.2422	4.83158	0.0279429	0.110787
SELENOW	0.329793	5.80907	4.82586	0.0280359	0.11101
MZT2A	0.420878	5.11166	4.82182	0.0281017	0.111201
ZNF638	0.253367	6.10278	4.81725	0.0281763	0.111382
PEX11A	0.400922	2.71691	4.81689	0.0281822	0.111382
ANKRD12	0.339613	5.23577	4.81514	0.0282107	0.111457
IFT52	0.33774	4.48138	4.81314	0.0282435	0.111517
P4HB	0.231014	10.1844	4.81236	0.0282564	0.111533
CLIP4	0.259491	6.70853	4.79985	0.0284621	0.11224
WDR91	0.394324	3.29075	4.79694	0.0285103	0.112375
TPRG1L	0.23441	6.56055	4.7967	0.0285142	0.112375
TCF7	0.781229	2.73702	4.79529	0.0285377	0.112433
FRAT1	0.610752	1.71384	4.79472	0.028547	0.112435
CYBC1	0.295453	5.66914	4.78971	0.0286303	0.112654
TSPAN2	0.483816	3.23526	4.78868	0.0286473	0.112654
JMY	0.359024	5.1028	4.7867	0.0286803	0.112713
HAGHL	0.574321	3.30027	4.78425	0.0287211	0.112817
FBXO7	0.224501	6.46979	4.78404	0.0287246	0.112817
AMPD3	0.277955	5.22403	4.7793	0.0288039	0.112988
SIN3A	0.249625	5.43067	4.77493	0.028877	0.113192
CCNG2	0.460601	5.34544	4.76656	0.0290177	0.113651
MACO1	0.312073	4.60075	4.76546	0.0290362	0.113668
SMCR8	0.268063	5.45467	4.76523	0.0290401	0.113668
ATP5PO	0.388838	4.00329	4.75566	0.0292021	0.114196
MAML2	0.277917	5.10616	4.75437	0.029224	0.114246
SNAI2	0.356791	5.97203	4.75234	0.0292585	0.114328
SCD	0.510228	8.84647	4.74742	0.0293422	0.114507
ALAD	0.296638	6.10257	4.74725	0.0293452	0.114507
PPP1R13L	0.421448	4.05263	4.7401	0.0294673	0.114841
ITFG1	0.270033	6.11309	4.73163	0.0296128	0.11518
HLA-DMA	0.538012	3.09162	4.73152	0.0296148	0.11518
APBA3	0.318776	3.57175	4.73132	0.0296181	0.11518
ADAMTS10	0.646235	2.97696	4.72931	0.0296527	0.115244
CALHM2	0.255332	5.63917	4.72842	0.0296682	0.115269
HBS1L	0.226652	5.9763	4.72392	0.0297459	0.1155
KCTD20	0.278894	6.73219	4.72232	0.0297735	0.115571
ZNF358	0.360512	5.12004	4.72151	0.0297875	0.11559
MAPT	0.880735	-0.0917378	4.71599	0.0298834	0.115841
DNAL1	0.361488	3.34783	4.71597	0.0298836	0.115841
FES	0.346541	3.46738	4.71562	0.0298898	0.115841
LYPLA2	0.286772	5.26277	4.71433	0.0299121	0.115845
STX2	0.233376	5.90843	4.71367	0.0299237	0.115845
GGA2	0.317982	5.68399	4.7135	0.0299267	0.115845
JUND	0.40934	7.03811	4.71116	0.0299675	0.115932
PCSK9	0.795014	2.08761	4.70911	0.0300033	0.115964
ING1	0.39533	3.48816	4.70806	0.0300216	0.116
IDH1	0.283978	6.96584	4.6954	0.0302434	0.116643
FGGY	0.454946	2.96965	4.6943	0.0302629	0.116682
ORAI2	0.272481	6.11215	4.69281	0.0302891	0.116748
KMT2C	0.402923	5.17506	4.69157	0.030311	0.116765
PROSER3	0.347246	3.35506	4.69097	0.0303215	0.116766
CUTC	0.390583	2.91992	4.68554	0.0304175	0.117002
TMEM243	0.360452	4.22061	4.68462	0.0304338	0.11702
C5	0.600942	2.25442	4.68101	0.0304978	0.117159
PHF21A	0.278618	5.45268	4.67369	0.030628	0.117587
ZEB1	0.216083	7.75351	4.67202	0.0306578	0.117666
KLHL7	0.289946	5.13363	4.67121	0.0306723	0.117686
DLG5	0.247366	6.71286	4.66881	0.0307152	0.117806
ZNF282	0.290963	5.20753	4.66842	0.0307222	0.117806
DDHD1	0.282164	5.01141	4.6675	0.0307386	0.117833
GLDN	0.449924	3.98815	4.66637	0.0307589	0.117865
FRK	0.552731	1.2237	4.66433	0.0307954	0.117908
ZNF546	0.525151	1.67232	4.6597	0.0308785	0.118154
SLC46A3	0.670971	2.57787	4.656	0.0309452	0.11834
GPNMB	0.480554	8.83044	4.65311	0.0309973	0.118465
RTN4RL2	1.09541	-0.524041	4.65163	0.0310241	0.118531
TBC1D5	0.226801	6.61791	4.65066	0.0310416	0.118563
DCAF5	0.257165	5.65547	4.64816	0.0310868	0.118614
GPALPP1	0.354333	4.41913	4.64784	0.0310927	0.118614
SSH3	0.308613	5.07267	4.64502	0.0311437	0.118773
IFT46	0.335308	4.31412	4.63691	0.0312913	0.119264
HSD17B11	0.321827	4.8948	4.6358	0.0313116	0.119305
FMO4	0.690808	0.756188	4.62944	0.0314278	0.119496
ENDOV	0.345676	4.01632	4.6267	0.0314781	0.119553
ZNF44	0.434533	2.31633	4.62306	0.0315449	0.119689
SLC39A1	0.814929	0.109628	4.62059	0.0315904	0.119825
HIP1R	0.383935	4.72148	4.61926	0.031615	0.119847
LRRC56	0.628842	0.939586	4.61127	0.0317625	0.120159
PPP2R2B	0.562723	1.67274	4.6112	0.0317639	0.120159
RCN3	0.317623	8.196	4.61063	0.0317743	0.120162
ZNF224	0.525703	2.42917	4.60355	0.0319059	0.120551
C1RL	0.33832	6.38349	4.58923	0.0321734	0.121344
CPNE2	0.426697	4.80264	4.5794	0.0323585	0.121933
POLH	0.27105	5.00334	4.57073	0.0325228	0.122297
LRRC75A	0.851548	-0.0449324	4.56913	0.0325531	0.122302
LRRCC1	0.476498	2.54661	4.56757	0.0325828	0.122377
HEATR5A	0.295239	5.11002	4.56096	0.0327088	0.122741
SEC31B	0.82397	2.57098	4.55467	0.0328291	0.123082
SP3	0.254834	6.14741	4.55271	0.0328667	0.123159
PCYT2	0.363982	5.31932	4.55083	0.0329029	0.123225
NDRG4	0.376147	3.99738	4.5496	0.0329264	0.123244
PHKB	0.240853	6.16432	4.54938	0.0329306	0.123244
MAGED1	0.206939	8.72626	4.54305	0.0330526	0.123627
ZFHX3	0.408508	4.96832	4.53858	0.0331391	0.123856
DNAJA1	0.210228	7.433	4.5383	0.0331446	0.123856
DDB1	0.195934	8.44925	4.53819	0.0331465	0.123856
COL4A3	0.971628	-0.52286	4.53785	0.0331533	0.123856
BABAM1	0.353283	3.91925	4.53489	0.0332106	0.12403
UBTD2	0.26879	5.06613	4.5335	0.0332376	0.12403
MST1	0.827868	1.74608	4.53013	0.033303	0.124196
RECQL	0.263821	5.61654	4.52412	0.0334202	0.124559
ZNF783	0.420133	3.17288	4.52037	0.0334935	0.124795
DHRS12	0.644544	0.825221	4.51907	0.033519	0.124822
DHFR2	0.37686	3.42419	4.51772	0.0335456	0.124879
OPTN	0.290016	8.11588	4.5154	0.0335911	0.124981
C11orf80	0.4656	2.20305	4.51531	0.0335928	0.124981
SMIM8	0.429135	2.07354	4.5095	0.0337071	0.125332
PYROXD2	0.408939	3.98551	4.509	0.0337169	0.125332
INSIG2	0.468239	4.08456	4.50743	0.0337478	0.125373
RELB	0.462027	3.80531	4.50452	0.0338054	0.12555
ABAT	0.416492	3.03868	4.50292	0.0338369	0.12563
ZNF331	0.378018	3.41492	4.48982	0.0340973	0.126485
SLC22A15	0.568468	2.10513	4.48903	0.034113	0.126507
TLE2	0.557777	2.39854	4.48576	0.0341784	0.126637
ZNF493	0.566462	1.5917	4.48399	0.0342138	0.126668
FBXO11	0.262202	5.38563	4.48251	0.0342435	0.12673
ZNF33A	0.304321	4.03528	4.48147	0.0342642	0.126769
RALGAPA1	0.323633	3.89502	4.47206	0.0344534	0.127342
CHI3L2	1.09336	0.703078	4.47026	0.0344897	0.127417
C15orf65	0.78548	0.0337972	4.46791	0.0345372	0.127518
SUMF1	0.357722	6.13283	4.46548	0.0345864	0.127662
C16orf86	0.784462	0.791958	4.46131	0.034671	0.127937
PPP1R3F	0.527258	2.44344	4.46051	0.0346871	0.127959
SMIM29	0.318831	4.41788	4.4584	0.0347301	0.12808
MARK3	0.237873	5.99699	4.45464	0.0348065	0.128287
SLC4A3	0.460715	3.30307	4.44918	0.034918	0.128625
MEIS3	0.295949	5.7269	4.44916	0.0349184	0.128625
STAP2	0.449325	2.20178	4.44617	0.0349795	0.128796
DPY19L4	0.256404	5.11003	4.44543	0.0349948	0.128796
LZTFL1	0.34232	4.17058	4.4454	0.0349953	0.128796
NUDT16L1	0.295597	4.16567	4.44444	0.035015	0.128813
CCDC90B	0.250383	5.37629	4.44417	0.0350206	0.128813
TRIM45	0.523092	2.37734	4.44349	0.0350345	0.128827
MAN1A1	0.351318	6.85811	4.4411	0.0350836	0.128897
SRRM3	0.45763	2.59242	4.44108	0.0350841	0.128897
PLA2G16	0.507082	4.39887	4.43553	0.0351982	0.129203
NCOA1	0.270045	4.66123	4.42493	0.0354175	0.129857
PI4KB	0.226733	6.53278	4.42422	0.0354323	0.129866
SPAG8	1.04026	-0.69797	4.42384	0.0354403	0.129866
HDLBP	0.198484	10.2243	4.41821	0.0355573	0.130157
WNT16	0.807561	0.836265	4.41648	0.0355934	0.130157
ZNF189	0.294458	3.71509	4.41636	0.0355959	0.130157
L3MBTL1	0.674193	1.53982	4.41605	0.0356024	0.130157
TIMM10B	0.302116	4.26566	4.41109	0.0357061	0.130461
SLC25A16	0.306656	4.24069	4.40795	0.0357718	0.130625
DNAJC4	0.367268	4.20132	4.40638	0.0358048	0.130687
ZNF765	0.435942	2.67359	4.40585	0.0358158	0.130687
ABCB10	0.264005	4.67298	4.39427	0.0360599	0.13145
COL16A1	0.229238	7.98368	4.39097	0.0361297	0.131552
TNFRSF1B	0.415648	4.13327	4.39043	0.0361412	0.131556
EIF2B2	0.36524	4.55813	4.38929	0.0361654	0.131606
LRRC57	0.382482	3.9079	4.38702	0.0362135	0.131728
PEG3	0.758034	0.71654	4.38648	0.0362251	0.131728
TUT4	0.239249	5.28708	4.38624	0.0362301	0.131728
ZNF181	0.371965	2.96156	4.38424	0.0362726	0.131844
RP2	0.287781	5.00212	4.3836	0.0362863	0.131856
RUNDC3B	0.678454	2.38815	4.38026	0.0363574	0.132031
SLC9A9	0.517416	4.16745	4.37988	0.0363656	0.132031
GMCL1	0.300622	4.09078	4.37739	0.0364186	0.132185
PRRC2C	0.297212	7.41994	4.3765	0.0364377	0.132216
SEMA4D	0.723485	1.2877	4.37444	0.0364818	0.132289
CSNK1A1	0.223782	7.51406	4.37409	0.0364893	0.132289
SOX15	0.701673	0.401419	4.36815	0.0366168	0.132637
CCHCR1	0.307191	4.18316	4.36308	0.0367258	0.132805
ZNF211	0.394496	2.87562	4.36307	0.0367261	0.132805
CIT	0.464561	4.48732	4.36174	0.0367548	0.132833
RNASEH2C	0.323535	4.65636	4.36059	0.0367796	0.132879
SLC23A2	0.26375	5.30964	4.35952	0.0368027	0.132892
ECHDC2	0.450039	4.78915	4.35542	0.0368914	0.133098
TRIM16	0.321555	3.85149	4.35229	0.0369592	0.133304
FAM193A	0.263222	4.88173	4.35136	0.0369794	0.13332
NR2C2	0.258203	5.45667	4.35008	0.0370072	0.133325
VPS13C	0.295172	5.51002	4.34812	0.0370498	0.13344
TNFAIP6	0.625064	5.09628	4.34716	0.0370708	0.133478
ZNF354B	0.458336	2.24677	4.33752	0.0372811	0.134044
ARL17B	0.978578	-0.563208	4.33675	0.0372981	0.134067
MEGF8	0.401303	7.24741	4.3338	0.0373628	0.134262
CLCN4	0.389738	3.08861	4.33279	0.037385	0.134303
GPX4	0.401357	8.1278	4.32157	0.0376323	0.135115
CLMP	0.224219	8.17677	4.32052	0.0376553	0.135159
SNAP23	0.306156	4.14559	4.3187	0.0376957	0.135265
C1QL1	0.905929	0.115839	4.31091	0.0378688	0.135694
CFH	0.503438	7.22794	4.30917	0.0379074	0.135755
PCDHB10	0.610767	0.951602	4.30808	0.0379317	0.135804
TNFRSF21	0.359486	5.91814	4.30198	0.0380679	0.136176
UBR5	0.208801	6.84922	4.30012	0.0381097	0.136197
NFATC1	0.293975	3.85267	4.30002	0.0381119	0.136197
GBP3	0.242352	5.28115	4.29505	0.0382236	0.136512
ZNF17	0.486378	1.61209	4.29394	0.0382485	0.136512
PDZRN3	0.267857	6.38083	4.2897	0.038344	0.136737
EBP	0.352847	3.58642	4.2891	0.0383575	0.136747
AC240274.1	0.295038	4.11784	4.28607	0.0384258	0.136913
UBXN1	0.320368	6.04717	4.27957	0.0385731	0.137321
CTC1	0.390027	3.66329	4.27888	0.0385889	0.137339
BSCL2	0.595989	0.96293	4.27811	0.0386061	0.137362
DIP2A	0.231733	5.50936	4.27758	0.0386184	0.137367
PNPLA6	0.271233	6.85597	4.27364	0.0387078	0.137646
ENSA	0.232567	6.35209	4.27198	0.0387457	0.137698
METTL6	0.301783	3.58611	4.27157	0.038755	0.137698
CIPC	0.335879	3.68178	4.27011	0.0387884	0.137777
TRIM21	0.278666	4.57436	4.26713	0.0388564	0.13798
BCR	0.235677	5.93061	4.26599	0.0388825	0.138008
QRICH2	0.630788	0.879872	4.26584	0.038886	0.138008
IRF3	0.371432	4.69259	4.26309	0.0389491	0.138083
C6orf106	0.216998	6.81655	4.26265	0.0389592	0.138083
AGO4	0.279931	4.35821	4.26213	0.038971	0.138083
PTEN	0.239519	6.92563	4.26208	0.0389721	0.138083
FBXL20	0.310913	4.33283	4.26206	0.0389727	0.138083
PPIC	0.428987	5.29035	4.26141	0.0389876	0.138097
TRIM22	0.251085	6.53269	4.25445	0.0391475	0.138471
SPPL2B	0.342528	4.84814	4.25443	0.0391481	0.138471
SPON1	0.653907	1.47377	4.23107	0.0396903	0.140232
WDR25	0.361533	3.16055	4.22579	0.0398141	0.140551
FUK	0.39667	3.38237	4.22529	0.0398258	0.140553
ZMYND8	0.309887	4.58958	4.21932	0.0399662	0.14085
CNTNAP1	0.39824	6.67177	4.21841	0.0399877	0.14085
DGCR6L	0.320639	5.33363	4.21556	0.0400549	0.141007
DENND2A	0.542859	6.38376	4.21426	0.0400855	0.141075
CAPN7	0.265026	5.07431	4.21263	0.0401241	0.141134
KMT5B	0.27722	4.44594	4.19824	0.0404661	0.142177
IL1R1	0.389769	8.40395	4.19527	0.040537	0.142344
CENPBD1	0.332703	3.54948	4.19433	0.0405594	0.142344
RNF24	0.241479	6.26434	4.19395	0.0405684	0.142344
ATP6AP2	0.250761	7.66162	4.19389	0.0405699	0.142344
CTTNBP2	0.430413	2.79535	4.19309	0.040589	0.142371
DAB2IP	0.225986	6.26665	4.18958	0.0406732	0.142627
TMEM263	0.239186	7.25564	4.18232	0.0408478	0.143001
ST3GAL1	0.393383	6.43579	4.17521	0.0410195	0.143455
EDA2R	0.29948	5.36349	4.16946	0.0411588	0.143767
UVSSA	0.321562	3.84023	4.16902	0.0411696	0.143767
ZXDB	0.348531	3.69135	4.16857	0.0411805	0.143767
NKTR	0.320443	5.32961	4.16635	0.0412345	0.143877
ABCC1	0.270712	8.6566	4.16194	0.0413421	0.144188
THSD4	0.336529	7.3767	4.16175	0.0413467	0.144188
KCNJ2	0.32609	5.13201	4.16043	0.0413788	0.14426
MBTD1	0.331549	3.24192	4.15938	0.0414047	0.144311
ZNF268	0.341476	3.88387	4.15418	0.0415318	0.144663
GLI4	0.528466	2.87223	4.15355	0.0415473	0.144663
CREB5	0.365777	4.99064	4.14683	0.0417124	0.145043
TTLL11	0.465284	2.68943	4.1466	0.0417181	0.145043
SLC51A	0.565827	1.50246	4.14599	0.0417333	0.145056
CELSR3	0.430833	2.9881	4.13328	0.0420478	0.145974
ARFIP2	0.25353	5.79715	4.13325	0.0420486	0.145974
BMPR2	0.239034	6.82806	4.13274	0.0420613	0.145974
ZNF329	0.312724	3.84392	4.13251	0.0420669	0.145974
TMTC2	0.556533	4.15623	4.12868	0.0421621	0.146265
SLFN11	0.212557	5.84901	4.12068	0.042362	0.146797
PEX26	0.232251	5.82935	4.11742	0.0424437	0.14704
DALRD3	0.369946	4.38582	4.11491	0.0425068	0.147218
BAG6	0.230989	7.65004	4.11364	0.0425388	0.147248
GDPD3	0.87203	1.02506	4.11256	0.0425658	0.147301
SUGP2	0.345591	6.2739	4.11019	0.0426255	0.147386
KCNH5	0.608275	1.05695	4.10655	0.0427174	0.147664
PCED1A	0.405429	4.74615	4.10592	0.0427332	0.147678
TCEA1	0.228511	6.80416	4.09956	0.0428943	0.148154
TRHDE	0.243502	6.076	4.09885	0.0429124	0.148176
PLEKHG6	1.00924	-0.551555	4.09738	0.0429496	0.148254
RDH5	0.789486	1.62464	4.09577	0.0429906	0.14832
WDR48	0.249897	5.24255	4.09535	0.0430013	0.14832
ATP6V1FNB	0.758802	-0.060266	4.09366	0.0430443	0.148368
ELMSAN1	0.283116	4.99235	4.0927	0.0430688	0.148368
CLDN23	0.59227	4.05374	4.09134	0.0431034	0.148389
FAM168B	0.232244	7.44873	4.0897	0.0431454	0.148493
CDCP1	0.403077	3.30046	4.08482	0.0432702	0.148841
KIAA1217	0.669108	0.598551	4.0674	0.0437184	0.150179
MFSD10	0.26301	6.38439	4.0653	0.0437728	0.150325
FN3K	0.577215	2.74159	4.06037	0.0439009	0.150683
SNX4	0.269696	4.60953	4.05903	0.0439356	0.150758
HERC6	0.470829	1.89435	4.05861	0.0439468	0.150758
RPA1	0.230152	6.16692	4.05726	0.0439818	0.150807
ECPAS	0.214466	7.02482	4.05619	0.0440096	0.150807
KCTD3	0.246647	6.23482	4.05579	0.0440201	0.150807
USP20	0.306199	4.71817	4.05577	0.0440206	0.150807
DHRS3	0.400815	7.17055	4.05153	0.0441312	0.151116
EIF5A2	0.306368	4.84385	4.04461	0.0443126	0.151643
AGRN	0.550667	7.14696	4.0439	0.0443312	0.151665
SAT1	0.387817	6.1735	4.03926	0.0444533	0.151918
ZNF397	0.312481	3.9499	4.0374	0.0445024	0.152035
CFAP70	1.16566	-0.460241	4.03705	0.0445116	0.152035
POLR2A	0.222831	7.75603	4.03322	0.0446128	0.152285
EPHB4	0.351571	5.98474	4.0298	0.0447032	0.152483
ZNF383	0.370464	2.86257	4.02413	0.0448537	0.152956
C22orf39	0.339294	3.42209	4.02116	0.0449328	0.153142
PPIL3	0.301783	4.15096	4.01726	0.0450368	0.153414
SLC15A4	0.247014	5.21748	4.01293	0.0451526	0.153726
ADGRA2	0.351273	8.79011	4.0112	0.045199	0.153832
OPLAH	0.472403	3	4.01086	0.0452081	0.153832
ANAPC5	0.224484	6.52	4.00752	0.0452976	0.154027
MAP2K5	0.313798	4.19495	4.00585	0.0453427	0.154027
[truncated: 4,699 more rows]

## Sheet: nclx_3_vs_scramble_lo
gene	logFC	logCPM	LR	PValue	FDR
POLR3G	-2.04501	3.83871	119.944	6.50631e-28	2.73937e-24
AURKA	-1.61509	5.6574	108.614	1.97187e-25	6.22666e-22
PRDX3	-1.20392	7.16089	107.309	3.8087e-25	9.62154e-22
FAM214B	-1.29741	5.23712	102.642	4.01497e-24	7.98527e-21
KIT	-2.4272	4.62383	98.2807	3.63081e-23	5.7326e-20
TMEM189	-1.61102	5.24774	95.7838	1.28138e-22	1.61852e-19
ITGA5	-1.10526	9.05002	95.0419	1.86402e-22	2.1404e-19
SLC40A1	-1.85536	7.3522	85.5747	2.23107e-20	2.34839e-17
ATP6V1A	-1.10844	6.40371	83.7817	5.52528e-20	5.36844e-17
NCKAP1	-0.971188	7.94434	79.1031	5.89504e-19	4.13668e-16
EOGT	-1.05992	5.70705	78.0694	9.94817e-19	6.61344e-16
LDLRAD3	-1.44093	4.00196	76.2273	2.52818e-18	1.52064e-15
IL6R	-1.14933	5.38511	76.0243	2.80195e-18	1.6087e-15
ADAMTS7	-1.20716	6.33034	75.3552	3.93211e-18	1.98666e-15
SERPINE1	-1.7113	10.5409	75.3819	3.87923e-18	1.98666e-15
HIST1H1C	-1.60747	4.75967	74.6378	5.65489e-18	2.74719e-15
ELN	-2.51702	9.54459	74.0253	7.71212e-18	3.60784e-15
LDOC1	-1.0642	6.16117	72.7448	1.47545e-17	6.65587e-15
ATP5MC2	-1.04329	6.69511	72.0389	2.10997e-17	8.59713e-15
NEK7	-1.0951	7.84547	68.2964	1.40674e-16	5.07674e-14
DAAM2	-1.23463	5.40873	67.7923	1.81653e-16	6.20124e-14
EXOSC5	-1.42859	2.88989	65.7823	5.03575e-16	1.63094e-13
RHEB	-1.09279	6.52123	63.7476	1.41423e-15	4.46578e-13
RPRD1A	-1.06444	5.62509	63.1535	1.91209e-15	5.89063e-13
DUSP1	-1.12124	8.00745	62.2101	3.08694e-15	9.28361e-13
CMTM3	-1.06593	4.83944	61.1337	5.33267e-15	1.56644e-12
YIPF1	-1.22849	4.27905	60.6565	6.79558e-15	1.9508e-12
ACTC1	-5.83777	1.28455	59.8955	1.00027e-14	2.74662e-12
NLK	-1.01568	4.51	59.4989	1.22361e-14	3.2884e-12
TM4SF20	-2.89769	1.58708	58.9547	1.61347e-14	4.15914e-12
TMEM109	-1.03832	6.21408	58.3142	2.23426e-14	5.64419e-12
HBD	-2.45276	0.483622	58.2657	2.29008e-14	5.67176e-12
HDAC3	-0.965488	5.5223	57.9863	2.63949e-14	6.41143e-12
HIST1H2BD	-1.57491	3.30465	57.939	2.7037e-14	6.44347e-12
2020-03-04	-1.3371	5.83278	57.7108	3.03628e-14	6.84845e-12
GPR150	-2.46085	0.333139	57.7154	3.02917e-14	6.84845e-12
ALKAL1	-1.95204	2.21766	57.2315	3.8742e-14	8.43707e-12
SSTR1	-1.39676	5.19214	57.2582	3.82183e-14	8.43707e-12
PUDP	-1.04766	5.31881	56.5312	5.5315e-14	1.18421e-11
DUSP5	-1.18581	5.76621	55.0954	1.1482e-13	2.33918e-11
KISS1	-2.24107	1.92684	54.1088	1.89691e-13	3.63028e-11
SLC8B1	-1.80963	4.78227	53.7853	2.23636e-13	4.21603e-11
PIK3AP1	-2.72562	1.31686	53.1009	3.16852e-13	5.88552e-11
EI24	-0.747334	6.6401	52.2371	4.91886e-13	8.87574e-11
FZD6	-0.971752	6.43001	52.0725	5.3488e-13	9.5156e-11
CEMIP2	-1.183	6.59309	51.6931	6.48913e-13	1.13839e-10
GCNT4	-1.32504	3.90417	51.5035	7.1471e-13	1.21267e-10
RHOBTB3	-0.979377	9.46833	51.2362	8.18929e-13	1.36104e-10
SPRYD3	-0.847253	5.52271	51.0931	8.80878e-13	1.41088e-10
ARC	-4.08008	-0.753087	51.0965	8.79345e-13	1.41088e-10
ANKRD1	-3.4316	1.57732	51.0166	9.1586e-13	1.44603e-10
NREP	-1.34021	6.59636	50.4297	1.23512e-12	1.89017e-10
UCK2	-0.713419	6.13402	48.1836	3.88115e-12	5.57077e-10
HACD1	-0.87131	5.06149	48.1212	4.00678e-12	5.68647e-10
POM121	-1.12859	5.70388	47.6667	5.05194e-12	7.09012e-10
ANKRD13C	-0.837647	5.21657	47.4993	5.50245e-12	7.63752e-10
RC3H2	-0.832263	5.76294	47.1273	6.65234e-12	9.13322e-10
CASC3	-0.719788	6.43208	47.0784	6.82043e-12	9.26332e-10
KIRREL3	-1.11394	4.9403	46.1806	1.0784e-11	1.43382e-09
ALAS1	-0.874107	5.84492	45.9466	1.21518e-11	1.58237e-09
CHAC1	-1.2026	5.49796	45.8129	1.30103e-11	1.65993e-09
BMT2	-1.14756	4.58846	45.4471	1.56816e-11	1.98074e-09
GMFB	-0.774789	6.78021	45.3622	1.63767e-11	2.04806e-09
LINC00672	-1.55317	2.25501	45.281	1.70698e-11	2.11381e-09
P2RX5	-1.47682	2.14415	45.0429	1.92768e-11	2.36393e-09
SH3GL1	-0.726843	7.04453	44.7788	2.20594e-11	2.67916e-09
MAGI1	-0.810484	5.05495	44.0772	3.15684e-11	3.76171e-09
PRPS1	-0.91424	6.96709	43.3281	4.62886e-11	5.22028e-09
COLGALT1	-0.934912	7.61142	43.0482	5.3408e-11	5.96988e-09
SLC44A2	-0.802375	7.90316	42.9875	5.50914e-11	6.10404e-09
HCCS	-0.880518	5.16353	42.4974	7.07764e-11	7.77371e-09
SNX12	-0.838714	6.53426	42.1988	8.24492e-11	8.97773e-09
PTGS2	-1.6892	5.86115	41.7876	1.01745e-10	1.07995e-08
NCEH1	-1.09249	6.08047	41.7438	1.04054e-10	1.09525e-08
CDK17	-0.759797	5.84092	41.4301	1.22161e-10	1.24133e-08
TPD52L1	-1.08654	4.38402	40.8631	1.63278e-10	1.58644e-08
HHIP	-2.47879	0.309905	40.7931	1.69229e-10	1.6317e-08
ASPH	-0.720563	9.89207	40.7691	1.71317e-10	1.63932e-08
SYT16	-1.62677	2.31179	40.4902	1.97609e-10	1.86269e-08
MPI	-0.851981	5.30804	40.5041	1.96207e-10	1.86269e-08
ALG9	-1.33698	3.7277	40.1025	2.40983e-10	2.20569e-08
RTN1	-1.07728	3.60188	39.7797	2.84287e-10	2.58333e-08
NKIRAS2	-0.83413	5.28143	39.7331	2.91145e-10	2.62675e-08
PXDN	-0.902714	10.2365	39.5688	3.16698e-10	2.83703e-08
AGMAT	-1.71283	1.10377	39.3949	3.46191e-10	3.0794e-08
PDPN	-1.54702	3.58145	38.9815	4.27841e-10	3.77906e-08
FBXO27	-1.58718	2.12997	38.9413	4.3675e-10	3.83096e-08
NAT10	-0.792073	5.74904	38.6022	5.19606e-10	4.52631e-08
KCNE4	-1.10514	5.82437	38.2183	6.3256e-10	5.36233e-08
RPIA	-0.95568	4.08758	37.9987	7.07907e-10	5.92157e-08
LMCD1	-0.817165	7.70917	38.0099	7.03867e-10	5.92157e-08
MAP2K4	-0.837656	5.12122	37.6843	8.31718e-10	6.82171e-08
PRR16	-0.943143	4.21433	37.4908	9.18472e-10	7.43668e-08
C5orf30	-0.903704	4.61474	36.9813	1.19268e-09	9.53465e-08
FAM45A	-0.99037	5.59532	36.9216	1.22973e-09	9.76904e-08
ABHD5	-0.80993	6.07171	36.6149	1.43924e-09	1.13619e-07
FAM3C	-0.8322	7.09293	36.438	1.57597e-09	1.2364e-07
B4GALT4	-0.873216	5.50334	36.244	1.74099e-09	1.35744e-07
BAMBI	-1.29665	4.55701	36.2208	1.76176e-09	1.3652e-07
DKK1	-0.754513	6.6375	36.1323	1.84368e-09	1.41997e-07
SFXN1	-0.668037	6.38298	36.0916	1.88253e-09	1.44111e-07
SH3BP4	-0.834253	8.02461	36.0305	1.94253e-09	1.46072e-07
RCN2	-0.678468	6.57749	35.9386	2.03635e-09	1.52196e-07
ACP2	-0.780558	5.12751	35.8708	2.10846e-09	1.56659e-07
ERBB3	-2.1399	1.30597	35.8311	2.15181e-09	1.58944e-07
TPM1	-1.03459	9.1223	35.5776	2.45085e-09	1.79981e-07
PPP2R1B	-0.800244	5.42004	35.2566	2.89006e-09	2.08596e-07
JPT1	-0.616642	6.38373	35.1494	3.05353e-09	2.19143e-07
ASF1B	-1.05343	3.58545	35.1008	3.13071e-09	2.22157e-07
ENPP4	-1.37878	1.91179	35.0601	3.19683e-09	2.24329e-07
SERPINB2	-2.40334	3.6054	34.7219	3.80335e-09	2.59676e-07
NUAK2	-1.15563	4.03488	34.2941	4.73811e-09	3.21758e-07
CYR61	-1.00411	10.1385	34.2228	4.91507e-09	3.31991e-07
SIRPA	-1.07103	7.6161	34.1937	4.98906e-09	3.35196e-07
CALCOCO2	-0.669383	6.2748	34.0008	5.50888e-09	3.68162e-07
RCAN1	-0.837504	6.98614	33.5622	6.90194e-09	4.49373e-07
MFAP3L	-1.47489	1.91613	33.506	7.10456e-09	4.60193e-07
GRIK5	-1.16373	2.64069	33.3853	7.55918e-09	4.8467e-07
GABBR2	-1.10892	3.33107	33.2114	8.26629e-09	5.24681e-07
CFL2	-0.720899	6.93387	33.1845	8.38142e-09	5.26876e-07
HAPLN1	-1.00624	7.25882	32.7055	1.07233e-08	6.56676e-07
ID4	-1.36982	4.4313	32.6592	1.09819e-08	6.63695e-07
EXO1	-1.50273	2.67168	32.4526	1.22138e-08	7.34633e-07
NDNF	-1.85863	1.05581	32.2372	1.36453e-08	8.05389e-07
POM121C	-0.833747	5.97927	32.2158	1.37962e-08	8.10509e-07
DDR1	-1.04112	5.71487	31.9206	1.60605e-08	9.263e-07
IGFBP3	-1.70191	10.4746	31.8357	1.67783e-08	9.58946e-07
XRCC2	-1.60682	1.48919	31.7395	1.76304e-08	1.00311e-06
STAMBPL1	-0.906021	5.8236	31.7088	1.79113e-08	1.01452e-06
UAP1	-0.630375	7.21738	31.6611	1.83558e-08	1.03505e-06
SERINC1	-0.627779	8.23039	31.5872	1.90681e-08	1.07044e-06
TNFRSF12A	-0.729278	7.30208	31.0654	2.49485e-08	1.35713e-06
KIAA0355	-0.700461	6.14435	30.9498	2.64791e-08	1.42931e-06
DICER1	-0.838889	5.58795	30.9307	2.67415e-08	1.43124e-06
SMARCC1	-0.652578	6.43624	30.9313	2.67329e-08	1.43124e-06
EDN1	-2.10872	4.00233	30.879	2.74627e-08	1.4527e-06
ZDHHC18	-0.716917	5.21115	30.75	2.93505e-08	1.53193e-06
TDG	-0.770791	4.38193	30.6181	3.14152e-08	1.63294e-06
FGF2	-1.1214	7.52173	30.2531	3.79181e-08	1.93904e-06
JPH2	-1.51774	1.9451	29.5114	5.55874e-08	2.76427e-06
MYO10	-0.63358	8.28715	29.1664	6.64219e-08	3.23928e-06
RAB1A	-0.598128	7.7234	28.9509	7.42366e-08	3.57894e-06
DOCK2	-1.28945	3.2904	28.9383	7.47223e-08	3.58866e-06
GALNT7	-1.02571	4.66281	28.8699	7.74046e-08	3.68942e-06
EIF5A	-0.639295	8.71982	28.7431	8.26435e-08	3.92432e-06
HIST1H2BK	-0.942702	5.03036	28.7094	8.40946e-08	3.96343e-06
SGK1	-0.843042	7.01889	28.5395	9.18064e-08	4.27899e-06
RASGRP1	-3.521	-0.597025	28.4772	9.48098e-08	4.40273e-06
ATP6V0E1	-0.827904	7.2891	28.4506	9.61188e-08	4.44717e-06
TMEM47	-0.610114	8.46214	28.2519	1.06512e-07	4.87869e-06
BRI3BP	-0.963467	3.13088	28.2151	1.08554e-07	4.94997e-06
CTGF	-0.863561	10.959	28.1505	1.12238e-07	5.06314e-06
TOPBP1	-0.933515	5.13319	28.132	1.13319e-07	5.09369e-06
EFNB2	-0.853004	5.38463	28.1035	1.14995e-07	5.15072e-06
HMOX1	-0.817777	7.92668	27.9333	1.25567e-07	5.58464e-06
PRMT6	-0.879453	3.89488	27.9163	1.26681e-07	5.61441e-06
LRRN3	-1.07057	2.84055	27.8745	1.29443e-07	5.69683e-06
MT1A	-2.09004	-0.165344	27.6802	1.43121e-07	6.27697e-06
CAV1	-0.864912	8.94405	27.6102	1.48393e-07	6.48564e-06
ARMCX2	-0.597821	6.3901	27.551	1.53009e-07	6.66433e-06
PPIF	-0.814315	6.0196	27.5419	1.53729e-07	6.67267e-06
FAM210A	-0.839667	3.96281	27.3796	1.67183e-07	7.20714e-06
MRAS	-0.721077	6.43012	27.3443	1.70268e-07	7.31517e-06
DUSP3	-0.610974	6.95583	27.2589	1.77957e-07	7.61959e-06
B3GALT2	-1.65891	0.883501	27.2373	1.79958e-07	7.6792e-06
SRPX2	-0.980046	5.54805	27.0744	1.95774e-07	8.29806e-06
BCHE	-1.53564	1.45548	26.9107	2.13072e-07	8.94123e-06
C20orf194	-0.721457	5.71855	26.781	2.27866e-07	9.40579e-06
KCNQ3	-2.02398	0.199808	26.6735	2.40907e-07	9.9117e-06
PPP1R13B	-0.749831	3.89029	26.5391	2.58263e-07	1.05124e-05
CLN6	-0.818073	3.45275	26.4879	2.65191e-07	1.0736e-05
CDC42EP3	-0.902444	7.41121	26.4796	2.66336e-07	1.07479e-05
ZNF804A	-1.22779	3.76255	26.4233	2.74215e-07	1.10306e-05
HAS2	-1.72686	5.85417	26.3216	2.89041e-07	1.15901e-05
AMPH	-1.33047	2.55619	26.1166	3.21407e-07	1.27663e-05
ALDH1B1	-0.856037	6.19242	26.0297	3.36211e-07	1.33125e-05
CDK6	-0.932349	6.65533	25.9499	3.50389e-07	1.37874e-05
ALS2CL	-1.51534	2.69658	25.7896	3.80734e-07	1.48427e-05
CLUH	-0.708296	6.36644	25.4649	4.50516e-07	1.72438e-05
ENTPD4	-0.551509	6.27413	25.4089	4.63765e-07	1.7644e-05
KRT7	-1.57481	6.89645	25.3087	4.88506e-07	1.84226e-05
HAPLN3	-0.874351	3.38679	25.1914	5.19137e-07	1.94001e-05
BTBD3	-0.658529	7.52386	25.1104	5.41395e-07	2.01721e-05
PPM1H	-1.27664	2.00465	25.0798	5.50055e-07	2.03746e-05
TSPAN18	-1.86649	0.463078	24.9649	5.83825e-07	2.14369e-05
LY6K	-1.70268	0.372939	24.9348	5.9302e-07	2.17114e-05
INHBA	-1.10525	4.89887	24.8263	6.27342e-07	2.28356e-05
SLC16A1	-0.59384	6.02888	24.7404	6.55943e-07	2.37399e-05
EGFL6	-2.85986	-0.0222825	24.6766	6.78019e-07	2.44688e-05
SLC7A1	-0.832577	6.83182	24.4721	7.53922e-07	2.68247e-05
SEMA7A	-1.29642	6.22942	24.4167	7.75944e-07	2.75308e-05
SLC4A4	-0.974838	4.10851	24.398	7.83489e-07	2.77206e-05
TOMM40	-0.599597	5.80309	24.3729	7.93786e-07	2.80064e-05
INPP5F	-0.62174	4.8723	24.2144	8.61848e-07	3.02389e-05
TGFBR1	-0.95927	7.73804	24.1181	9.0604e-07	3.17002e-05
COBLL1	-0.814795	4.90397	24.0908	9.18997e-07	3.18897e-05
PLCD3	-0.723619	6.75632	24.0912	9.18787e-07	3.18897e-05
SH3BGRL2	-1.05867	3.41192	23.9863	9.70232e-07	3.34836e-05
CENPM	-1.149	2.84634	23.9869	9.6995e-07	3.34836e-05
COPG2	-0.685197	4.85112	23.9683	9.79349e-07	3.37061e-05
FAM84A	-1.66779	0.853393	23.9488	9.89298e-07	3.3956e-05
FOXC1	-0.637849	5.61757	23.9151	1.00678e-06	3.43692e-05
MBP	-1.30558	4.67009	23.883	1.02371e-06	3.4853e-05
BCL7A	-1.09928	3.70823	23.8747	1.02812e-06	3.49091e-05
FMN2	-0.862071	5.9448	23.7119	1.11887e-06	3.77872e-05
GYG1	-0.558065	6.1599	23.6979	1.12704e-06	3.79616e-05
FAM234B	-0.63947	4.17765	23.5964	1.18811e-06	3.98064e-05
CPNE5	-1.54547	1.15762	23.5715	1.20354e-06	4.02167e-05
SMYD5	-0.622252	4.82281	23.5542	1.21441e-06	4.0473e-05
MAZ	-0.852263	4.42055	23.3743	1.33351e-06	4.37494e-05
LOX	-0.800377	9.91782	23.3157	1.37472e-06	4.49848e-05
MOSPD2	-0.617005	5.75734	23.2333	1.43493e-06	4.6713e-05
ENPP6	-3.00454	-0.218502	23.1577	1.49247e-06	4.8337e-05
CD40	-1.58796	1.06526	23.0512	1.57746e-06	5.05709e-05
CADM1	-0.972618	3.97666	23.0111	1.61065e-06	5.1504e-05
PDIA4	-0.506207	8.2206	22.9994	1.6205e-06	5.16881e-05
C8orf34	-1.24936	1.80294	22.9639	1.65069e-06	5.25184e-05
ARL6IP6	-0.782834	4.45298	22.8373	1.76308e-06	5.58133e-05
SLC16A9	-1.6987	0.519857	22.7958	1.80158e-06	5.67475e-05
PKMYT1	-1.22038	3.39622	22.7988	1.79882e-06	5.67475e-05
ATP8B2	-0.502657	8.2749	22.5859	2.00958e-06	6.26741e-05
HSPA2	-0.791285	4.44759	22.5472	2.05039e-06	6.36325e-05
MGLL	-0.528867	8.18467	22.2871	2.34782e-06	7.21541e-05
2020-03-10	-1.7141	0.203599	22.2602	2.38094e-06	7.29943e-05
P3H2	-0.775052	4.96175	22.2062	2.44879e-06	7.47116e-05
CDC25A	-1.17925	2.79488	22.1736	2.49074e-06	7.58086e-05
FSTL3	-0.694815	6.45002	22.1644	2.5027e-06	7.59895e-05
HIST1H4I	-1.07347	3.47084	22.0409	2.66903e-06	8.02678e-05
ARRDC4	-0.619193	5.3739	21.7833	3.05238e-06	9.09307e-05
VSTM4	-0.932888	5.85992	21.6899	3.20469e-06	9.47972e-05
MDH2	-0.457956	7.65767	21.6428	3.28446e-06	9.69299e-05
MRPL37	-0.536218	6.29591	21.6371	3.29424e-06	9.69921e-05
IVNS1ABP	-0.604102	6.41681	21.5838	3.38707e-06	9.90064e-05
FZD4	-0.873961	6.33767	21.585	3.38496e-06	9.90064e-05
C5orf15	-0.529142	6.3677	21.585	3.38496e-06	9.90064e-05
SLC8A1	-0.674946	5.52534	21.5095	3.52079e-06	0.000101998
SHLD2	-0.696807	5.01455	21.4659	3.6018e-06	0.000103396
BYSL	-0.59846	4.34716	21.4673	3.5991e-06	0.000103396
NTF3	-0.739439	3.85201	21.4363	3.65779e-06	0.000104765
SPATA5	-1.09776	2.74619	21.4267	3.6761e-06	0.000105052
VGF	-2.47545	-1.03291	21.3353	3.85559e-06	0.000109659
CASZ1	-2.1363	-0.471135	21.3122	3.90248e-06	0.000110521
DEPDC1B	-1.07461	2.00342	21.2489	4.0335e-06	0.000113721
TWIST1	-0.500027	5.6426	21.1797	4.18173e-06	0.000117376
PDF	-1.10068	2.08931	21.145	4.25814e-06	0.00011873
ATXN10	-0.5061	7.08406	21.1204	4.31303e-06	0.000119732
SLC35B4	-0.551148	5.24765	20.9931	4.60934e-06	0.000126567
SPHK1	-0.832163	4.48881	20.9948	4.60535e-06	0.000126567
TUFT1	-0.850555	4.76717	20.8918	4.85981e-06	0.000133155
FXN	-0.944027	2.4002	20.8773	4.89655e-06	0.000133582
SRD5A1	-0.622375	4.97446	20.878	4.89492e-06	0.000133582
SRGN	-1.35584	2.49991	20.7889	5.12805e-06	0.000139296
MRPL20	-0.624818	5.38075	20.7531	5.22464e-06	0.000141615
COLGALT2	-0.936684	4.54555	20.7265	5.29787e-06	0.000143292
ATP10A	-0.735565	5.25153	20.6683	5.46127e-06	0.000147215
DGUOK	-0.81847	5.01279	20.6336	5.56106e-06	0.000149027
DNAJA4	-1.30604	1.87988	20.6343	5.55908e-06	0.000149027
TGM2	-1.22335	9.71999	20.4789	6.02932e-06	0.000159323
GALC	-0.754088	4.659	20.4497	6.12189e-06	0.000161095
LAYN	-0.524054	7.44675	20.4327	6.17641e-06	0.000161855
PRAG1	-0.68089	4.40148	20.4086	6.25489e-06	0.000163235
H1F0	-0.580827	6.93388	20.3467	6.46042e-06	0.000167904
SUSD5	-0.897128	3.59825	20.3371	6.49301e-06	0.000168405
SLC7A6	-0.697159	4.58702	20.0105	7.70177e-06	0.000197726
GALNT5	-0.494283	8.05885	19.906	8.13466e-06	0.000207155
CPA4	-1.05949	5.00163	19.9073	8.12908e-06	0.000207155
CDC45	-1.2179	3.24275	19.8898	8.20361e-06	0.000208072
NR4A3	-1.32756	2.68532	19.8089	8.55827e-06	0.000216632
CD200	-1.94154	0.910379	19.7779	8.69833e-06	0.000219299
KNSTRN	-1.0017	4.00926	19.7123	9.00203e-06	0.000225604
FIGNL1	-0.858538	3.5842	19.6556	9.27311e-06	0.000231023
TMEM201	-0.786418	4.03333	19.6354	9.37143e-06	0.000233013
SHISA3	-1.25965	4.03341	19.4638	1.02526e-05	0.000252439
FAM98A	-0.553229	6.65073	19.4095	1.0548e-05	0.000259205
DCBLD1	-0.551884	5.58247	19.3774	1.07267e-05	0.000262574
MAMDC2	-1.60375	2.5903	19.378	1.07236e-05	0.000262574
ACAN	-1.30822	3.52939	19.3483	1.08918e-05	0.0002661
GLS	-0.550723	7.96406	19.3192	1.10591e-05	0.000269667
COL8A1	-0.864896	7.79589	19.2224	1.16337e-05	0.000279897
GATC	-0.711339	4.19654	19.1492	1.20889e-05	0.000288649
FABP5	-0.864917	3.06218	19.1284	1.22216e-05	0.000290848
OXTR	-1.16072	6.19464	19.0887	1.24778e-05	0.000295145
B4GALT5	-0.551377	6.7715	19.0815	1.25254e-05	0.000295716
ELL2	-0.663541	8.57228	19.0641	1.26401e-05	0.000297867
LRRC59	-0.611884	7.69261	19.0596	1.26697e-05	0.00029801
LONRF1	-0.724717	3.35912	18.998	1.30854e-05	0.000306646
NEDD9	-0.854214	6.28628	18.9902	1.31392e-05	0.000307336
FECH	-0.441222	5.57684	18.8296	1.42933e-05	0.000331873
ATP6V0D1	-0.534352	6.5372	18.8164	1.43925e-05	0.000333562
CDC6	-1.28773	3.91583	18.6443	1.57514e-05	0.000357193
CPXM2	-0.860321	5.86553	18.6393	1.57928e-05	0.000357488
PRDM4	-0.559754	5.12751	18.603	1.60964e-05	0.000363709
ADGRG6	-0.870375	6.10597	18.5124	1.68805e-05	0.000380066
CSRP2	-0.61965	5.15331	18.4931	1.70518e-05	0.000381882
HARS	-0.434777	6.2173	18.4719	1.72428e-05	0.000384794
RAD54L	-0.998812	1.84323	18.4723	1.72391e-05	0.000384794
HOXC8	-1.21989	1.34341	18.4431	1.75051e-05	0.000389272
NPM3	-0.557187	4.43074	18.3927	1.79741e-05	0.000396214
MANF	-0.635145	5.88491	18.371	1.81801e-05	0.000399361
GAL	-1.06231	2.04461	18.3294	1.85813e-05	0.000405355
C19orf48	-0.685354	4.62997	18.0422	2.16066e-05	0.000465721
RETREG3	-0.542923	5.26068	17.9963	2.21329e-05	0.000475444
NTN4	-0.783165	7.86169	17.9659	2.24903e-05	0.000481484
XPO5	-0.600745	5.28395	17.9241	2.29898e-05	0.000490513
COL4A1	-0.84312	7.53697	17.9102	2.31575e-05	0.000492428
CCL13	-2.82455	-0.832361	17.9059	2.32102e-05	0.000492719
STAT4	-1.86893	0.0504288	17.8915	2.33869e-05	0.000495045
UBA1	-0.402961	8.93747	17.8226	2.42487e-05	0.000509626
JAM2	-1.10026	4.26346	17.779	2.48101e-05	0.000517977
SST	-3.3662	0.234192	17.7427	2.52885e-05	0.000525359
ZNF367	-1.17911	3.64249	17.7325	2.54246e-05	0.000526456
CCDC85A	-1.31109	1.99667	17.7091	2.57394e-05	0.000531232
C19orf24	-0.584631	4.60306	17.6854	2.60617e-05	0.000536132
CTTNBP2NL	-0.54412	6.4809	17.6332	2.67877e-05	0.000549269
NEFM	-2.02099	1.07244	17.529	2.82953e-05	0.000578314
PUM3	-0.681133	5.65719	17.4785	2.90573e-05	0.000591759
B4GALT6	-1.23551	1.34216	17.4548	2.94214e-05	0.000597462
BMPER	-1.18426	3.73262	17.4182	2.99948e-05	0.000607154
PLPP4	-1.17609	0.787408	17.3795	3.06113e-05	0.000617249
EME1	-1.20434	1.16812	17.3354	3.13294e-05	0.000629127
PHACTR2	-0.636377	5.68134	17.2886	3.21105e-05	0.000641752
AGBL5	-0.549273	4.57971	17.2666	3.24847e-05	0.000647182
HOMER1	-0.704765	4.22993	17.2406	3.29318e-05	0.000655057
PDCD1LG2	-0.597582	5.07205	17.0913	3.56253e-05	0.000702002
GPCPD1	-0.665922	4.11377	17.0863	3.57193e-05	0.000702759
GRPEL1	-0.514118	5.22638	17.0771	3.58917e-05	0.000703957
GREM1	-0.528918	11.3135	17.0259	3.68728e-05	0.000722078
MAP2K3	-0.644387	7.3103	16.9234	3.89187e-05	0.000757445
IMPDH1	-0.461714	6.39264	16.9092	3.92111e-05	0.000761962
ARSJ	-0.510965	6.90296	16.8478	4.04999e-05	0.000784574
FAM217B	-0.666018	3.95242	16.8334	4.08088e-05	0.000786956
TLR3	-0.978764	2.85814	16.8229	4.10352e-05	0.000790116
CHTF18	-0.943355	3.54734	16.7398	4.28727e-05	0.000820492
CSRP1	-0.563126	8.54565	16.7402	4.28625e-05	0.000820492
SPON2	-0.695801	6.91142	16.71	4.3552e-05	0.000830974
CNNM1	-1.14898	1.48928	16.6942	4.3914e-05	0.000833299
CDH10	-1.13381	2.97825	16.6946	4.39069e-05	0.000833299
STS	-0.620011	6.5374	16.6659	4.45744e-05	0.000840328
FANCB	-1.09527	1.89418	16.6661	4.45698e-05	0.000840328
SIK1	-1.77247	0.0728886	16.6185	4.57042e-05	0.000857785
SHROOM4	-1.02609	1.86192	16.5734	4.6802e-05	0.000874491
NACC2	-0.526665	6.23617	16.4997	4.86574e-05	0.000907816
SCUBE3	-1.22655	3.90057	16.4889	4.89361e-05	0.00091167
CCDC86	-0.542872	4.70679	16.4116	5.09713e-05	0.000942633
GTF2H2C	-0.757814	3.12841	16.4167	5.08363e-05	0.000942633
ZNF721	-0.954528	3.23077	16.3479	5.2715e-05	0.000970618
NXT1	-0.697552	3.00766	16.3349	5.30769e-05	0.000974439
EVA1A	-0.582712	4.93884	16.3169	5.35842e-05	0.000982325
STK17B	-0.606659	6.2297	16.3062	5.38867e-05	0.000986439
ANAPC15	-0.851589	2.57872	16.2999	5.40667e-05	0.000988301
KIAA1324L	-1.00145	2.27631	16.2527	5.54291e-05	0.00101028
CTSC	-0.741396	9.14569	16.2097	5.6702e-05	0.00102903
SNRPA1	-0.559828	4.70213	16.1374	5.89105e-05	0.001063
LYN	-0.739773	3.31773	16.124	5.93269e-05	0.00106898
UBE2K	-0.47886	6.22082	16.1135	5.96577e-05	0.00107341
PEG10	-0.864928	5.27357	16.0609	6.13376e-05	0.0011005
DLL4	-1.48173	3.73957	15.9526	6.49491e-05	0.00115708
ADM	-0.532414	9.52196	15.9407	6.5358e-05	0.00116109
SGCG	-1.59838	0.297765	15.9364	6.55065e-05	0.0011621
FANCD2	-0.913669	2.9835	15.882	6.74152e-05	0.00119261
TWIST2	-0.491445	8.37239	15.843	6.8821e-05	0.00121408
SFT2D2	-0.825635	5.92008	15.8306	6.9272e-05	0.00122033
BDH1	-0.796622	2.17308	15.8055	7.01998e-05	0.00123323
AURKB	-0.994768	3.58114	15.7936	7.06398e-05	0.00123752
FLT1	-1.14891	2.91807	15.7701	7.15248e-05	0.00124611
SEC14L1	-0.444789	6.40932	15.7399	7.26751e-05	0.0012592
CMC2	-0.822603	3.65109	15.7343	7.2889e-05	0.00126118
GPC4	-0.74507	4.38646	15.7274	7.31573e-05	0.00126409
SLK	-0.547833	6.1202	15.6885	7.46779e-05	0.00128684
TM4SF1	-0.882102	7.66116	15.5978	7.83442e-05	0.00133725
SH2D4A	-0.63343	7.46187	15.5979	7.83425e-05	0.00133725
ARSK	-0.728057	4.9737	15.5695	7.9528e-05	0.0013538
ZWILCH	-0.603993	4.45989	15.5067	8.22132e-05	0.001392
GBP4	-0.93059	3.23997	15.4733	8.36775e-05	0.00141273
NOL6	-0.556991	6.12042	15.4436	8.50052e-05	0.0014316
PIGW	-0.900982	3.15413	15.3795	8.79394e-05	0.00147316
SH2D5	-0.789609	4.92608	15.3816	8.78382e-05	0.00147316
TMA16	-0.563692	4.05478	15.3195	9.07727e-05	0.00151861
RHOB	-0.781605	8.51495	15.3106	9.1205e-05	0.00152382
GRAMD1B	-0.846361	2.29587	15.2733	9.30245e-05	0.00154401
AKAP6	-1.10808	2.52264	15.2548	9.39366e-05	0.00155303
HECW2	-0.743184	2.92249	15.2431	9.45207e-05	0.0015598
ZNF488	-1.19987	0.827534	15.1841	9.75199e-05	0.00159971
IGSF23	-1.31566	0.63472	15.15	9.93003e-05	0.00162259
SH3TC2	-0.827865	2.4969	15.1428	9.96798e-05	0.00162669
HNRNPA0	-0.775012	7.41604	15.1256	0.00010059	0.00163442
FANCA	-1.00486	3.36072	15.051	0.000104647	0.0016946
BAG3	-0.448385	6.6735	15.0206	0.000106342	0.00171328
CD3EAP	-0.993965	1.63884	15.0251	0.000106089	0.00171328
RFT1	-0.607278	4.33966	14.9691	0.000109287	0.00175178
NAPG	-0.528368	4.70599	14.9702	0.000109225	0.00175178
AMZ2	-0.516628	5.5075	14.9568	0.000110002	0.00176101
GALNT1	-0.53302	6.93394	14.9396	0.000111006	0.00177259
DNAJC11	-0.475291	5.37718	14.8736	0.000114959	0.00182648
DNAJA2	-0.376231	6.16988	14.7942	0.000119902	0.00189074
ANKFY1	-0.400345	6.26967	14.7467	0.00012296	0.00193654
DHX33	-0.608038	4.96001	14.7056	0.00012567	0.00197431
ADA	-0.701174	3.16941	14.6057	0.000132516	0.00206643
PLOD3	-0.47272	7.51041	14.517	0.000138897	0.00215529
MALSU1	-0.478623	4.53068	14.4483	0.00014406	0.00222448
C16orf87	-0.714527	4.21272	14.4358	0.000145019	0.00223442
SECISBP2	-0.635059	4.49636	14.4132	0.000146772	0.00225258
KIFC3	-0.55219	6.3227	14.4039	0.000147494	0.00226058
SETD7	-0.388	7.44147	14.3541	0.000151453	0.00231319
CHST7	-0.606723	4.31721	14.3444	0.00015223	0.00231664
C1QBP	-0.449612	6.71194	14.3445	0.000152221	0.00231664
MTAP	-0.568108	5.02523	14.3394	0.000152635	0.00232001
ZBTB18	-0.530911	4.10832	14.3229	0.000153981	0.00233766
GINS3	-0.959085	1.89863	14.2518	0.000159912	0.00240744
CMTM7	-0.714565	3.34182	14.2148	0.00016308	0.0024493
DESI1	-0.44774	5.58412	14.1744	0.000166619	0.0024906
DKC1	-0.42811	5.68745	14.156	0.000168263	0.00250925
CDCA7	-0.907436	2.98352	14.1565	0.000168218	0.00250925
SERPINB1	-0.470308	5.58446	14.1166	0.00017182	0.00255025
PDP2	-0.585485	4.11611	14.0829	0.000174929	0.00258424
ITIH3	-1.37097	0.356923	14.0791	0.000175285	0.00258647
UBASH3B	-0.664592	5.51039	14.0735	0.000175804	0.00259111
NOC2L	-0.496922	6.53571	14.0434	0.000178639	0.0026237
TUBB6	-0.432941	8.45782	14.0318	0.00017974	0.00263682
ORC1	-1.2933	2.2301	14.0153	0.000181324	0.00265697
ORC6	-0.810536	3.22546	13.9914	0.000183651	0.00268484
E2F1	-0.970142	3.50158	13.9674	0.000186005	0.00271611
MED26	-0.750821	2.11459	13.923	0.000190456	0.00277468
PODXL	-1.23985	2.17552	13.9017	0.000192621	0.00279654
NGF	-0.773011	3.78938	13.8795	0.000194912	0.00282008
RIOK1	-0.568685	4.18916	13.8804	0.000194822	0.00282008
RAB3B	-0.722979	7.87968	13.8836	0.000194493	0.00282008
TSC22D2	-0.484412	6.17772	13.8725	0.000195637	0.0028241
UQCRFS1	-0.422449	6.06194	13.8593	0.000197018	0.00283109
C18orf54	-0.733553	2.96178	13.8614	0.000196801	0.00283109
UBIAD1	-0.522496	4.3545	13.8276	0.00020037	0.00287599
RNF115	-0.546991	6.30576	13.8198	0.000201201	0.0028787
FBN2	-1.26695	7.4196	13.8214	0.000201031	0.0028787
MARS2	-0.750254	2.74967	13.7985	0.000203498	0.00289458
ISCU	-0.612853	6.31983	13.7989	0.00020345	0.00289458
GPSM3	-0.840716	2.20436	13.7269	0.000211399	0.00299013
AP1S3	-0.830235	2.73758	13.6907	0.000215521	0.00303822
GSDME	-0.511324	5.45559	13.684	0.000216291	0.00304228
PRKCI	-0.377943	6.78076	13.6687	0.00021806	0.00306035
PTPN12	-0.485997	6.09669	13.6502	0.000220216	0.00308717
RASIP1	-0.773612	2.32694	13.6144	0.000224456	0.00313965
ASB13	-0.600889	3.70693	13.5935	0.000226974	0.00317136
LIMCH1	-0.663046	5.22612	13.587	0.000227754	0.00317874
NID2	-0.668092	8.77651	13.5827	0.000228284	0.00318262
ABCG1	-1.41437	1.13484	13.5801	0.000228597	0.00318347
STOX2	-1.31195	2.56313	13.5755	0.000229155	0.00318773
COQ3	-0.714283	2.53031	13.5233	0.00023562	0.00326132
PDE7B	-0.575445	5.43056	13.5166	0.000236457	0.00326414
SLC39A3	-0.53494	4.18773	13.5076	0.000237602	0.00327473
ELOC	-0.61863	5.82386	13.5024	0.000238257	0.00327824
EXT1	-0.371088	8.67389	13.4994	0.000238635	0.00327986
SLC38A4	-0.751677	4.44871	13.4916	0.000239639	0.00328652
GPATCH4	-0.560749	4.70042	13.4865	0.000240284	0.00329179
RCC1	-0.430459	5.79908	13.451	0.000244878	0.00334385
HK2	-0.719453	6.27895	13.4448	0.000245685	0.00335123
OPN1SW	-0.664352	2.57491	13.4246	0.000248343	0.00338019
DHX37	-0.452586	4.99748	13.4175	0.000249291	0.00338945
HMGN2	-0.66346	6.96956	13.3647	0.000256399	0.00346441
SLC2A1	-0.670808	8.27997	13.3191	0.000262713	0.00353069
DCAF13	-0.466257	5.4209	13.3156	0.000263205	0.00353299
BAZ1B	-0.460291	6.88799	13.3135	0.000263497	0.00353315
EXTL3	-0.4516	6.21073	13.3056	0.000264612	0.00354434
UHRF1	-0.79081	5.73868	13.3029	0.000264999	0.00354577
STK32B	-1.19079	3.21013	13.2149	0.000277728	0.0036965
NKAPL	-1.28725	0.344817	13.2102	0.000278423	0.00370186
WWC2	-0.509633	6.92869	13.1975	0.000280318	0.00372313
BAZ1A	-0.568257	5.05594	13.1732	0.000283976	0.00376379
NALCN	-0.667638	2.70617	13.167	0.000284923	0.00377239
MOSPD1	-0.651848	5.86308	13.1529	0.000287073	0.00379688
GINS2	-0.950281	2.81955	13.1317	0.000290345	0.00383614
PKP4	-0.3926	6.39573	13.094	0.000296238	0.00390175
HIST1H3H	-1.32224	0.569203	13.0762	0.000299064	0.00393078
CNOT6	-0.519339	5.20077	13.0535	0.000302713	0.00397047
GEMIN4	-0.475458	4.81784	13.0248	0.000307394	0.00401105
MYBL2	-1.14457	3.71044	12.9957	0.000312202	0.00406958
PLK4	-1.02348	3.2419	12.9811	0.000314647	0.00409722
SPDL1	-0.771336	4.60547	12.9549	0.000319085	0.00413794
TMEM154	-1.26209	1.02759	12.9203	0.00032504	0.00420653
PLAUR	-0.685274	5.62495	12.9088	0.000327033	0.00422368
VPS54	-0.464904	4.85029	12.9019	0.000328253	0.00423511
TRABD	-0.493157	4.93329	12.882	0.000331752	0.00427152
LYAR	-0.638554	4.15944	12.8831	0.000331556	0.00427152
PYCR3	-0.536167	3.84015	12.8754	0.000332936	0.00427942
CCNE2	-1.05875	1.10387	12.8471	0.000338011	0.00433003
SEMA3D	-0.742078	4.43708	12.8375	0.000339744	0.00434343
TMEM246	-0.520835	4.97328	12.8192	0.000343079	0.0043772
TANGO2	-0.550676	4.06795	12.8049	0.000345718	0.00440058
WDR17	-1.42053	0.121861	12.7954	0.000347472	0.00441541
PSME4	-0.474034	6.42249	12.7864	0.000349157	0.00442478
SLC19A1	-0.587048	4.01575	12.7698	0.000352268	0.00445395
RASSF8	-0.499427	5.6075	12.766	0.000352984	0.00445853
ACOT11	-0.760363	2.36143	12.7598	0.000354156	0.00446887
CDH6	-0.545809	8.24169	12.7565	0.00035478	0.00447228
GLRX	-0.447929	6.32912	12.7462	0.000356738	0.00447463
VSTM5	-1.24261	0.423113	12.6735	0.000370877	0.00461529
OLFM2	-1.16203	2.42196	12.6506	0.000375455	0.00465395
RPF2	-0.518908	4.83194	12.6526	0.000375036	0.00465395
UBE2T	-0.632238	3.33378	12.6382	0.00037794	0.00468016
PUS1	-0.541571	4.28541	12.6328	0.000379032	0.0046845
SOX13	-0.805293	3.15013	12.6335	0.000378888	0.0046845
PLEK2	-0.924897	2.18272	12.6129	0.000383097	0.00472087
NUSAP1	-0.896312	1.53239	12.588	0.000388227	0.00476087
ARHGAP17	-0.37978	6.50701	12.5883	0.000388167	0.00476087
QTRT2	-0.567597	3.93477	12.5827	0.000389325	0.0047697
NCAPH	-1.00208	3.48181	12.536	0.000399184	0.00487159
HSD17B2	-1.57111	0.282476	12.5149	0.000403727	0.00491753
BASP1	-0.512182	9.07812	12.4776	0.000411858	0.00500691
SPAG5	-0.916167	4.47891	12.4666	0.000414292	0.00503165
SLC25A24	-0.496307	6.0201	12.4567	0.000416486	0.00505303
MCRIP1	-0.73035	5.85507	12.41	0.000427052	0.00515687
TMEM38B	-0.604473	3.81763	12.4024	0.000428786	0.00516793
KATNAL1	-0.466905	4.84116	12.334	0.000444771	0.00531495
CHST2	-0.661648	3.82345	12.3306	0.000445605	0.00531988
ENPP2	-0.716926	4.06569	12.3247	0.000447013	0.00533165
CCBE1	-0.394574	8.45273	12.3063	0.000451437	0.00537427
RBBP9	-0.4877	4.28459	12.2974	0.000453597	0.0053949
COLEC10	-1.47175	1.49806	12.2895	0.000455526	0.00541274
C11orf87	-1.3849	2.05985	12.2784	0.000458233	0.0054398
APH1B	-0.420444	5.1599	12.262	0.000462264	0.00548249
MED30	-0.683289	2.8877	12.2419	0.000467281	0.0055368
NAP1L3	-0.765005	2.68664	12.2196	0.000472896	0.00559808
EBPL	-0.524757	5.11932	12.2066	0.000476197	0.00563188
INHBB	-1.8667	0.542586	12.2022	0.00047732	0.00563461
ADRA2C	-1.76107	-0.617874	12.1971	0.00047863	0.00564479
ZNF681	-1.07838	0.711996	12.1778	0.000483618	0.00569299
SRPRB	-0.455152	5.64102	12.173	0.000484852	0.00569689
CLIP1	-0.371552	7.74438	12.1638	0.00048727	0.00570788
STRADB	-0.43267	5.72793	12.1167	0.000499714	0.00582278
ILF2	-0.365663	6.86193	12.1002	0.000504166	0.00586924
KIF17	-0.806785	2.23278	12.0892	0.000507145	0.00589847
UBXN8	-0.5552	3.57064	12.0831	0.000508799	0.00590731
TFB2M	-0.472637	4.02334	12.0677	0.000513019	0.00594491
CCT8	-0.409077	7.43702	12.0457	0.000519115	0.00600453
TMEM11	-0.47148	4.88854	12.0424	0.000520046	0.00600979
KIAA1191	-0.394829	7.13192	12.0314	0.000523105	0.00603961
RAB3IP	-1.12847	0.857552	12.0297	0.000523607	0.00603989
GNE	-0.413079	5.1002	11.9993	0.000532216	0.00611129
ITGA6	-0.736819	5.48873	11.9686	0.000541032	0.00619002
ZNF711	-1.63797	-0.538511	11.9555	0.000544866	0.00621698
SORD	-0.482566	4.42463	11.8779	0.00056803	0.00643479
STX6	-0.4294	5.90701	11.8639	0.000572329	0.00647767
EIF2AK1	-0.356548	7.10435	11.8472	0.000577471	0.00651253
GDF10	-0.942971	6.82973	11.8419	0.000579125	0.00652536
HOXC6	-1.04067	1.20938	11.8398	0.000579791	0.00652705
KRT80	-1.26684	0.55237	11.8288	0.000583208	0.00655383
CHAC2	-0.847904	1.74955	11.8259	0.000584109	0.00655812
ERGIC2	-0.49392	5.79398	11.7972	0.00059321	0.00665438
HHIPL1	-0.500113	4.06317	11.7896	0.000595632	0.00667563
CSRNP1	-0.5851	3.64092	11.7762	0.000599937	0.00669542
POLQ	-0.930074	2.81972	11.7777	0.000599441	0.00669542
PEA15	-0.316389	9.28057	11.7563	0.000606365	0.00674207
GCH1	-1.06999	1.35634	11.742	0.000611041	0.00678102
SPRYD7	-0.483402	4.09918	11.7316	0.00061447	0.00679629
DUS2	-0.562492	3.54313	11.7208	0.000618062	0.00682239
GINS1	-0.803164	3.34844	11.7145	0.000620161	0.0068353
CYCS	-0.435324	6.48658	11.712	0.000620986	0.00683843
SIK1B	-1.40606	2.04049	11.6346	0.000647347	0.00707934
ANGPT1	-1.04618	6.93735	11.6029	0.000658474	0.00718858
PPTC7	-0.505622	4.55037	11.5771	0.000667673	0.00728271
HYOU1	-0.429491	7.17937	11.5533	0.000676307	0.00735782
ESCO2	-1.33347	2.28617	11.5351	0.000682926	0.00741069
TROAP	-0.822252	2.90612	11.5256	0.000686458	0.00742987
KBTBD4	-0.717093	2.40047	11.5278	0.000685639	0.00742987
RTTN	-0.571426	3.82044	11.4954	0.000697695	0.00753213
PDSS1	-0.808587	1.94781	11.4629	0.000709984	0.00763867
KCTD5	-0.516297	5.25519	11.463	0.000709948	0.00763867
CHCHD4	-0.610043	2.98302	11.4595	0.000711309	0.00764642
GPRC5A	-0.704728	8.31077	11.4517	0.000714279	0.0076653
SDF2L1	-0.551387	4.35026	11.452	0.00071419	0.0076653
SYDE2	-0.577806	3.03446	11.4249	0.000724654	0.00775687
TRABD2A	-0.805209	4.83567	11.416	0.00072814	0.00777441
FARSB	-0.536058	5.45758	11.4162	0.000728061	0.00777441
CTPS1	-0.570929	5.55148	11.3943	0.000736688	0.00785242
UFSP1	-1.08778	0.63805	11.3926	0.000737364	0.00785299
RIMKLB	-0.586372	4.69367	11.374	0.000744793	0.00789218
DDX21	-0.543402	7.1364	11.3754	0.000744225	0.00789218
RNF144B	-0.74249	2.20541	11.3588	0.000750908	0.007937
COL6A6	-1.34067	3.29933	11.346	0.000756087	0.00798506
EEF2KMT	-0.606154	2.98167	11.3308	0.000762311	0.00803065
HASPIN	-0.800352	1.95125	11.3312	0.000762153	0.00803065
SUFU	-0.474008	5.07398	11.3235	0.000765312	0.00805555
EFR3B	-1.48912	0.0195647	11.2682	0.000788451	0.00827841
TRAF3	-0.36681	5.48757	11.2601	0.00079192	0.00830103
GSTM5	-0.551102	3.90946	11.2188	0.000809728	0.00843867
EBNA1BP2	-0.541729	5.9247	11.2032	0.000816546	0.00850271
SRM	-0.405123	7.06001	11.1919	0.000821536	0.00853969
CD55	-0.687041	6.88845	11.1869	0.000823754	0.00854256
SLC39A9	-0.455302	6.05594	11.1842	0.000824977	0.00854823
PSG7	-1.48396	-0.204049	11.144	0.000843043	0.00871398
MRTO4	-0.488006	5.25211	11.1456	0.00084231	0.00871398
CSRNP2	-0.415253	5.01172	11.115	0.000856334	0.0088081
MRPS7	-0.466791	5.16778	11.1156	0.000856028	0.0088081
SEMA3E	-0.560603	3.65367	11.1174	0.000855226	0.0088081
SLC25A15	-0.551715	3.08636	11.1116	0.000857876	0.00881586
BEND3	-0.96964	1.45081	11.076	0.000874505	0.00895127
TCF3	-0.464564	6.37683	11.0742	0.000875378	0.00895295
NDC80	-0.733087	3.38094	11.0715	0.00087666	0.00895881
PSRC1	-0.701098	4.12123	11.069	0.000877808	0.00896329
CDCA7L	-0.385546	4.97742	11.0615	0.000881409	0.00898554
UBA5	-0.402815	4.99468	11.0347	0.000894219	0.00908679
CRIM1	-0.574923	9.94391	11.0353	0.00089392	0.00908679
BUB1B	-0.945998	4.13006	11.0205	0.000901095	0.00914195
PACSIN2	-0.369293	6.14011	11.0032	0.000909558	0.00921301
NYNRIN	-0.509598	5.69598	11.0043	0.000908999	0.00921301
PPP4R2	-0.430032	5.73818	10.9925	0.000914798	0.00925866
PRPF4	-0.422843	5.2942	10.9847	0.000918677	0.00927448
FGF14	-0.728258	2.29824	10.985	0.000918503	0.00927448
FAM111B	-1.25809	2.80386	10.9641	0.000928948	0.00936436
IFT43	-0.577893	4.17095	10.9621	0.000929947	0.00936695
C1GALT1	-0.393275	5.20615	10.9387	0.000941774	0.00946345
SFXN2	-0.771333	1.98738	10.9183	0.000952211	0.00956071
ROCK2	-0.446281	7.22102	10.9076	0.000957694	0.00958529
CENPA	-0.852389	2.76303	10.8841	0.000969959	0.00969268
ITGB8	-0.623854	6.08498	10.8774	0.000973435	0.00971721
MBOAT2	-0.494208	5.86622	10.854	0.000985814	0.0098123
ADRA1B	-0.727236	2.53268	10.8379	0.000994445	0.00985936
HAS3	-0.93273	1.12075	10.8381	0.000994302	0.00985936
ABHD11	-0.682757	2.83719	10.8396	0.000993541	0.00985936
HIST1H2BC	-0.974351	2.09127	10.8125	0.00100814	0.0099639
NEIL3	-0.724121	3.04888	10.7918	0.00101952	0.0100606
GADD45B	-0.615264	4.73893	10.7837	0.00102396	0.0100911
EEF1AKMT4	-1.07337	0.60493	10.7573	0.00103869	0.0101861
TOP2A	-0.793145	6.59687	10.7531	0.00104103	0.0102012
UBE2R2	-0.331238	6.71739	10.7391	0.00104898	0.0102612
ZBED4	-0.425565	4.76456	10.7095	0.00106587	0.0104066
IL27RA	-0.712044	2.63063	10.6799	0.00108305	0.0105367
SYNPO2L	-1.69506	-0.235445	10.6696	0.0010891	0.0105738
STK26	-0.63041	2.86573	10.6642	0.00109228	0.0105893
CCDC77	-0.730553	2.60967	10.6504	0.00110047	0.0106514
CITED2	-0.442086	8.59454	10.6224	0.00111726	0.0107809
FBXO8	-0.496875	3.98175	10.6229	0.00111698	0.0107809
AUNIP	-1.25303	0.614942	10.6111	0.00112412	0.0108388
ME2	-0.373498	5.32844	10.6039	0.00112848	0.0108642
LGMN	-0.460898	5.62647	10.5837	0.00114089	0.0109586
PDCL3	-0.53534	3.9051	10.5797	0.00114337	0.0109741
BOP1	-0.495277	5.62254	10.5589	0.0011563	0.0110897
MTBP	-0.937013	1.61275	10.5406	0.00116782	0.0111832
B4GALT3	-0.453264	4.50313	10.5353	0.00117119	0.0111901
RCE1	-0.63481	3.48063	10.5272	0.00117629	0.0112134
CXCL3	-1.37515	0.468578	10.5135	0.00118508	0.0112802
POMT2	-0.467344	4.38749	10.5068	0.00118938	0.0113126
CDC20	-0.927016	5.67222	10.4864	0.00120257	0.0114294
QSOX2	-0.445764	5.35303	10.4806	0.00120634	0.0114566
PELO	-0.363419	5.61455	10.4755	0.00120967	0.011471
TRIM14	-0.584341	5.16906	10.4526	0.00122477	0.0115968
IDH2	-0.453098	6.19866	10.4497	0.00122672	0.0116065
ACKR3	-0.707239	5.14851	10.4334	0.00123754	0.0116827
NRG1	-0.491161	4.25434	10.4068	0.00125551	0.0118345
FAM167A	-1.20526	4.45156	10.4028	0.00125824	0.0118427
WDR3	-0.413601	5.22964	10.4003	0.00125993	0.0118497
LRRC8A	-0.412203	6.64372	10.3973	0.00126198	0.0118513
SMURF2	-0.344019	8.19511	10.3878	0.00126852	0.0119039
SCG2	-0.862603	1.36985	10.3809	0.00127327	0.0119397
COG8	-0.58133	4.01472	10.3556	0.00129086	0.0120776
SPRY2	-0.59607	4.82671	10.3285	0.0013099	0.0122016
MAP1LC3C	-1.52272	0.0353861	10.3287	0.00130978	0.0122016
CCNA2	-1.00478	5.61178	10.3209	0.00131535	0.0122343
ADO	-0.416532	4.7734	10.3038	0.00132753	0.0123204
IAH1	-0.41002	5.18126	10.3049	0.00132675	0.0123204
CDCA4	-0.558724	3.8859	10.3013	0.00132936	0.0123283
MEGF6	-0.584079	6.42146	10.2977	0.00133194	0.0123431
HIST1H2BG	-1.03967	0.712564	10.2845	0.00134154	0.0124048
AMPD2	-0.393252	6.20407	10.2743	0.00134893	0.0124348
ALPK2	-0.560806	5.15875	10.2748	0.00134858	0.0124348
GOT2	-0.399032	6.68322	10.2507	0.00136632	0.012533
PKDCC	-0.378426	6.90298	10.2468	0.00136922	0.0125416
E2F4	-0.376755	6.00807	10.2323	0.00138001	0.0126219
NEGR1	-0.605173	6.17932	10.2206	0.00138881	0.0126932
E2F8	-0.964459	0.682393	10.2099	0.00139692	0.0127305
MAGOH	-0.469786	4.22369	10.206	0.00139987	0.0127482
SKP2	-0.492207	5.70808	10.2007	0.00140388	0.0127663
ANKRD52	-0.408354	6.79761	10.1797	0.00141993	0.012866
NDUFAF4	-0.559878	3.14808	10.1801	0.00141961	0.012866
HIST1H2AE	-1.7816	-0.569618	10.1662	0.00143036	0.0129315
RBM28	-0.541943	4.59249	10.1562	0.00143815	0.0129752
TMEM170B	-0.746344	2.07853	10.1549	0.00143919	0.0129753
RABGGTB	-0.581308	5.10681	10.1532	0.0014405	0.0129779
SLC39A6	-0.383531	7.18561	10.1383	0.00145217	0.0130615
HYAL2	-0.395632	5.08739	10.1122	0.00147289	0.0132225
ALKBH8	-0.542772	3.15978	10.1073	0.00147679	0.0132481
URB2	-0.528939	4.1908	10.0855	0.00149441	0.0133966
SLC25A25	-0.452566	4.3455	10.0794	0.00149936	0.0134227
MFSD2A	-0.924721	1.48661	10.0777	0.00150077	0.0134251
C6orf136	-0.60825	2.74248	10.0751	0.00150286	0.0134343
USP32	-0.362625	6.32468	10.0724	0.00150505	0.0134443
MITF	-0.55663	5.62621	10.0608	0.00151458	0.0135104
ANKRD35	-0.509559	3.49073	10.0513	0.00152239	0.0135608
NF2	-0.399025	6.88289	10.0382	0.00153323	0.0136095
GPC3	-1.50026	0.473539	10.0274	0.00154229	0.0136663
OCIAD2	-0.551505	3.76508	10.0188	0.0015495	0.0137057
RASL11B	-1.35806	1.54282	10.0131	0.00155428	0.0137383
FGF5	-0.962214	7.64168	9.99003	0.0015739	0.013902
HSPA5	-0.267237	10.1377	9.97568	0.00158622	0.0139878
PES1	-0.373941	6.41146	9.94983	0.00160864	0.0141397
LRRC61	-1.48447	-0.415828	9.92021	0.00163473	0.0143391
SNTB1	-0.559662	4.96988	9.89898	0.0016537	0.0144854
PREP	-0.355291	5.63894	9.89765	0.0016549	0.0144858
RRP12	-0.429466	4.90554	9.89563	0.00165672	0.0144878
LRCH2	-0.587603	4.10362	9.8884	0.00166324	0.0145286
KRAS	-0.382004	6.022	9.88304	0.00166809	0.0145408
RAMAC	-0.802009	2.76561	9.87282	0.00167738	0.0145715
HLX	-0.548692	4.20806	9.84195	0.00170577	0.0147169
USP10	-0.346789	6.1283	9.84195	0.00170576	0.0147169
CALM2	-0.340321	8.99219	9.84008	0.00170751	0.0147218
NSUN4	-0.465761	4.25577	9.83344	0.00171368	0.0147549
TMEM178B	-1.3898	0.200595	9.83444	0.00171274	0.0147549
DPM2	-0.460205	4.75888	9.80811	0.00173744	0.0148885
SARM1	-0.60519	2.65508	9.79779	0.00174722	0.0149621
OSR1	-0.629555	6.02112	9.77146	0.00177242	0.0151267
SCARF2	-0.533094	6.46266	9.75752	0.00178591	0.0152315
RUNX1	-0.450964	6.86522	9.7425	0.00180056	0.0153357
TBRG4	-0.394972	5.60439	9.73319	0.0018097	0.0154032
PI16	-0.722643	7.50204	9.7155	0.00182721	0.0155035
SLC6A17	-0.956974	1.07083	9.70817	0.00183451	0.015541
SERPINB7	-1.30576	1.27647	9.69412	0.00184859	0.0156393
ZNF141	-0.72502	1.7994	9.67429	0.00186864	0.0157497
AGPAT5	-0.55431	4.63397	9.65807	0.00188521	0.0158536
NOP16	-0.591586	3.96234	9.65552	0.00188783	0.0158651
ADRB2	-0.823006	2.84832	9.64692	0.0018967	0.0159078
YAF2	-0.451945	3.6789	9.64338	0.00190035	0.0159279
DENND4B	-0.373456	5.43077	9.63008	0.00191416	0.016033
MRPS12	-0.436506	4.82382	9.6263	0.00191811	0.0160448
FRMPD4	-0.597937	3.12767	9.62295	0.00192161	0.0160634
ADRA1D	-1.23013	1.10242	9.60952	0.00193571	0.016128
LRP5	-0.426164	5.69086	9.60993	0.00193528	0.016128
PPRC1	-0.462371	5.76604	9.60632	0.00193909	0.0161348
TPMT	-0.492218	5.34167	9.60222	0.00194342	0.0161496
SLC39A10	-0.439904	6.29923	9.57594	0.00197144	0.0163394
PTPN22	-1.66136	-0.857401	9.57214	0.00197552	0.0163625
TMEM41B	-0.426046	5.2181	9.54073	0.00200961	0.0165796
PAK4	-0.354387	5.4461	9.53866	0.00201188	0.0165875
RTCA	-0.35814	5.44315	9.53486	0.00201605	0.0166111
RRM1	-0.580888	6.03472	9.53257	0.00201857	0.016621
IQCJ-SCHIP1	-0.623879	2.36372	9.5155	0.00203743	0.0167326
TEAD1	-0.392965	8.24123	9.51113	0.0020423	0.0167617
RNF141	-0.349902	5.87238	9.50718	0.00204669	0.016776
DHODH	-0.560046	2.61623	9.5075	0.00204634	0.016776
HOXC4	-0.885303	0.936874	9.50377	0.0020505	0.0167963
EDEM3	-0.419001	6.0629	9.49691	0.00205818	0.0168374
POLR1B	-0.425079	4.2009	9.49696	0.00205813	0.0168374
GNA12	-0.301659	7.27744	9.47588	0.00208191	0.0169765
WNT5A	-0.681263	7.55651	9.47619	0.00208155	0.0169765
BANF1	-0.376897	6.45977	9.45827	0.002102	0.0170962
PLCL2	-0.466587	3.65519	9.42008	0.00214622	0.0174099
LRRC8B	-1.05482	0.457161	9.40841	0.00215992	0.0174997
INAFM2	-0.462057	4.54367	9.40559	0.00216325	0.0175154
SNX11	-0.449021	4.07361	9.40401	0.00216511	0.0175192
PSTPIP1	-0.887054	1.0378	9.38802	0.00218407	0.0176614
SPC25	-0.938197	2.00115	9.38602	0.00218646	0.0176694
CCL2	-0.967206	7.13732	9.37464	0.00220008	0.0177567
FOXP4	-0.514095	4.9993	9.37336	0.00220162	0.0177578
SPCS3	-0.43808	7.98699	9.37182	0.00220347	0.0177613
KDR	-3.17231	-0.281033	9.34792	0.00223238	0.01796
RFC2	-0.593038	3.85758	9.34579	0.00223498	0.0179649
COQ2	-0.470007	4.04297	9.34056	0.00224137	0.0179979
FAM86C1	-0.714401	2.52271	9.33731	0.00224535	0.018007
FJX1	-0.631064	5.47153	9.33764	0.00224494	0.018007
CLPB	-0.497798	4.23409	9.30781	0.00228179	0.0182529
ALDH5A1	-1.26028	-0.47154	9.30115	0.0022901	0.0182846
CCT6A	-0.3641	7.28693	9.30143	0.00228976	0.0182846
BCL2L13	-0.307619	6.53581	9.29784	0.00229424	0.0182975
PPAT	-0.441945	4.03372	9.29228	0.00230122	0.018323
AMIGO2	-0.615277	4.05324	9.29375	0.00229937	0.018323
C11orf24	-0.395578	6.50586	9.25842	0.00234415	0.018552
BCL2L12	-0.509175	3.58798	9.25915	0.00234322	0.018552
E2F2	-1.08863	1.03052	9.23549	0.00237368	0.0187505
IDH3A	-0.38962	4.36086	9.23113	0.00237935	0.0187717
PLK1	-0.861496	4.83305	9.22549	0.00238669	0.0188062
ICK	-0.461285	4.64745	9.21971	0.00239424	0.0188539
AMD1	-0.316875	6.262	9.20872	0.00240865	0.018932
GGCT	-0.571369	3.17939	9.20218	0.00241727	0.0189761
NUP35	-0.677944	3.03621	9.19617	0.00242522	0.0190149
CENPQ	-0.849738	2.63961	9.17691	0.00245087	0.0191803
OLR1	-0.926338	3.63074	9.17833	0.00244898	0.0191803
MCMBP	-0.426322	6.1051	9.17062	0.00245931	0.0192225
MAD2L1	-0.718615	4.17893	9.16805	0.00246277	0.0192376
BRD9	-0.331248	5.25781	9.16099	0.00247229	0.0193001
LRRC15	-0.740158	2.7368	9.15915	0.00247477	0.0193075
KIFC1	-0.830872	4.46408	9.15192	0.00248457	0.01936
WNT3	-0.918112	0.892682	9.14301	0.0024967	0.0194306
SHQ1	-0.405611	4.63033	9.14374	0.00249571	0.0194306
SPAG1	-0.773322	1.83387	9.13405	0.00250896	0.019514
AIG1	-0.408669	4.75073	9.12843	0.00251667	0.0195379
C8orf58	-0.534682	3.69264	9.12034	0.00252783	0.0196124
TOR2A	-0.554798	3.15468	9.10424	0.00255018	0.0197494
LIG1	-0.652499	4.23188	9.06548	0.0026048	0.0200887
SLC9A7	-0.407344	6.55361	9.05604	0.00261829	0.0201779
ARL1	-0.325555	6.70615	9.05254	0.0026233	0.0202042
NKRF	-0.484498	3.34209	9.04701	0.00263125	0.0202408
RPL26L1	-0.396611	4.55822	9.04789	0.00262998	0.0202408
SS18L2	-0.523972	2.93783	9.03146	0.00265372	0.0203764
NXN	-0.384055	7.4326	9.01601	0.00267624	0.0205368
SLC25A13	-0.474923	3.8048	8.99765	0.00270326	0.0206939
CDK1	-0.775329	4.39402	8.99463	0.00270774	0.0207156
FLRT3	-0.950561	4.96765	8.98241	0.0027259	0.0208419
ITGB3BP	-0.577327	2.56864	8.9715	0.00274224	0.0209415
SMAD5	-0.3107	6.16749	8.95851	0.00276179	0.0210526
PISD	-0.438941	5.19351	8.96008	0.00275943	0.0210526
XPO6	-0.324593	7.87394	8.91753	0.00282446	0.0214914
ARPC5L	-0.381487	5.05748	8.90644	0.00284166	0.021582
LIMK1	-0.338883	6.68991	8.89657	0.00285707	0.021673
IFFO2	-0.485281	3.09285	8.88337	0.00287779	0.0217922
SUCLG1	-0.395913	5.53022	8.88081	0.00288184	0.0217968
GTPBP4	-0.401027	5.99165	8.88186	0.00288018	0.0217968
ASB5	-1.40731	-0.263921	8.8611	0.00291312	0.0219807
CDT1	-0.908646	3.41325	8.85942	0.0029158	0.0219877
ARL8A	-0.396973	4.98699	8.84764	0.00293468	0.0220905
TEC	-1.02468	0.584476	8.84292	0.00294228	0.0221214
MRPL42	-0.390402	5.32769	8.83276	0.0029587	0.0222052
SCAF4	-0.405969	5.67424	8.82148	0.00297705	0.0222636
HSP90B1	-0.352275	9.97521	8.82231	0.00297569	0.0222636
EID3	-1.08863	0.359441	8.81315	0.00299067	0.0223521
FOSB	-2.12282	1.34821	8.78002	0.00304548	0.0227236
TMEM71	-1.20011	0.0868061	8.77669	0.00305105	0.0227496
GLRX2	-0.44773	3.94985	8.73698	0.0031182	0.0231432
CDK7	-0.378747	5.92574	8.73859	0.00311545	0.0231432
FHOD3	-0.566097	6.64483	8.72537	0.00313813	0.0232479
TUBA1C	-0.49632	7.2419	8.71981	0.0031477	0.0233052
CYLD	-0.366204	5.7128	8.71553	0.00315511	0.0233437
CENPN	-0.615576	3.64507	8.69986	0.00318235	0.0234928
ARMC8	-0.433195	4.90496	8.69505	0.00319075	0.0235136
FAM98B	-0.432964	5.17357	8.69541	0.00319012	0.0235136
VPS25	-0.454833	5.4135	8.69349	0.00319348	0.02352
CSF1	-0.441675	7.6852	8.6808	0.0032158	0.0236018
EFNA5	-0.601995	2.75393	8.68157	0.00321443	0.0236018
VKORC1L1	-0.332599	6.01052	8.65707	0.00325794	0.0238118
MAN2A1	-0.42869	6.91245	8.65779	0.00325666	0.0238118
KIAA1324	-1.26687	1.11703	8.65859	0.00325523	0.0238118
UTP4	-0.325183	5.53881	8.64255	0.00328402	0.0239633
EPHB1	-0.99367	0.623293	8.64352	0.00328226	0.0239633
BZW2	-0.47275	5.09433	8.63623	0.00329543	0.0240326
C12orf29	-0.417663	4.04838	8.62966	0.00330733	0.0240777
NTMT1	-0.401076	4.53179	8.62029	0.00332438	0.0241601
CAPN15	-0.361306	5.74453	8.60347	0.00335523	0.0243423
ESM1	-1.28032	3.77641	8.60427	0.00335375	0.0243423
PXDC1	-0.460631	6.35343	8.59454	0.00337172	0.0244198
MYO15A	-1.21461	-0.127461	8.59212	0.0033762	0.0244383
MYBBP1A	-0.435967	6.00821	8.58837	0.00338317	0.0244747
CYTL1	-1.62105	1.91844	8.56675	0.00342357	0.0247386
NEK2	-0.736587	3.08686	8.56342	0.00342984	0.0247698
NCAPD3	-0.465152	4.88818	8.55586	0.00344413	0.0248279
CDCA5	-0.798788	4.03608	8.5463	0.00346225	0.0249042
ZNF485	-0.942956	0.554232	8.53036	0.0034927	0.0250519
RUSC2	-0.403335	6.7153	8.51358	0.00352507	0.0251981
KRT81	-1.02183	-0.0589119	8.50828	0.00353534	0.025243
POPDC3	-0.591315	2.561	8.50529	0.00354115	0.0252702
SKA1	-0.929464	2.84889	8.50196	0.00354764	0.0253022
ACTN1	-0.302178	10.0838	8.49421	0.00356278	0.0253959
ZWINT	-0.715764	4.31551	8.49316	0.00356484	0.0253962
RAD51AP1	-0.72188	2.816	8.48759	0.00357577	0.0254311
DDIAS	-0.993208	2.63806	8.48628	0.00357835	0.025435
VAMP8	-1.09471	0.667529	8.47296	0.00360465	0.0256076
TWNK	-0.483843	3.55521	8.44854	0.00365338	0.0258824
SNX24	-0.41426	4.13073	8.4404	0.00366975	0.0259692
WEE1	-0.310844	5.99458	8.41122	0.00372912	0.0263584
MIS18A	-0.595912	2.99023	8.40174	0.00374862	0.0264371
PLCB4	-0.45982	6.24891	8.40211	0.00374786	0.0264371
TTC7B	-0.396854	4.61918	8.38256	0.00378838	0.0266728
RFC3	-0.641352	3.46858	8.37008	0.00381449	0.0268268
TPM3	-0.385891	8.53432	8.37035	0.00381393	0.0268268
WDR77	-0.426189	4.47509	8.3673	0.00382033	0.0268529
NCL	-0.373169	9.05134	8.3602	0.00383529	0.026943
CNNM2	-0.450035	4.84264	8.33855	0.00388125	0.0272053
C17orf51	-0.388564	4.51519	8.32455	0.00391129	0.0273704
CHAF1A	-0.591929	4.12852	8.3199	0.00392131	0.0274101
SHROOM2	-0.770472	1.94891	8.31367	0.00393477	0.0274613
HSDL1	-0.362403	4.80099	8.30334	0.00395721	0.0275695
ZNF385D	-0.530928	2.87854	8.28784	0.00399114	0.02776
LOXL2	-0.514917	8.82068	8.28865	0.00398935	0.02776
DDX10	-0.491521	4.20403	8.2756	0.00401813	0.0279169
GLCE	-0.502636	6.06639	8.26	0.00405281	0.0280961
VTA1	-0.318715	5.98947	8.2399	0.00409795	0.0283312
CLCN2	-0.797326	1.33044	8.22244	0.00413755	0.0285894
PRMT1	-0.369318	7.15222	8.2088	0.00416878	0.0287892
DUSP10	-0.391067	4.90098	8.20425	0.00417924	0.0287987
PITPNC1	-0.477415	4.04303	8.20492	0.00417769	0.0287987
PANX2	-0.585398	2.8449	8.20239	0.00418353	0.0288125
MINPP1	-0.392213	5.55064	8.19335	0.00420443	0.0289092
MBLAC2	-0.484167	3.07728	8.18915	0.00421416	0.0289603
LAMA1	-0.504084	3.31894	8.17967	0.00423625	0.0290963
PINK1	-0.352275	5.67336	8.17578	0.00424533	0.0291173
ITPRIP	-0.469529	5.99487	8.17613	0.00424453	0.0291173
LDLRAP1	-0.358186	5.12001	8.16876	0.0042618	0.0291924
MICU3	-0.572036	3.61608	8.16649	0.00426714	0.0292131
POP7	-0.449733	4.29978	8.15587	0.00429219	0.0293234
DUSP14	-0.402208	6.19298	8.1521	0.00430113	0.0293334
CRYAB	-0.400553	5.71033	8.15261	0.00429993	0.0293334
SEMA6A	-1.38553	0.308843	8.14754	0.00431195	0.0293766
PCDH1	-0.893231	0.77943	8.14426	0.00431977	0.0293982
GJC1	-0.454475	4.49894	8.14177	0.00432571	0.0294069
GTF2H2	-0.613493	2.47688	8.11982	0.0043784	0.0297011
MRPL4	-0.340989	5.1451	8.10284	0.00441961	0.0299164
COG6	-0.337583	5.54998	8.09403	0.00444112	0.0300299
KITLG	-0.448347	6.59982	8.08644	0.00445977	0.0301398
C3orf52	-0.663092	2.46935	8.08288	0.00446854	0.030167
ADAM12	-0.590742	7.43942	8.07488	0.00448831	0.0302679
ACTB	-0.466811	12.9643	8.07166	0.00449628	0.0303055
WNK4	-0.711845	2.8198	8.06166	0.00452119	0.0304247
UBE2S	-0.49256	6.30128	8.06227	0.00451965	0.0304247
DAB2	-0.337244	9.07086	8.05896	0.00452792	0.0304375
C3orf33	-1.2885	-0.302875	8.05111	0.00454758	0.0304886
RGS2	-1.07362	3.36387	8.05165	0.00454623	0.0304886
NAT14	-0.805648	4.45883	8.05188	0.00454565	0.0304886
TRAP1	-0.420263	5.37348	8.04476	0.00456356	0.0305795
FRMPD3	-0.921976	0.88228	8.03677	0.00458372	0.0306657
ENTPD6	-0.291477	6.07406	8.03702	0.00458309	0.0306657
DTL	-1.11232	3.60197	8.03074	0.00459901	0.0307517
MPRIP	-0.295723	8.1958	8.02938	0.00460246	0.0307585
KIF23	-0.781272	5.18103	8.01958	0.00462743	0.0308927
RAPGEF1	-0.323235	6.65792	8.01555	0.00463773	0.0309152
TMEM97	-0.532158	3.71423	8.00461	0.00466583	0.0310506
SNRPD1	-0.426297	5.10728	8.00069	0.00467594	0.0310852
ATP1A2	-1.96634	1.17142	7.99301	0.00469582	0.0311845
YARS	-0.280926	7.0532	7.98564	0.00471499	0.0312954
MYC	-0.39953	6.49972	7.97688	0.00473786	0.0314306
E2F3	-0.399192	4.8114	7.94651	0.00481801	0.031862
ZPR1	-0.408857	5.14618	7.93993	0.00483557	0.0319613
DDX31	-0.427697	3.82679	7.93333	0.00485324	0.0320446
SGO1	-0.961048	1.36976	7.88549	0.00498329	0.0327663
FCRLB	-0.710966	1.20567	7.86613	0.00503694	0.0330673
LIMS1	-0.356236	6.56881	7.86247	0.00504714	0.0331171
HJURP	-0.804678	3.96489	7.83669	0.00511963	0.0335404
HPS5	-0.362337	5.41418	7.82302	0.0051585	0.0336729
PRR22	-1.26247	-0.258688	7.82359	0.00515686	0.0336729
PTGES	-0.728555	4.57237	7.81568	0.00517948	0.0337575
MDGA1	-0.437583	7.24859	7.79767	0.00523137	0.0340079
TWISTNB	-0.490701	4.57233	7.7949	0.00523939	0.0340251
ARPC5	-0.360676	7.96245	7.79018	0.00525308	0.0340965
NT5C3A	-0.402555	3.82305	7.78668	0.00526329	0.0341316
SBSN	-0.801309	2.11792	7.7767	0.00529244	0.0341988
QDPR	-0.367512	5.18187	7.76231	0.00533477	0.0343469
DENND5A	-0.308822	7.33348	7.76241	0.00533446	0.0343469
TM2D2	-0.324973	5.86014	7.74627	0.00538236	0.0345768
NME1	-0.444133	4.99792	7.74353	0.00539054	0.03458
ZNF219	-0.614283	5.27678	7.73862	0.0054052	0.0346037
EMC1	-0.317645	7.03781	7.73954	0.00540245	0.0346037
AQP1	-1.12452	0.15234	7.71575	0.00547413	0.034978
ZNF341	-0.547408	2.36988	7.70329	0.00551202	0.0351628
NDUFAF2	-0.388782	4.61285	7.70045	0.00552069	0.0352003
DGCR2	-0.312684	6.67875	7.68999	0.00555278	0.0353692
ROR1	-0.473449	6.22254	7.68551	0.00556659	0.0354305
ELOVL2	-1.57966	-0.698494	7.68293	0.00557457	0.0354544
SLC46A1	-0.569595	2.02807	7.67482	0.00559967	0.0355603
CASP3	-0.466898	5.28632	7.6734	0.00560407	0.0355704
SNRPF	-0.365374	4.98091	7.66961	0.00561586	0.0356094
MT1X	-0.963276	0.631105	7.65511	0.00566117	0.0358607
CAMK2D	-0.259187	7.39234	7.64779	0.00568419	0.0359705
RRS1	-0.569319	4.36951	7.64166	0.00570354	0.0360387
DENND6A	-0.465712	3.59688	7.63617	0.00572094	0.0360945
AVEN	-0.443205	4.42283	7.61461	0.00578972	0.0364375
ALG3	-0.374011	5.41061	7.6152	0.00578783	0.0364375
GDF7	-2.05306	-0.378603	7.6157	0.00578622	0.0364375
EIF3M	-0.279636	6.41218	7.59684	0.00584707	0.0367218
PMEPA1	-0.808456	3.23075	7.59161	0.00586404	0.0367279
PPT1	-0.320175	6.61572	7.59166	0.00586388	0.0367279
TELO2	-0.38218	5.34191	7.59438	0.00585504	0.0367279
SLC39A14	-0.328064	7.205	7.5904	0.005868	0.0367288
KRT34	-2.17223	-0.086455	7.57571	0.00591602	0.0369014
GNL3	-0.330931	6.14127	7.56547	0.00594973	0.0370237
TMEM87B	-0.44417	5.92143	7.55439	0.00598642	0.0372301
TEX10	-0.391983	5.35214	7.55029	0.00600003	0.0372781
SLC9A8	-0.396199	5.09882	7.54678	0.00601173	0.0373023
MRPS2	-0.41188	4.69013	7.54718	0.00601042	0.0373023
MAGOHB	-0.460205	3.0805	7.54451	0.00601932	0.0373062
FGFR3	-1.05047	-0.215422	7.53855	0.00603925	0.0374114
TEDC2	-0.740946	1.60564	7.53172	0.00606219	0.0374983
C12orf73	-0.719387	1.82251	7.52374	0.00608911	0.0376095
CNOT6L	-0.437552	4.16792	7.49452	0.0061887	0.0381687
TIMM8A	-0.518599	2.90108	7.49204	0.00619721	0.0382025
DNAJB11	-0.356825	5.43729	7.48682	0.00621523	0.0382763
TPRKB	-0.502723	2.88963	7.47751	0.00624744	0.0384184
KLHL2	-0.37629	4.23294	7.47544	0.00625463	0.0384392
TMEM216	-0.489484	3.01087	7.47354	0.00626125	0.0384472
CLSPN	-1.01679	3.39783	7.47265	0.00626434	0.0384474
HIF1A	-0.420758	9.15245	7.46978	0.00627432	0.03849
MT1E	-0.754376	6.39286	7.46405	0.00629434	0.0385753
ANKRD6	-0.560631	2.78114	7.45334	0.00633188	0.0387165
PODXL2	-0.738718	1.03895	7.45029	0.00634264	0.0387398
SINHCAF	-0.475394	3.47871	7.44858	0.00634865	0.0387578
FYN	-0.471568	6.18837	7.44599	0.00635778	0.038776
HACE1	-0.438752	3.92789	7.44253	0.00637002	0.0388319
NOM1	-0.353064	4.49718	7.43984	0.00637956	0.0388713
PAK2	-0.382192	6.84173	7.43258	0.00640535	0.0389565
SPRTN	-0.42015	3.59412	7.42857	0.00641965	0.0390027
GFRA1	-0.83503	6.4441	7.4234	0.00643811	0.0390585
PAQR5	-0.497727	5.14751	7.41593	0.0064649	0.0391834
FEN1	-0.691378	4.5867	7.41244	0.00647745	0.0391972
ST3GAL3	-1.13296	-0.135545	7.41349	0.00647365	0.0391972
NPLOC4	-0.296789	7.24314	7.40834	0.00649223	0.0392315
APBB1IP	-0.483423	3.902	7.40314	0.00651102	0.0392932
GK	-0.733691	5.62642	7.38898	0.00656247	0.0394905
KLHL33	-1.13466	-0.352868	7.38945	0.00656075	0.0394905
RPS6KA4	-0.349349	6.13413	7.36953	0.00663383	0.0398251
KIF2C	-0.722217	4.1432	7.3675	0.00664131	0.039851
NOL9	-0.45895	4.24921	7.36159	0.00666319	0.0399633
CSGALNACT1	-1.0431	4.77557	7.35475	0.00668857	0.0400381
KPNA6	-0.36581	6.99757	7.35484	0.00668825	0.0400381
MCM10	-1.09442	2.86635	7.35307	0.00669484	0.0400391
CCNF	-0.527576	3.62676	7.34833	0.00671251	0.0401258
DCUN1D5	-0.313901	5.19104	7.3433	0.00673133	0.0401812
NOCT	-0.628011	3.01961	7.34414	0.00672818	0.0401812
PA2G4	-0.504816	6.16489	7.3416	0.00673768	0.0402001
SIRPB1	-1.14351	-0.402632	7.33396	0.00676637	0.0403332
NOP14	-0.326267	5.53533	7.32543	0.00679855	0.0404868
SKA3	-0.699548	2.93249	7.31208	0.00684926	0.040712
GLI2	-0.429136	5.48634	7.30874	0.00686202	0.0407231
PARP1	-0.323885	7.01551	7.30425	0.00687916	0.0407554
RNGTT	-0.40006	4.53854	7.26841	0.0070178	0.0414214
DAPK1	-0.397643	5.84368	7.24736	0.00710053	0.0417925
LYL1	-1.21095	-0.525805	7.24143	0.00712403	0.0419048
UBE2C	-0.682442	4.11733	7.23954	0.00713153	0.0419164
NDUFB10	-0.355812	5.79275	7.22872	0.00717465	0.0421502
EDNRA	-0.659371	4.08216	7.22156	0.00720329	0.0422203
TAF4B	-0.679881	1.43567	7.18784	0.00733995	0.0428424
ZNHIT6	-0.353309	5.44404	7.18478	0.00735245	0.0428955
GRIA1	-1.00335	3.92868	7.17623	0.00738758	0.0430356
PFKP	-0.276533	8.42094	7.16168	0.00744772	0.0432715
C1orf52	-0.417175	4.09454	7.16171	0.00744761	0.0432715
TRIM55	-1.0173	-0.290248	7.15622	0.00747045	0.0433437
EIF4E	-0.356065	5.43356	7.15164	0.00748953	0.0434145
KMT5A	-0.277429	6.09439	7.14306	0.00752548	0.0435829
SSB	-0.352728	6.66941	7.14095	0.00753433	0.0436142
PIK3C2A	-0.349052	6.06034	7.13846	0.0075448	0.0436548
C9orf40	-0.508903	3.26888	7.13621	0.00755425	0.0436894
PRKG2	-0.952422	3.65157	7.13035	0.00757898	0.0437802
HSP90AB1	-0.265785	9.91976	7.1306	0.00757795	0.0437802
SSR1	-0.294693	7.56009	7.12568	0.00759874	0.0438263
LMNB2	-0.387441	7.76154	7.12271	0.00761136	0.043844
PRRX2	-0.518032	6.80964	7.12351	0.00760796	0.043844
ABHD17C	-0.319134	5.55227	7.11426	0.00764732	0.0439772
TIMM10	-0.487028	3.33522	7.09198	0.00774298	0.044435
PUS7	-0.463585	4.14713	7.05761	0.00789292	0.0451633
DCAF1	-0.358187	4.84135	7.04033	0.00796944	0.0454661
CCND3	-0.519858	5.74056	7.02849	0.00802232	0.0456236
LRRC2	-0.440071	4.01455	7.0019	0.00814231	0.0462435
RMI1	-0.507144	3.44434	7.00002	0.00815089	0.0462714
HSPD1	-0.387745	8.04937	6.99224	0.00818637	0.0464291
TXNL4A	-0.387075	6.0151	6.97934	0.00824558	0.0466831
TREX2	-1.4603	-0.521179	6.97707	0.00825608	0.0467006
AC091057.6	-1.03558	-0.240793	6.96862	0.00829515	0.0468378
RGCC	-0.660055	6.16629	6.97013	0.00828813	0.0468378
ATG4D	-0.456601	3.22296	6.95949	0.00833759	0.0470353
GBGT1	-0.698876	2.37514	6.95296	0.00836806	0.0471651
SNRPB2	-0.390188	5.38532	6.95037	0.00838019	0.0472124
IER3IP1	-0.446002	4.50171	6.9468	0.00839693	0.0472856
CD274	-0.578062	3.66207	6.94381	0.00841097	0.0473014
USP13	-0.494615	4.59594	6.93635	0.00844611	0.0474568
XRCC4	-0.548858	2.97064	6.91982	0.00852456	0.0478337
ACTG1	-0.324082	12.2429	6.91666	0.00853965	0.0478971
CNKSR3	-0.34395	4.76165	6.90353	0.00860257	0.0481645
KIF18B	-0.815675	3.62272	6.89403	0.00864843	0.0483998
FBXO33	-0.415555	4.49627	6.88953	0.0086702	0.0484711
RPL7L1	-0.286787	7.32465	6.88462	0.00869404	0.048569
SAMD4A	-0.337426	6.78755	6.88357	0.00869919	0.0485762
SMIM30	-0.403608	5.00422	6.87413	0.00874523	0.0487687
ZNF423	-1.06684	0.0923532	6.86248	0.00880245	0.0490445
BRIX1	-0.541972	4.60928	6.8583	0.00882305	0.0491375
HDAC2	-0.299453	6.62958	6.85676	0.00883065	0.0491582
CNN2	-0.298438	9.11765	6.83936	0.00891708	0.0494713
KIF14	-0.807513	3.5927	6.83534	0.00893717	0.0495546
EIF4E3	-0.447304	3.08555	6.82851	0.00897142	0.0497009
CRISPLD2	-0.774083	5.08364	6.82578	0.00898511	0.0497331
MT-CO2	-0.849242	11.4165	6.79021	0.0091659	0.0505124
MMP10	-1.89675	0.951505	6.7894	0.00917005	0.0505132
CABLES2	-0.494815	3.44498	6.77038	0.00926833	0.0508993
REEP5	-0.294225	7.04052	6.77103	0.00926494	0.0508993
STARD7	-0.271794	6.83735	6.76668	0.00928755	0.0509826
RRP7A	-0.315936	5.76103	6.76339	0.00930468	0.0510323
PFAS	-0.512468	4.73663	6.75733	0.00933633	0.0511837
ZNF281	-0.436652	5.39402	6.75638	0.0093413	0.0511887
MYPN	-0.839645	1.82128	6.75367	0.00935551	0.0512443
KLHL11	-0.619926	1.9611	6.75002	0.00937469	0.0512827
SMAD7	-0.563371	4.68581	6.73116	0.00947432	0.0517157
FZD8	-0.729654	4.31059	6.72449	0.0095098	0.0518421
DOT1L	-0.493677	5.29823	6.71518	0.00955957	0.0520461
RASGEF1A	-0.734302	1.17385	6.6949	0.00966894	0.0524832
MPP2	-0.510138	3.04545	6.68528	0.00972124	0.052594
BRMS1	-0.332685	4.92942	6.68684	0.00971274	0.052594
ZBTB5	-0.417281	3.35825	6.68768	0.00970815	0.052594
MYOZ3	-0.798953	0.743486	6.68931	0.00969926	0.052594
PDPK1	-0.307002	5.34534	6.68323	0.00973242	0.0526017
CISH	-0.816131	0.904992	6.68371	0.00972981	0.0526017
FZD2	-0.319802	6.11364	6.67725	0.00976512	0.0526658
TNFRSF10D	-0.404084	6.89224	6.67625	0.0097706	0.0526728
ABCD1	-0.363816	5.02727	6.67328	0.00978687	0.0526744
KIF15	-0.702758	2.75495	6.67363	0.00978495	0.0526744
RRM2	-0.876071	4.41536	6.67536	0.00977545	0.0526744
GXYLT1	-0.367736	5.22225	6.66383	0.00983894	0.0528158
ZNF280D	-0.417809	3.47652	6.66453	0.00983504	0.0528158
GGACT	-0.59258	2.31581	6.66292	0.00984394	0.0528202
GAB1	-0.423003	4.58024	6.66065	0.00985649	0.0528651
SEC61G	-0.332917	6.46951	6.64832	0.00992494	0.053142
ISPD	-0.722152	0.801995	6.64689	0.00993293	0.0531622
LRP12	-0.338347	5.49457	6.64375	0.00995042	0.0532108
AEN	-0.340696	5.74833	6.63549	0.00999668	0.0533903
RAB3A	-0.470123	2.94378	6.63695	0.00998846	0.0533903
SH3RF1	-0.460996	5.27817	6.6314	0.0100197	0.0534905
MASTL	-0.588322	3.63261	6.62468	0.0100575	0.0536699
ZNF239	-0.512174	2.5079	6.61789	0.0100959	0.0538521
CDC7	-0.572442	2.34479	6.61504	0.0101121	0.0538927
MDC1	-0.451702	4.41028	6.60585	0.0101644	0.0541487
RNF126	-0.367655	5.30698	6.60013	0.0101971	0.0543001
TMPPE	-0.665433	1.44563	6.59938	0.0102014	0.0543002
SMIM7	-0.383134	4.60667	6.59381	0.0102334	0.0544016
SEMA5A	-0.41144	7.48653	6.59177	0.0102451	0.054418
DFFA	-0.305785	5.73744	6.58824	0.0102655	0.0544804
TRIM28	-0.292753	8.09289	6.57865	0.0103209	0.0547514
MAP3K1	-0.434849	4.16884	6.56555	0.0103972	0.0550636
CDKL5	-0.480518	3.27326	6.56455	0.010403	0.0550713
CCT2	-0.291629	7.1756	6.56354	0.0104089	0.0550794
SLC35C1	-0.333725	5.84839	6.56114	0.010423	0.0551308
GPN3	-0.512662	3.70301	6.55158	0.0104791	0.0553584
SLC7A5	-0.658826	7.97705	6.54439	0.0105216	0.0555518
SERPINE2	-0.501815	9.69058	6.54118	0.0105405	0.0555941
ADA2	-0.296425	5.94057	6.53863	0.0105557	0.0556464
SWAP70	-0.255287	7.2291	6.53369	0.010585	0.0557313
LASP1	-0.269069	9.19105	6.5261	0.0106303	0.05583
CPPED1	-0.314505	4.7753	6.52108	0.0106603	0.0559412
NAF1	-0.459805	3.33285	6.51548	0.0106939	0.0560477
MCM7	-0.504788	6.32085	6.50978	0.0107283	0.0561811
FBXO45	-0.356735	3.76384	6.49838	0.0107973	0.0565189
HIST1H2BJ	-0.835321	1.18376	6.49181	0.0108373	0.0566336
ANXA5	-0.341621	10.8166	6.48374	0.0108866	0.0567981
ATF3	-0.559302	3.20463	6.47908	0.0109152	0.0568768
MRPS35	-0.310834	5.36766	6.46959	0.0109736	0.0571341
GNB5	-0.393704	5.10819	6.46885	0.0109781	0.0571343
SASS6	-0.593183	2.14364	6.46274	0.011016	0.0573023
ERICH5	-0.921428	0.34549	6.45771	0.0110472	0.0574227
MRPS18A	-0.52566	3.59052	6.44606	0.0111199	0.0576819
RTL3	-0.778206	0.498625	6.44637	0.011118	0.0576819
DPF1	-0.710798	1.3906	6.44062	0.011154	0.0578111
LRPPRC	-0.253927	6.77084	6.43568	0.011185	0.0579485
NDFIP2	-0.385106	5.92084	6.43067	0.0112166	0.0580644
LRFN3	-0.459668	4.53791	6.42346	0.0112623	0.058253
NRIP1	-0.334747	5.42478	6.41543	0.0113133	0.0584213
TTLL12	-0.402244	5.35814	6.40751	0.0113639	0.0586345
TMEM192	-0.328907	4.65981	6.40666	0.0113693	0.0586384
APIP	-0.353755	4.58712	6.39659	0.011434	0.058948
SLC28A3	-0.99495	-0.00635459	6.38483	0.01151	0.0592189
FAM104B	-0.462727	2.56344	6.38383	0.0115165	0.0592282
STK40	-0.342158	5.5069	6.37991	0.0115419	0.059335
KCTD12	-0.472704	5.80922	6.37376	0.011582	0.0595167
GATA2	-0.454987	4.45372	6.3705	0.0116033	0.0595777
DCLRE1B	-0.482629	3.24615	6.36727	0.0116244	0.0596135
SLC38A5	-0.339382	5.83615	6.36308	0.0116519	0.0597059
GLYCTK	-0.542012	2.22788	6.35688	0.0116927	0.0598908
PTX3	-0.895393	8.044	6.34996	0.0117384	0.0600518
RPS6KA6	-0.440703	4.86995	6.34792	0.0117519	0.0600964
SOCS3	-0.399572	6.30534	6.34505	0.0117709	0.060145
ATP6V1B2	-0.290084	7.12179	6.33493	0.0118383	0.0604158
GDNF	-0.713708	2.89062	6.33301	0.0118511	0.0604567
PYCR2	-0.37723	4.33205	6.32991	0.0118718	0.0605382
HNRNPAB	-0.302379	7.04587	6.32807	0.0118842	0.0605659
GRWD1	-0.381918	5.32248	6.32674	0.0118931	0.0605732
GAS6	-0.376753	9.33415	6.31993	0.0119389	0.0607329
ITPR1	-0.535911	4.40356	6.31798	0.011952	0.0607751
LIMA1	-0.337081	8.56441	6.3165	0.011962	0.0608015
ACTN4	-0.278484	9.99377	6.31093	0.0119996	0.0609681
DNAJB14	-0.327612	5.48792	6.30684	0.0120273	0.0610672
ITGB3	-0.725922	3.19501	6.29871	0.0120826	0.0612666
KCNAB1	-0.867641	0.568511	6.29401	0.0121147	0.0613799
CACNB2	-1.01715	0.902419	6.29108	0.0121347	0.0614568
FOS	-2.0256	4.3329	6.28951	0.0121455	0.0614621
TRIM5	-0.297333	5.22901	6.2852	0.012175	0.0615871
NEURL1	-1.37063	-0.700828	6.27849	0.0122212	0.0617466
ZDHHC17	-0.360438	4.76854	6.27135	0.0122706	0.0618721
SZRD1	-0.255987	7.55141	6.27185	0.0122671	0.0618721
DAP3	-0.275265	6.18013	6.27205	0.0122657	0.0618721
SIGMAR1	-0.320929	6.4485	6.27276	0.0122608	0.0618721
EMP1	-0.323443	8.77209	6.26185	0.0123365	0.0621549
PBRM1	-0.301641	6.04695	6.26076	0.0123441	0.0621685
NOL11	-0.360938	4.96996	6.25232	0.012403	0.0624155
EYA3	-0.320351	4.99246	6.24753	0.0124366	0.0625596
PFKFB3	-0.435453	7.01999	6.23173	0.0125481	0.0629949
YWHAH	-0.278255	6.97906	6.23032	0.0125581	0.0630199
PNO1	-0.406835	4.22122	6.22599	0.0125888	0.0631076
OGFOD1	-0.278506	5.68177	6.21743	0.0126499	0.0633277
GTSE1	-0.658427	3.97658	6.20715	0.0127236	0.0636228
SMPD3	-1.03066	0.802848	6.20453	0.0127424	0.0636918
BLM	-1.07569	1.60893	6.20018	0.0127738	0.0637981
ATOH8	-0.633471	6.228	6.1922	0.0128314	0.0639849
BMPR1B	-0.673419	1.49913	6.19029	0.0128453	0.0640287
SLC5A6	-0.392912	4.24928	6.17742	0.0129391	0.064332
TUBB4B	-0.364057	8.60794	6.17574	0.0129513	0.0643542
KIF21A	-0.646939	2.52943	6.17218	0.0129775	0.0644588
MTCH1	-0.394755	8.55179	6.17118	0.0129848	0.0644696
OSBPL11	-0.352877	4.16296	6.16818	0.0130069	0.0645539
TIAM1	-1.35919	-0.9973	6.16472	0.0130323	0.0646041
RBFA	-0.404232	3.28	6.16525	0.0130284	0.0646041
CGAS	-0.640309	2.35892	6.16199	0.0130525	0.0646113
TSPAN33	-0.950432	-0.0697318	6.1587	0.0130767	0.0646919
GAR1	-0.365058	4.31407	6.14915	0.0131475	0.0649713
PIGZ	-0.501645	2.47776	6.1401	0.013215	0.0652279
OXSR1	-0.38165	6.31055	6.13293	0.0132687	0.0654674
RGMB	-0.308653	6.63932	6.12122	0.0133569	0.0657997
LSM14A	-0.26516	6.67211	6.114	0.0134115	0.0660174
C18orf25	-0.382434	4.45908	6.11442	0.0134084	0.0660174
IFRD2	-0.304851	5.59147	6.11266	0.0134217	0.0660419
GRIN2D	-0.791886	0.627049	6.11119	0.0134329	0.0660711
RBM18	-0.328344	4.55636	6.10717	0.0134634	0.0661441
CNST	-0.381257	5.22785	6.102	0.0135029	0.0662605
DHFR	-0.639557	5.38056	6.09028	0.0135928	0.0666758
PLPPR4	-0.760816	2.44576	6.08454	0.013637	0.0668409
EBF3	-0.812254	1.13497	6.08014	0.013671	0.0669817
TNFAIP1	-0.320341	6.43628	6.07552	0.0137068	0.067131
GCDH	-0.370732	3.78885	6.07138	0.0137389	0.0672362
PDE4D	-0.860879	4.49091	6.06819	0.0137638	0.0673056
ARRB1	-0.573921	3.179	6.06231	0.0138097	0.067478
XDH	-0.746509	0.721518	6.04702	0.0139298	0.0679856
LTV1	-0.449506	3.63184	6.04291	0.0139622	0.0680869
RAG1	-1.20366	-0.0545669	6.04092	0.013978	0.0681157
COA6	-0.551321	3.3414	6.03437	0.0140299	0.0683161
TIPIN	-0.469401	2.49623	6.03113	0.0140557	0.0684152
ACSL5	-0.631262	2.52663	6.02766	0.0140834	0.0685237
ZNF628	-0.415361	3.18527	6.02614	0.0140955	0.0685297
FOXM1	-0.603852	5.53758	6.02656	0.0140922	0.0685297
FASTKD5	-0.397177	4.00671	6.02539	0.0141015	0.0685326
HIST4H4	-1.03858	-0.224493	6.0239	0.0141134	0.0685641
KIF11	-0.706322	5.10872	6.02236	0.0141258	0.0685713
C9orf64	-0.373362	4.06565	6.01933	0.01415	0.0686627
FAM107B	-0.440303	7.55776	6.01314	0.0141997	0.0687782
VPS26B	-0.281838	6.05891	6.00514	0.0142643	0.0689836
SNX13	-0.297235	5.38269	5.99877	0.0143159	0.0690957
ELOVL1	-0.262662	6.6936	5.99407	0.014354	0.06918
LOXL3	-0.395673	5.62032	5.98491	0.0144287	0.0694813
DCAKD	-0.325215	4.53734	5.976	0.0145019	0.0696211
BHMT2	-0.481954	3.93891	5.97642	0.0144984	0.0696211
SUSD1	-0.298395	5.29143	5.97661	0.0144969	0.0696211
TSR1	-0.275168	6.02211	5.95805	0.0146503	0.0701735
ANKRD65	-0.914802	-0.15131	5.94009	0.0148003	0.0706777
LZTS1	-0.644434	3.60013	5.94144	0.0147889	0.0706777
SCN8A	-0.412063	4.6151	5.93344	0.0148562	0.0708376
OLFM1	-0.400804	3.80301	5.92743	0.014907	0.0709992
NETO2	-0.696628	1.70523	5.92806	0.0149016	0.0709992
TFAP2A	-0.525001	2.51153	5.92244	0.0149492	0.0711737
UTP15	-0.394311	3.82569	5.92137	0.0149584	0.0711903
P4HA3	-0.75661	3.17813	5.91705	0.014995	0.071338
PPFIBP2	-0.391959	3.35608	5.903	0.0151151	0.071828
DDX11	-0.584838	3.09125	5.90057	0.0151359	0.071873
LDHA	-0.40225	10.2184	5.89386	0.0151938	0.0720663
IL13RA1	-0.30386	6.88977	5.88856	0.0152395	0.0722291
PBK	-0.760574	4.19793	5.88637	0.0152585	0.0722879
GINM1	-0.316295	5.94759	5.86702	0.0154272	0.0728996
CKAP4	-0.297769	9.29529	5.85769	0.0155091	0.0732321
HUS1	-0.383774	3.85553	5.8501	0.0155762	0.0734939
UCHL5	-0.368353	4.49752	5.84799	0.0155949	0.0735269
AATF	-0.280275	5.2153	5.84814	0.0155935	0.0735269
GSTO2	-0.451062	2.69296	5.84488	0.0156224	0.0736019
POC1A	-0.572168	3.417	5.84401	0.0156302	0.073611
CCT5	-0.405014	7.5565	5.8299	0.015756	0.0740824
SCAMP5	-0.396662	3.61732	5.82802	0.0157728	0.0740895
CHSY1	-0.372345	5.89639	5.82009	0.0158441	0.0743689
LRRN1	-1.20693	0.0608493	5.81401	0.015899	0.0745711
HSD17B6	-0.978275	1.10722	5.8092	0.0159425	0.0746644
PAPSS2	-0.242848	8.63066	5.80944	0.0159403	0.0746644
PLAGL1	-0.321195	5.75775	5.79946	0.0160311	0.0748851
CBLB	-0.357268	3.98617	5.79584	0.0160642	0.0750117
TMPO	-0.52761	5.71486	5.78998	0.0161178	0.0750631
EMC6	-0.704654	0.919688	5.79012	0.0161165	0.0750631
NECTIN2	-0.278817	6.95798	5.77226	0.0162811	0.0757165
WWC3	-0.349545	5.57125	5.76474	0.0163509	0.075983
CEP97	-0.494603	3.56298	5.76105	0.0163853	0.0760892
TTF2	-0.411459	4.25495	5.76036	0.0163917	0.0760909
RRP8	-0.336807	3.85733	5.75494	0.0164423	0.0762517
MTFR2	-0.631613	1.13739	5.75368	0.0164541	0.0762687
BORA	-0.601274	1.96283	5.75155	0.0164741	0.0763332
PDHB	-0.280112	6.01451	5.75035	0.0164854	0.0763574
CDCA8	-0.72231	4.37144	5.74868	0.0165011	0.0764021
MRPL24	-0.297936	5.18072	5.7265	0.0167107	0.0772878
CXCL5	-1.52526	0.817338	5.72447	0.0167301	0.0773216
PAK1IP1	-0.482444	4.13357	5.71553	0.0168155	0.0776224
ZSWIM6	-0.33844	4.87038	5.71107	0.0168583	0.0777142
PPM1G	-0.268557	6.57456	5.709	0.0168782	0.0777776
CLIC3	-0.4378	2.99288	5.70778	0.0168899	0.0778031
MAPK13	-0.474169	3.8087	5.70109	0.0169544	0.0780149
CTIF	-0.288605	7.22029	5.69974	0.0169674	0.0780464
KIF6	-1.4893	-0.716808	5.69826	0.0169817	0.0780836
LACTB	-0.278236	5.70493	5.68979	0.0170639	0.0782961
MCM2	-0.608504	4.59846	5.68861	0.0170754	0.078315
DTYMK	-0.361922	5.01188	5.68663	0.0170947	0.0783749
CHST11	-0.574013	2.7961	5.68418	0.0171186	0.0784276
NSUN2	-0.320007	6.20526	5.67185	0.0172392	0.0789517
KSR1	-0.60319	5.11761	5.66218	0.0173345	0.0792158
AMMECR1L	-0.294698	5.15262	5.65857	0.0173703	0.0793504
ZNF215	-0.511899	2.44845	5.63713	0.017584	0.0800083
GOLIM4	-0.257484	6.91806	5.63874	0.0175678	0.0800083
LMNB1	-0.724669	5.03333	5.63955	0.0175597	0.0800083
TTK	-0.72654	3.33241	5.64002	0.017555	0.0800083
MT-CYB	-0.801282	10.5539	5.63583	0.017597	0.0800386
RASAL2	-0.312169	5.31652	5.62283	0.017728	0.0805185
PLOD2	-0.543467	8.24316	5.62029	0.0177537	0.0805777
WNT2B	-0.645178	5.01856	5.61934	0.0177633	0.080592
OXCT1	-0.332655	6.10235	5.6108	0.0178501	0.0809569
AGK	-0.333934	4.47643	5.60705	0.0178883	0.0810429
NCAPG2	-0.482921	5.45674	5.60758	0.0178829	0.0810429
LLPH	-0.329476	4.45302	5.60589	0.0179002	0.0810558
MRPL13	-0.301055	4.90774	5.60376	0.0179219	0.0810788
JADE3	-0.367782	3.52676	5.60217	0.0179383	0.0811236
LYRM2	-0.295766	5.01491	5.597	0.0179912	0.0812758
CASKIN2	-0.313531	4.53863	5.58479	0.0181171	0.0817566
POLR3K	-0.482327	2.82218	5.58532	0.0181116	0.0817566
BARD1	-0.556116	2.96885	5.56603	0.0183122	0.0824318
RTL9	-1.05279	-0.0335441	5.56227	0.0183516	0.082579
STAT1	-0.305099	8.49904	5.56061	0.018369	0.0826276
NCLN	-0.342233	6.98699	5.55472	0.0184309	0.0828232
LPAR3	-0.686841	1.23286	5.53641	0.0186248	0.0835402
LMO7	-0.448849	8.18922	5.5293	0.0187006	0.0837319
MOCS1	-0.316723	4.67341	5.51607	0.0188426	0.0842777
IER3	-0.365905	6.07945	5.51305	0.0188751	0.0843637
DONSON	-0.388093	3.87282	5.5096	0.0189123	0.0844491
RAI14	-0.333948	8.42021	5.49216	0.019102	0.0850166
SYN1	-0.65222	1.21388	5.49242	0.0190991	0.0850166
CEBPG	-0.351232	5.01395	5.493	0.0190928	0.0850166
AP1AR	-0.327095	4.14079	5.48368	0.0191948	0.0853695
FGD1	-0.284394	5.12481	5.47906	0.0192456	0.0855354
EPB41L1	-0.248987	5.97022	5.47938	0.0192421	0.0855354
GGA3	-0.2889	5.14242	5.47188	0.0193249	0.0857668
NOSTRIN	-0.95841	-0.127537	5.46878	0.0193591	0.0857982
ID3	-1.11897	6.57896	5.46936	0.0193528	0.0857982
TAF1A	-0.43533	2.83683	5.46945	0.0193518	0.0857982
CCDC138	-0.576873	1.22062	5.46045	0.0194516	0.0860272
ACSL1	-0.242277	5.5779	5.4516	0.0195504	0.0864034
TTLL4	-0.386927	3.60082	5.44413	0.0196342	0.086683
WDR4	-0.405107	3.64352	5.44145	0.0196643	0.0867553
H2AFZ	-0.382819	6.64325	5.44145	0.0196643	0.0867553
FDX1	-0.334783	4.51757	5.43073	0.0197854	0.0872282
MYO1F	-0.821835	0.32409	5.41333	0.0199836	0.0879792
KAZN	-0.346148	4.84626	5.41119	0.0200081	0.0880259
BLOC1S2	-0.298819	4.98357	5.40563	0.0200719	0.0881532
MT-ND2	-0.784044	9.49219	5.40488	0.0200805	0.0881603
DHPS	-1.24145	-0.00316077	5.39758	0.0201647	0.088407
KIF3B	-0.25541	6.26191	5.39573	0.020186	0.088439
CRYBG1	-0.400697	4.50013	5.3936	0.0202107	0.0884859
MT-CO1	-0.739602	12.79	5.38712	0.0202859	0.0887536
APOBEC3B	-0.659	3.14866	5.38119	0.0203549	0.0890247
RPL17	-0.425902	3.15647	5.37247	0.0204569	0.089378
HMMR	-0.651666	4.20639	5.37031	0.0204823	0.0894579
NADK2	-0.298442	4.35288	5.36546	0.0205394	0.0896143
COL4A2	-0.347269	8.64143	5.36406	0.0205559	0.0896552
FAM83D	-0.53585	3.98902	5.36255	0.0205736	0.0896858
FAM83G	-0.401448	4.88279	5.35789	0.0206287	0.0898487
PDE8B	-0.785677	0.868892	5.35131	0.0207067	0.0900954
TLR4	-0.387002	4.18821	5.3428	0.020808	0.0904116
TTC21B	-0.374524	4.02329	5.34195	0.0208182	0.0904247
FOXO3	-0.278211	6.93253	5.33969	0.0208451	0.0904616
RRP15	-0.412838	4.28406	5.3382	0.020863	0.0904948
ZNF43	-0.487508	2.64829	5.33452	0.020907	0.0906235
POSTN	-0.358912	10.1691	5.32914	0.0209718	0.0908417
ZNF100	-0.589627	2.00395	5.32765	0.0209896	0.0908878
SLC38A11	-1.25268	-0.449561	5.32075	0.021073	0.0911864
GSTO1	-0.256278	6.75398	5.30946	0.0212099	0.0915591
TBCA	-0.3721	5.86192	5.30793	0.0212286	0.0916086
IL11	-0.833825	3.93024	5.29722	0.0213594	0.0920474
STBD1	-0.514174	2.01067	5.29181	0.0214259	0.0922396
CHCHD10	-0.534214	3.75041	5.28936	0.0214561	0.0922751
BUB1	-0.634466	4.63603	5.28704	0.0214847	0.0923352
DDX19A	-0.331537	3.97398	5.27389	0.0216475	0.0928455
CKAP2L	-0.718313	3.60637	5.26667	0.0217375	0.0931997
SPTLC2	-0.283614	5.85103	5.26388	0.0217724	0.0932591
WDR76	-0.552377	3.37146	5.25987	0.0218226	0.0934378
NR4A1	-0.5075	4.60891	5.2573	0.0218549	0.0935445
DUSP23	-0.42026	2.77036	5.24755	0.0219777	0.0939811
FOSL1	-0.635047	6.91208	5.24573	0.0220007	0.0940255
TMSB15A	-0.774667	0.381081	5.24454	0.0220158	0.0940417
GEMIN5	-0.410617	4.60162	5.24251	0.0220414	0.0940876
IRX2	-0.57144	2.39974	5.24298	0.0220355	0.0940876
MRPL54	-0.320211	4.54475	5.23635	0.0221196	0.0943894
SNRPB	-0.331972	6.03152	5.22936	0.0222087	0.09461
PPCDC	-0.567333	2.79555	5.2299	0.0222018	0.09461
JAK3	-0.672478	1.38369	5.20771	0.0224869	0.0956661
MAIP1	-0.39232	3.4438	5.20091	0.022575	0.0960084
TMEM131L	-0.317769	4.91061	5.19045	0.0227113	0.0963934
FAM222A	-1.01518	-0.435818	5.18383	0.022798	0.0966571
GPR3	-0.96262	0.115969	5.18	0.0228483	0.0967797
SOCS7	-0.344742	4.1202	5.17768	0.0228788	0.0968225
H2AFX	-0.452441	5.97223	5.17581	0.0229034	0.0968832
NDUFAF3	-0.278157	5.71496	5.16838	0.0230017	0.0972337
MSTN	-0.723568	0.895506	5.1662	0.0230306	0.097263
METTL1	-0.397795	2.9909	5.16677	0.023023	0.097263
TMEM171	-0.576817	2.83287	5.14867	0.0232641	0.0980198
LETM1	-0.287449	5.91253	5.14606	0.0232992	0.0981251
RRP1	-0.345436	4.67376	5.14301	0.0233401	0.0982043
NNMT	-0.442432	7.69107	5.13941	0.0233886	0.0983753
MICALL1	-0.332364	5.95925	5.1333	0.0234711	0.0986566
MMP24	-0.664275	1.44201	5.12395	0.0235979	0.0989922
LRCH1	-0.294776	4.57569	5.12111	0.0236364	0.0991208
DUSP2	-1.0271	-0.618053	5.11923	0.0236621	0.0991953
SEC11C	-0.403289	3.00202	5.11831	0.0236747	0.0992154
TCF21	-0.459704	7.4274	5.11301	0.0237471	0.0994859
NUS1	-0.270712	6.18139	5.11111	0.0237731	0.0995287
CCDC22	-0.343424	3.92291	5.11021	0.0237854	0.0995474
RRP9	-0.39439	4.14337	5.1074	0.023824	0.0996755
B3GNT2	-0.337714	4.28183	5.10455	0.0238632	0.0997406
SELENOK	-0.383613	4.44584	5.10468	0.0238614	0.0997406
PODNL1	-0.373216	4.49661	5.10536	0.023852	0.0997406
C2CD3	-0.34646	4.53489	5.10379	0.0238737	0.0997514
ADPRH	-0.390803	2.8572	5.10235	0.0238934	0.0998009
DARS2	-0.339048	4.61729	5.10061	0.0239175	0.0998682
MPC2	-0.380656	5.07219	5.09467	0.0239995	0.100178
MSH6	-0.273191	5.7479	5.09062	0.0240556	0.100312
CENPO	-0.371884	3.70677	5.09089	0.0240518	0.100312
CENPX	-0.354109	4.22865	5.0917	0.0240406	0.100312
RHOBTB2	-0.319135	4.29241	5.08868	0.0240825	0.100325
DUS3L	-0.344914	4.02486	5.08875	0.0240815	0.100325
ID1	-0.9193	6.41055	5.08952	0.0240709	0.100325
SPIN4	-0.404077	2.73774	5.08361	0.024153	0.100586
CORO2A	-0.713424	1.0238	5.08225	0.024172	0.100632
RMI2	-0.418241	3.38268	5.07383	0.0242896	0.100723
MME	-0.736945	7.41845	5.07416	0.0242851	0.100723
PFDN6	-0.354799	4.40808	5.07581	0.0242619	0.100723
SAAL1	-0.427001	2.91731	5.06161	0.0244614	0.101336
PROSER2	-0.424816	2.95773	5.05781	0.0245152	0.101459
BOC	-0.309179	5.24859	5.05357	0.0245752	0.101588
TEAD4	-0.336073	4.06195	5.05384	0.0245714	0.101588
ADAMTS5	-0.472372	4.92119	5.05143	0.0246056	0.101633
CSGALNACT2	-0.322055	6.1838	5.05085	0.0246138	0.101634
RANBP1	-0.402749	6.23945	5.04871	0.0246442	0.101649
ARMC6	-0.321135	4.8851	5.04901	0.0246401	0.101649
HAUS8	-0.478373	2.55072	5.04967	0.0246306	0.101649
SLC16A3	-0.45218	7.74071	5.0448	0.0246999	0.101723
STC2	-0.489531	9.5097	5.03949	0.0247758	0.101969
THBS1	-0.567295	11.3733	5.03743	0.0248052	0.102024
ATP5MC1	-0.369561	5.37179	5.03657	0.0248175	0.102041
POLR3D	-0.266375	5.32868	5.03235	0.0248781	0.102224
KIAA1549L	-0.796689	3.48921	5.02872	0.0249302	0.102371
STK33	-0.734512	0.485254	5.01824	0.0250816	0.102735
CSTA	-0.816229	-0.0219437	5.01841	0.0250791	0.102735
NLN	-0.30924	5.79465	5.01706	0.0250987	0.102762
TMEM214	-0.271493	7.32906	5.01433	0.0251384	0.102858
QPRT	-0.603872	4.50755	5.01072	0.0251908	0.103027
CLDND1	-0.370335	5.24751	5.00388	0.0252905	0.103347
MFSD14B	-0.296048	6.57581	4.99905	0.0253612	0.103602
NOL7	-0.269194	5.62021	4.99529	0.0254163	0.103737
PLEKHB2	-0.270005	7.02312	4.98952	0.0255012	0.104006
SCAMP3	-0.253228	6.06541	4.97633	0.0256964	0.104533
UBE2W	-0.333712	4.339	4.97681	0.0256894	0.104533
LCMT2	-0.355944	3.25842	4.97881	0.0256596	0.104533
C8orf76	-0.7472	0.849666	4.97476	0.0257197	0.104559
DOHH	-0.381167	4.23644	4.97404	0.0257304	0.104569
C1orf159	-0.390007	3.26479	4.97174	0.0257648	0.104675
[truncated: 4,493 more rows]
